# Supplementary material for: Hi-C profiling of cancer spheroids identifies 3D-growth-specific chromatin interactions in breast cancer endocrine resistance
Source: Clin Epigenetics. 2021 Sep 17;13:175. doi: 10.1186/s13148-021-01167-6 (PMC8447690; doi:10.1186/s13148-021-01167-6)
Supplement: Supplementary file 2 — Additional file 2. Supplemental excel file for listing common and unique loop genes in MCF7_2D, MCF7_3D, MCF7TR_2D and MCF7TR_3D. [file 13148_2021_1167_MOESM2_ESM.xlsx]

## Sheet: MCF7
	common	MCF7_2D	MCF7_3D
0	LYZL2	FAM184B	HAUS2
1	MAD2L1	THG1L	UMOD
2	TTC37	CASD1	LHB
3	DIAPH1	C8orf49	THEG
4	AKAP11	ZBTB32	PPP2R1A
5	FBXO34	RUNX2	RNF213
6	CEBPG	SMARCC1	APOA5
7	CBX3	GABBR2	LZTS2
8	UBXN10	MYBL2	RFC2
9	DSG2	RAPGEFL1	TRMT61A
10	FARS2	C17orf50	CAVIN1
11	YWHAG	ALMS1	RNF122
12	CMC1	SLC24A3	CDK2AP2
13	LRRC4	P3H4	CD164
14	TUBGCP3	CLRN3	PYCR2
15	SSH1	THUMPD1	C22orf15
16	PEX19	GHDC	PLBD2
17	DNAJC24	ACLY	SNRPC
18	RAN	SRC	OR10H1
19	LEKR1	UPP2	RBX1
20	RUBCN	EIF5B	SMIM27
21	FMN2	PDCD2L	RUBCNL
22	PAIP1	DHX40	GGPS1
23	EIF3E	RIIAD1	SPPL2A
24	CSNK2A2	TRABD2A	OR51B2
25	ALG12	SPOCD1	TYW1
26	SETX	AJUBA	UBL7
27	SASS6	TRPC1	OR5A2
28	SUGT1	EIF2B4	RAB8A
29	BCAR3	MFAP3	POR
30	CCR9	FKBP10	SSSCA1
31	CFAP57	KRTAP10-2	WWP1
32	CCNT2	ZNF749	STYX
33	LAMB3	TSSK2	TRAPPC6B
34	DCAF1	GNG2	ZNF488
35	SLC31A2	USF1	DLL3
36	NCAPG	KDM3A	CEACAM3
37	SS18	ANGEL1	PPID
38	OLFML2B	CST3	PI16
39	ZBED3	KRTAP9-9	RRS1
40	LYPD6	OR4C6	AP1AR
41	FOXO3	KCTD5	LRRC4B
42	MITD1	RPL8	IRS1
43	OR6C3	KLHL40	IL36A
44	VEGFC	OR13C3	TMEM125
45	MCHR2	TPST2	DMXL2
46	ZNF583	ZCCHC11	EHBP1L1
47	RSRC2	TWNK	VASH1
48	NF2	HPN	OR4C46
49	UBP1	IGSF9	C1orf167
50	GUSB	PLEKHH3	TMEM116
51	UQCRQ	AARS	GYPA
52	NFYB	KIAA0319	PAX9
53	OXSM	IPO7	EIF5
54	FBXO15	OR10A7	NXPE4
55	ERMN	PITRM1	BBS4
56	HS6ST3	EIF2A	ZNF260
57	TMCO5A	RAD51B	CCDC89
58	MIPEP	GREM1	KANSL1
59	CENPF	CRTC1	CLEC4F
60	PDZRN4	CRIPAK	FANCG
61	SCGN	DLX3	GPATCH2L
62	FAM217A	NUMBL	BSG
63	LMX1B	FAM71D	SRMS
64	MBP	RBM44	ZNF600
65	PTH2R	SNX4	FAM216A
66	IQCH	RALGPS2	RBM19
67	DPP10	FADS1	RXFP4
68	NENF	PSMG3	AMY2A
69	DNAJB7	TERB1	ATP2B1
70	C5orf15	TNC	TYK2
71	TMED5	SPATA9	ERLEC1
72	OR4C12	TIGD6	UBXN6
73	DDIT4	SPC24	CLLU1OS
74	LACC1	SNX14	RNF26
75	TDRD7	EIF2B1	IQCA1
76	GATA4	SPINK4	TM7SF2
77	TTC32	LOC102724265	DMTF1
78	PNLIPRP1	SP1	DAZAP1
79	EIF3D	INTS5	C1QTNF5
80	ZNF486	IL2RA	PLEKHM1
81	C2orf80	DNMBP	NTSR1
82	HCRT	C2orf16	TSPAN4
83	PIWIL1	NIPSNAP3A	STRADA
84	UCP3	KIAA0100	FSTL4
85	DMRTB1	ZNF100	PRTG
86	RBM14	IVNS1ABP	UVRAG
87	CCDC70	SLC16A1	CPPED1
88	PABPC4	FCN2	ZNF497
89	GPX7	SLC17A5	SPAG4
90	HIPK3	DNAH8	PELI2
91	THEMIS	THAP7	ZNF442
92	HSPA4L	CTBP2	ZNF425
93	ARMC4	MRPL51	TNIP1
94	C12orf54	KLHDC8A	PHLDB1
95	GPR149	CLPSL2	CD79A
96	HKR1	BCAM	CATSPER4
97	USP12	GCM2	IGSF11
98	TMEM74B	GPR62	HOXA11
99	PRKCH	C3orf18	PRPF8
100	COPS8	RILPL2	HNRNPA0
101	GRB14	ABCC11	CASP8
102	STMN2	SH3TC2	IRF2BP1
103	DNAH14	FAM78A	THAP4
104	FAM71F1	OXT	THEM5
105	USP13	OR51F1	EMC3
106	KCNH8	FAM151B	EPS15L1
107	ARSI	EFHC1	TMEM204
108	C21orf140	CACNB2	SIGLEC14
109	MAB21L2	PCDHGA1	SSC5D
110	CLIP2	NRIP1	MECR
111	INTS9	C10orf62	CHERP
112	CTNNB1	USP42	SPATA31D3
113	BBS5	ZNF700	DNAJC28
114	HSD17B11	SSFA2	NLRP3
115	GALK2	MLLT6	HSF1
116	MED29	PRKAA1	MTRNR2L5
117	PIGW	PNP	MFAP3L
118	PCBP2	WDYHV1	FCAR
119	PYDC5	S100B	LMOD2
120	GDA	CREBBP	MRPL45
121	LRRTM3	ZNF695	GRHPR
122	ZNF723	EXOC4	MAF1
123	ACADL	ZNF513	WDR97
124	CAPN8	PTPN22	SPINT1
125	COL6A6	SPESP1	CHRND
126	RAD51AP2	C9orf64	FAM20B
127	SCEL	ACSL6	TNFSF11
128	ZNF484	ODC1	RPA3
129	CEP152	LDLRAD1	SV2A
130	TPRKB	TRIP4	LYG1
131	ARL5A	RFWD3	OR10P1
132	PLA2G4D	MAD2L1BP	HIST1H1C
133	CAMTA1	C9orf43	PTGDR2
134	IL23R	GHRH	PTPRU
135	ALB	WDR27	CLEC1A
136	MT1B	KRT33A	ALDH18A1
137	MSL1	SLC25A47	ATP6V1F
138	FAF1	IRF5	VPS26A
139	BMP6	PHGR1	HEATR6
140	DENND2D	WFDC10A	RPL9
141	BHLHE22	NDUFV3	PLEKHF2
142	SPACA3	FAM214B	RTP3
143	INTS14	MST1	OR2T8
144	SLCO1C1	NRIP2	GPN3
145	SPOCK3	AHCYL2	ECH1
146	GIN1	APEX1	ASIP
147	GGCT	LRRC3C	TAS2R31
148	COL5A3	MRM3	NHLRC4
149	UPP1	BRF1	ATAD3B
150	CDKN2AIP	AP3M2	LOC730183
151	HADHB	MKRN3	CYYR1
152	FGG	PURB	HSPB7
153	RPL37	CYP7A1	IRGQ
154	TAS2R8	APBA1	SLC44A3
155	PDCL2	FGFBP3	IRF4
156	PRSS54	GDPGP1	DNAJC9
157	RSPO4	LDHA	IRF7
158	PQLC2	ITIH3	TTC7B
159	ZDHHC6	MCM3AP	ALS2CL
160	PTPRT	USP4	DVL3
161	DEFB125	GCKR	ACAN
162	EI24	SERINC4	ZNF577
163	CANT1	NDUFB7	CUZD1
164	LRRC30	KRTAP22-2	FAM149A
165	CLEC12B	CCDC83	GAS2L3
166	FAM83G	KLHL20	MSTN
167	44260	RAB43	ZNF578
168	DAAM2	ZNF532	ZNF713
169	FASTKD2	APEH	ANO10
170	FJX1	FAM193B	EFHD1
171	C1orf94	SLN	FREM1
172	MBD4	NMUR2	CMYA5
173	LHX9	NUDT8	DMBT1
174	KBTBD8	SHANK1	GNGT2
175	PPP2R5B	ELF5	TBCD
176	ZNF148	USP16	PAX5
177	TRAPPC3	BIRC3	PDGFRB
178	AAAS	ANKRD18B	CHDH
179	MMP20	LEMD1	SSRP1
180	CYLD	LCE1A	KCNIP1
181	TRMT10A	LHX2	CCDC190
182	GRIK3	CTXN2	ATP2A2
183	GFOD1	CNNM2	IL17RB
184	IFIT2	FAM83F	TMEM19
185	C1orf123	SDS	TSPAN31
186	HDAC9	SLC25A34	PNN
187	NDUFB1	MBD1	UNC45B
188	FAM169B	MSTO1	TMEM199
189	GPR139	FAM83E	C1GALT1C1L
190	C11orf53	RASSF9	STEAP1B
191	SLC30A7	CEP135	AGAP5
192	SOD3	SIAE	SDAD1
193	PNISR	BHMT2	PET100
194	ATIC	PIWIL4	ELOA3B
195	TIFAB	TAOK3	NUP107
196	RALYL	TOGARAM2	RNF130
197	SNX5	ZNF511	CTSH
198	CCT5	ABCC5	KRTAP19-3
199	MALT1	LUC7L	QSOX2
200	SKOR2	C15orf61	DOCK6
201	IL1RL2	STK4	SALL4
202	KCNJ16	LOC100134391	SHISA4
203	RBM48	ABCC3	GPRIN1
204	VOPP1	NR2C2AP	GSDMC
205	MAK16	ATMIN	CSH1
206	CYTIP	PHLDA3	MFSD14C
207	TDRD1	F2RL2	MBTPS1
208	ZNF621	SSMEM1	KIF1C
209	KIF24	TAS2R60	KCNK15
210	PGF	SLC6A18	MAB21L3
211	HIST1H4G	MLYCD	RETN
212	OCIAD1	KIAA1586	HLA-C
213	CIC	MAPKAPK5	KIR2DL3
214	KRTAP11-1	OASL	EBI3
215	GABPA	NRGN	EHD4
216	ZNF597	COL9A2	PPP1R12C
217	KRTAP25-1	FRMPD2	THPO
218	DYRK1B	NFATC1	SERPINF2
219	ZIM3	LIMK1	SEC16A
220	SAMD12	ZRANB2	LMBRD1
221	HPGDS	MDK	ING5
222	CDAN1	KIAA1551	EIF3F
223	KSR2	DOLPP1	POLB
224	ZNF431	MAPK7	FOXD1
225	MUTYH	C1orf122	MTHFD2L
226	MT1F	CNPPD1	MCL1
227	ZNF559	TMED3	AARD
228	VSTM4	CYTH3	EPB41L4B
229	EBNA1BP2	GON7	MAPK8
230	MGST3	CELSR3	DHX37
231	FANK1	TMCC3	MARF1
232	TSPYL1	SCGB1C2	ZNF28
233	ZBED6CL	TMEM87B	CSRP3
234	NIN	DCSTAMP	MAMDC4
235	C1D	POLD3	ZNF716
236	XRCC4	SPIN1	OR52D1
237	TEKT4	DNPEP	LRRC23
238	BTLA	KIAA2026	ATF7IP2
239	CORIN	SCN8A	B3GNT5
240	ANO6	ALDH3A2	CCDC185
241	CWC22	REV3L	MIIP
242	RAD51AP1	KDELR2	CA3
243	TPST1	NUP35	CCDC196
244	USP7	TFAP2B	DBH
245	CWC15	CASP4	TXNRD3NB
246	HDGFL1	MUC16	FUT3
247	FAM193A	CLVS1	AMOTL2
248	CCR1	GTF2F1	AADACL4
249	TIMM10	CST9L	RPUSD2
250	DNAJC6	TPM2	KCNS3
251	MON2	ARHGAP18	TVP23B
252	RAVER2	ZSCAN5A	WSB2
253	ATP6V1E1	TRAPPC11	NEPRO
254	THBS4	MYBPC3	PHKG2
255	TTC3	PLD4	PYGM
256	MED6	GZMK	PPFIA2
257	SH2B3	GARNL3	PEX13
258	DPH6	SCTR	SMCR8
259	PDE6A	CACNA2D4	KCNA2
260	HMGCS1	MBOAT4	IQCF1
261	MEP1A	OR51V1	AKR1C2
262	PLEKHA5	MRPL55	RAB11A
263	ABCA5	TAF6L	AFG3L2
264	KPNA2	SMAGP	RBSN
265	PTPRD	ANKRA2	GATAD2A
266	CXCL1	ZNF432	PES1
267	SH3BGR	HACD2	FAM163B
268	RASGRP1	CDIP1	LAMP1
269	MAP3K7CL	KLHL5	COLGALT1
270	APOBEC1	CA6	BPNT1
271	AK3	RUFY4	STAR
272	PXDN	JAG1	PDCD11
273	GPATCH2	GEMIN4	RPRD1A
274	UBQLN1	RASSF4	LOC388282
275	C8orf59	CALHM1	APOBEC3C
276	SSH2	PAXIP1	SPATA19
277	RHCE	PCLO	WDR7
278	TM2D2	CEP78	AATK
279	GRP	CD80	C9orf92
280	OR8G5	ROPN1B	GPR180
281	DEFB135	SPATC1L	TARS2
282	AMFR	ORM2	KRT23
283	LRRC69	CALHM2	MFNG
284	KLHDC10	PAQR5	ZGPAT
285	AKAP5	ZBTB1	HDAC1
286	THRA	APIP	HIST2H3D
287	LAMA3	ORMDL3	KLHL38
288	SLFN12	LMAN1	IL12B
289	C11orf91	ABL2	MAPKAPK2
290	EFCAB7	SELENOT	SRD5A2
291	LRP2BP	TIGD2	SLIT1
292	SCOC	PPP3R1	SFTPC
293	KCNIP4	TRPV4	ECEL1
294	FAM185A	LYRM1	VPS4A
295	MEGF9	PHIP	PGS1
296	CCDC40	ATXN7L3	POLR2L
297	LLGL1	MYBPC1	TEX33
298	ZCCHC23	NUDT13	OPTC
299	SOCS7	DHDDS	TEPP
300	TMEM106B	KLRK1	PRSS56
301	TBC1D5	WASL	MRPL39
302	NRSN1	ELMO2	CCNJL
303	CD109	SIPA1L3	LOC100128242
304	MDH2	FAM46C	AMZ1
305	C1orf194	KCNJ6	PPP1R14C
306	CPE	DHX30	OR10K2
307	SPATA31D1	PLGRKT	PAPD5
308	DENND4A	BAG5	VILL
309	ABI3BP	SLC16A4	ASB15
310	CERS6	VHLL	CNDP1
311	KCNK16	CACNB4	TSPAN1
312	C6orf106	CUL2	SERPINB4
313	ZNF648	TEKT1	TPM4
314	PAPOLA	ULK2	CDC42BPG
315	ENDOD1	CHRNA10	SNAP29
316	RBM24	MRPL54	RNF39
317	C12orf57	RAB3C	ZGRF1
318	CYP2C8	RANBP3	RBP5
319	VDAC2	AMBP	ZNF485
320	TSTD2	CLCN2	TTC34
321	RBCK1	IFRD2	TFB1M
322	TGM7	UBE2L5	HCST
323	APTX	DERL3	ADGRL4
324	PXMP2	UTP4	SLITRK5
325	GTF2A1L	PPP4R4	KIAA0930
326	NETO2	SPNS1	RGS8
327	ISL1	DIRAS2	ZNF701
328	TMEM272	ZNF34	LAMTOR5
329	CIAO1	CLC	NMD3
330	LRP11	ZNF101	MROH7
331	IGF2BP2	R3HCC1	RNF135
332	OXCT1	CCDC105	ZBTB43
333	DHRS12	GOLGA7B	CD209
334	HIST3H2A	FADS2	LEMD2
335	BTN3A2	CUEDC2	OR4P4
336	STRC	PPT2	TMEM176A
337	OR11H7	RAB26	SCN10A
338	MRPS25	KRT72	KRAS
339	CDKL2	CHGB	PCDH10
340	SLC6A15	OR51S1	ETV1
341	MEX3C	UTS2	CD22
342	ZNF48	ATG9A	XCR1
343	VCL	EPM2AIP1	OPRD1
344	OR2G2	DDX58	GYG1
345	L1TD1	DLX6	VPREB3
346	NOL11	ARID5A	ATP13A3
347	NSD3	ZFP1	SALL3
348	PSG2	CALB1	CYC1
349	GNAT1	C9orf50	KRTAP19-2
350	HEATR9	KCTD7	HMOX2
351	CLDN5	PRELID3B	ZNF554
352	S1PR5	ASGR2	JUN
353	HIF1A	PINK1	OR8B2
354	AKR1C3	UHMK1	ZP1
355	RNF168	ALKBH3	MAATS1
356	PROKR2	GJA8	SLC6A7
357	RXFP3	KRT3	PTH1R
358	UBAC1	G6PC2	PIGK
359	TTC4	RAC1	HTR6
360	ZNF823	ITGA9	OR6B1
361	BTF3	TIGAR	TAAR9
362	USP29	ZNF385C	RNF8
363	THSD1	DDAH2	FBXO39
364	FAM47E-STBD1	NTN1	TNFRSF13C
365	DTD1	MED11	XAB2
366	SPP2	C14orf180	RAPSN
367	PSG6	BIRC7	JHY
368	LIMCH1	UBE2J1	CRCP
369	HOXD1	RPL36	KRBOX1
370	ELOVL7	CYP2E1	TAS2R39
371	MEAF6	TMEM143	TMEM235
372	ZNF717	GUCA1B	SPON2
373	TRMU	GSC	TUSC1
374	ADIPOR2	OR13A1	44453
375	C12orf77	TNFRSF18	FCN3
376	LINC00483	PNLIP	ARHGEF28
377	NFU1	FOXM1	RPL18A
378	NPAP1	SIT1	SPIRE2
379	HSP90AA1	LCORL	IRX2
380	AFP	IDH2	DEAF1
381	CTSE	NDUFB8	ACSBG2
382	MYO3B	MICALCL	CDRT4
383	ENDOU	RHEB	C1QC
384	PARP12	CLYBL	ECE1
385	RHBDD1	RABL2A	PRMT1
386	MBLAC2	GPR35	RAG1
387	ZNF35	SNX16	STPG2
388	ITPA	PLSCR2	SARDH
389	GLT8D2	RFPL4B	UIMC1
390	SGCD	PPP2R1B	CLEC3B
391	IL7R	HCAR3	DNTTIP2
392	ICE2	RGS7BP	MEGF8
393	GYPE	VPS18	B3GALNT2
394	DUS2	EIF2B5	MEI1
395	PRR5-ARHGAP8	NAE1	GPC1
396	ACSM4	BST2	ANK3
397	EHF	CDK4	UPF2
398	ASS1	HIST1H4K	CEP97
399	MAN2B1	CAVIN3	ZNF765
400	CASR	TOGARAM1	GRM3
401	VN1R5	HIST2H2AA3	COG2
402	IKBKB	MC5R	MRPS16
403	TRIM36	PPP1R26	CDYL
404	YEATS2	KRTAP5-5	INHBE
405	PPBP	CRIM1	JPT2
406	FNDC1	KRT80	PABPC1L
407	PACSIN1	PPP4R3A	TMEM160
408	KRTAP24-1	OR5T3	TCAP
409	AFF3	FGD6	HSPG2
410	C10orf25	SNRPA1	FGF1
411	HCFC2	SNX30	OR51L1
412	SHROOM3	ANXA5	EPHA10
413	SMIM19	DDX55	PGA3
414	ZNF69	ZNF527	MUCL1
415	C1QTNF3	EN2	LINC00452
416	SCNM1	MOCS1	PRSS27
417	SERPINB5	RNF175	OR52E6
418	NDUFAF2	METAP2	PDCL3
419	TFB2M	UBQLN4	SUMO4
420	PPAT	S100A16	EFHD2
421	SPATS2L	PADI6	METTL21A
422	PGLYRP3	IRF2BP2	ZNF852
423	GDPD4	DDX27	SERTAD3
424	RPS3A	C10orf67	OAZ2
425	PSMD7	KRTAP10-4	FAM187A
426	RTF2	TEX44	OR5P3
427	SKIL	PRMT7	SCARB1
428	PSMC2	ST8SIA3	CD70
429	OR5M10	CUTC	FOXE3
430	ZP4	GNPTAB	OSGIN2
431	PIGR	NUP50	GLYATL1B
432	TRAF5	PLD1	CDRT15L2
433	GMDS	DBP	EIF2S1
434	KIAA1549	MUC5B	KLHL1
435	C20orf202	ARMT1	TOP1
436	MEP1B	LCN12	GLT6D1
437	HOXD4	DOCK5	ABCC1
438	NFXL1	C14orf93	NFATC4
439	DLEU7	SCARA3	PNMA2
440	UBN1	PPM1G	ASAP1
441	USP10	ZYG11A	SULT1E1
442	WWP2	TMEM185B	TMEM39A
443	ALKBH4	HSD17B3	INPP5E
444	WDR33	SNX29	PA2G4
445	GPNMB	SMIM35	TM4SF1
446	UROC1	OR51A2	THEG5
447	FGL2	TRAF7	PLEKHA3
448	PER2	SLC25A1	ATP5MD
449	OR13C4	CCDC142	SMO
450	DCHS2	PXMP4	ITGA7
451	ALKBH8	ANKS4B	DSN1
452	TMEM217	IL27	HIGD2B
453	MRPL24	KIAA1211L	STXBP2
454	CHRNA6	PNKD	GNLY
455	ORC4	IRX4	PIK3R1
456	RHOT1	TMED10	HDHD2
457	PPP2R3A	TBC1D23	HDAC5
458	ELAVL2	AIPL1	ADCY9
459	EFCAB9	ACTR8	N4BP2L2
460	PIK3C2A	SPDYE1	IGFL3
461	MTNR1A	PLA1A	SECISBP2
462	PSAT1	SNRNP27	TNFAIP8L3
463	CPO	RAB31	A4GNT
464	TAC1	SPARC	CYP17A1
465	TRMO	TAAR5	LCE2D
466	C16orf97	SELENOM	CPA4
467	PLA2G2C	BTN1A1	ZNF576
468	LIPT1	PRG2	ANKS1B
469	TMEM246	CDH5	SEBOX
470	EID3	THAP9	CRYGB
471	HMGCS2	ADAM21	ATP5PD
472	CYB5R2	ZNF98	ACOXL
473	COP1	MRPL2	SQOR
474	CAPZA2	ARHGAP23	DIP2B
475	PLCXD3	SCP2D1	ZNF229
476	PPIL4	TMEM82	C17orf58
477	SLC30A8	ZNF844	RPSA
478	NAV3	C16orf71	FAM171B
479	GRM1	GXYLT1	CYP8B1
480	LIPC	RNFT2	NPIPB11
481	YTHDC1	NOVA2	CABIN1
482	IL21	KRTAP10-6	ZIC2
483	CXCR1	C22orf24	RHOU
484	PURA	TPH1	COX6A2
485	PLEKHO1	FGFBP1	FNDC10
486	GLIS3	RIMKLB	MELTF
487	LIPG	ZC3HC1	ZNF226
488	PROKR1	NXPH1	UBAP2L
489	CCDC158	MS4A13	ZNF814
490	KRBA1	PMCH	PLA2G2D
491	TWIST1	TMCO1	C3orf30
492	NDUFA9	ANKRD44	CSN2
493	TAS2R9	ZNF841	AKR1B1
494	MRAS	ARHGEF2	S100A12
495	SLC39A3	PPP1R1C	ZNF620
496	NUDT4	C3	ZNF672
497	LGR4	TNFRSF25	NKX3-2
498	PHKB	PHF3	LOC101928093
499	CDH20	RNASE6	MELK
500	OTUD3	CHTF8	TCF19
501	ACOT11	ULK4	AQP7
502	SLC35G5	UVSSA	OR56A3
503	ZNF546	LHX3	TRPM5
504	NUDT6	CNST	SLC25A22
505	TERF2IP	KANSL3	ADRA2C
506	C7orf50	ESR1	DEFB110
507	REPS1	PKM	CHCHD2
508	BTNL2	PEX3	DTX1
509	BID	S100A7A	EFNA4
510	PIK3C3	POM121L2	PPP1R14D
511	CCPG1	OR11L1	IGFBP4
512	SRD5A1	IRF8	CDHR5
513	KSR1	SRXN1	ADAM33
514	GAP43	ATRN	ZNF286A
515	ARG1	HSPA12A	C5orf34
516	PRKD3	FBF1	SPN
517	TAF5L	PODNL1	CEACAM18
518	OR4A15	TPM1	SLC39A11
519	SLC26A8	TNS3	ALKAL1
520	LIN28B	GNPTG	ADH5
521	WDR66	BTG1	PAN2
522	KLF18	TINAGL1	BLOC1S6
523	GAB2	SGTB	OR6C74
524	ABCD3	SYNCRIP	NCAPH2
525	UFL1	POPDC3	ATP6V1G1
526	CASP5	TFAP2A	FBXO28
527	ANKFN1	LRRC8C	SRCAP
528	WDR77	ESYT1	DNM2
529	EVC2	L3MBTL3	ZNF773
530	INIP	IL10RA	TIPIN
531	44258	TTC21B	EPS8L1
532	YTHDF2	EPSTI1	KRT15
533	HSD17B7	CUX1	POU2F3
534	FKBP6	KANK4	PTDSS2
535	CCDC3	TSC1	FBN2
536	TMEM86A	PPP1R15B	COX6C
537	C22orf39	UNK	GRIN2D
538	HSPB3	PRSS38	ARPC3
539	IRX6	GIMAP7	NT5C1A
540	MSC	NANOGNB	GNB3
541	FAT3	TNS1	KDELR1
542	TMEM106C	CARD16	DGKZ
543	TBK1	KRT86	IL6R
544	PBX3	GTF2E2	HPS4
545	ALG3	SLC9C2	SSTR3
546	TXNDC16	SIX1	VDAC1
547	OR5B17	CDK18	AK1
548	PHB2	GNG10	SNAPIN
549	TMEM186	PIK3IP1	PI4KA
550	PRSS12	SNAP23	DCTN3
551	DBT	IL1R2	FAM43B
552	C7orf25	NSMCE1	GPSM2
553	RAB27B	FAM170B	EP300
554	SCUBE3	MINK1	SLC25A36
555	C18orf21	TAGLN	TUBA3C
556	GRIP2	ZFP42	ATP8B3
557	FRYL	NTSR2	LOC401478
558	HLA-DQB1	COPA	THAP1
559	BMT2	PAAF1	OR4C11
560	SIAH1	DLG2	C2orf48
561	SIN3B	JOSD2	PIP4K2A
562	UBE2U	SNX22	ARC
563	NEUROD4	SPRY4	WASHC4
564	C8orf88	NRP2	CYP4X1
565	DDX21	TCHP	SEC61G
566	PARP9	LAMC3	MSH2
567	KLF3	PITPNM3	TMPRSS11A
568	BCAT1	STH	HSD11B1L
569	TXNL4B	MEIOC	IQSEC3
570	IDH3A	PTMS	NBPF3
571	CCDC138	USP32	OR4S2
572	DHX34	OVGP1	PAFAH1B2
573	DDR1	TP53INP2	COL6A2
574	ZMYND11	CST11	TOP3A
575	ZNF761	ZNF446	LY6H
576	CRYBG3	CSF2	NRDC
577	CCDC110	WDR4	COL1A2
578	MYOC	OST4	NSFL1C
579	EEF2KMT	COL14A1	SMPD1
580	TIGD4	C19orf54	NR3C1
581	WNT8B	HDLBP	CFL2
582	SHISA2	TSHB	GNAI1
583	44450	DOC2B	PCED1A
584	ZNF208	KIAA0513	GCAT
585	OTUD7B	CLIC4	CYP4F11
586	LYRM2	CCNI2	ERP29
587	GRB10	GALNT7	AP3D1
588	NDUFA6	TM4SF4	ZNF439
589	ERP44	ID1	POLR1A
590	EPYC	BCAS1	MMP16
591	MANSC4	ARMC7	GPR84
592	AK4	CATSPER3	PYGL
593	IER5	MOB4	ERVV-2
594	LLGL2	ARHGAP31	ALAS1
595	ZNF558	ADAMTS20	YWHAZ
596	IGSF6	FAM126B	CSTA
597	PALM2	ASB16	ANKRD9
598	FLVCR2	SEC16B	COL8A2
599	KLF15	RMDN1	C2CD4B
600	SLC25A31	MCCC2	CYP4Z1
601	SERPINB2	FMNL3	C1orf68
602	MORN2	IPO13	OR4C16
603	HAPLN1	ZNF614	LCE4A
604	TLK1	NDUFS5	TIAF1
605	FH	GPR157	NEBL
606	UBOX5	NOTCH2	FAM192A
607	MTCH2	PRLH	DNAJB12
608	NPHP4	CHD7	FOXN1
609	ADAM28	TRMT2A	ZNF428
610	RAD21	SUCNR1	GAL3ST2
611	FOCAD	SLC45A3	GJA5
612	EXOG	PRRX2	BZW1
613	ALOXE3	WIPI2	OR52N2
614	PPP1R9B	NCKAP1	SP9
615	BLM	OR1L8	CBFA2T3
616	MTIF2	KRT25	KCNG4
617	FCRL3	DNAAF2	GRAMD4
618	RALBP1	DUSP5	HFM1
619	KCNH4	SHISA5	SLC38A10
620	IFNA4	SPINK2	DUSP22
621	TEC	FAM45A	SAMSN1
622	C1orf106	DNAJB13	ATP6V1H
623	WDR19	PRR27	DLGAP5
624	STAM	C5orf47	EIF4EBP1
625	CLNK	NINJ1	DCAF5
626	CHRAC1	OR2A12	RPL6
627	PURG	ARHGEF11	DCC
628	TCIM	MTMR3	TMEM88B
629	HOXC6	PYM1	KRT10
630	GTPBP1	LHFPL6	PLAT
631	HOXC5	DNAH3	XAF1
632	TMBIM4	PTK7	MGEA5
633	TEAD1	PPP1R9A	HP
634	BMP7	ATP1A1	COQ10B
635	MAP2K6	OR2AG2	PDE4C
636	PPIL3	IPP	CLDN19
637	DZANK1	QPCT	GPATCH3
638	ZC2HC1A	ZKSCAN4	CCL3
639	RNASE11	ZNF883	KRT13
640	KIN	SLC4A1AP	ZNF662
641	SLMAP	C15orf32	ITGA8
642	OR51E2	IFFO1	NETO1
643	SPRYD7	ZFAND3	VENTX
644	LAMP3	ING1	DPF2
645	MAGOH	EMC1	MBTD1
646	NTN4	TASP1	GRIN2C
647	ALG1L	TARBP1	PPP2R5A
648	CXCL3	PKHD1	FNTB
649	WDR64	IL3	ZNF548
650	FAM180A	GLP2R	DNAJC18
651	MED30	GRAMD1B	THNSL2
652	VTI1A	NPC2	GRHL1
653	RBP3	FAM110B	TMEM52
654	FCRL6	C13orf42	SFPQ
655	RGS13	ZHX3	CDS2
656	CCDC93	PARD6A	MRPS27
657	MAEA	SMIM23	TMF1
658	AFAP1L1	DCP1B	RPS6
659	SMIM8	CTAGE1	PLPPR4
660	POU1F1	PCDH9	RCBTB1
661	SLC5A12	HSD17B13	AGO4
662	HAS2	CYTH4	TRIB1
663	SLAIN1	MUC19	CCIN
664	RAB6C	ABLIM1	STAB1
665	PRR16	WWC1	CERS1
666	SELENOP	EFCAB1	VTN
667	IMPG2	HASPIN	LYZL1
668	OR2M2	WFDC9	PPIG
669	C6orf201	NSMCE3	CCDC25
670	STIM2	PGLYRP1	CCDC42
671	SREBF2	UGT2B17	SARM1
672	APBB3	ATP5MGL	UBAP1L
673	GJA10	MTHFD2	IP6K1
674	COA6	TRAP1	DENND5A
675	AUTS2	MED15	BCL7A
676	MCMBP	ACKR4	TRPV3
677	LRRC14B	LY9	POLDIP2
678	ASTN1	DEPDC4	SSR3
679	TRIM45	ABHD15	CCL26
680	DDX31	S1PR4	KLHDC2
681	CHAC2	DLX4	ELSPBP1
682	RNASE4	H1FNT	SYNGR1
683	OR2AE1	OR5H14	HLA-DQA2
684	TSPAN8	PXN	TMEM38B
685	TXN	FAS	ZBTB37
686	AKAP10	CXCL14	RBPMS
687	DLL4	SLC16A3	ANXA3
688	LAMA1	TSR3	UQCRHL
689	BIRC2	GPR183	TMEM151A
690	SLC15A5	NT5E	SBDS
691	ADGRA3	EXD3	ZNF835
692	TLR2	SIRPD	KDELR3
693	GCNT2	MUT	OVOL3
694	SMC6	FKBP3	ZDHHC22
695	SLC29A3	SLCO1B7	PDCD2
696	PPARGC1B	PTH2	UBN2
697	ZNF462	PIP4P1	FAM161A
698	TMEM121B	SLC6A1	LRRC37A
699	DLD	ALX3	CYP2S1
700	WDR78	MOSMO	ABRA
701	NPVF	ZNF26	CES3
702	HNRNPM	PSKH1	FILIP1
703	EP400	LTN1	ERLIN1
704	TRMT9B	MCM7	ERICH3
705	DHRS4L2	APBA2	YTHDF1
706	RPL37A	CCDC54	MUC7
707	KRTAP9-6	GMPPA	MST1L
708	FGB	CABYR	MS4A6E
709	FBXW2	SLC38A2	MRPL15
710	TMEM132D	S100A1	YKT6
711	VCAN	TBCEL	CD151
712	IFNA17	GNG11	MAP1LC3C
713	STAC3	RGS5	CRYBA1
714	RARB	DNPH1	VPS16
715	IMPDH1	CYB561D2	ZNF274
716	CYB5A	ELL	GRAMD2A
717	LRRC4C	HEG1	DAPK1
718	FAM81B	SCAF8	MSMP
719	ZNF479	PLEKHA6	PBLD
720	IL12A	IFNA6	IGF1
721	PARL	ALG11	RNPC3
722	NIT2	TRA2B	KIAA1143
723	SAR1A	KDM3B	ANKRD65
724	CCDC140	HIST1H3J	OR6T1
725	HPSE2	DRAM2	ZNF625
726	TBX4	ITGA4	MPO
727	UGT2B7	FCRLA	MAPRE1
728	ZHX2	CBR1	GIP
729	FARP2	MAG	CPN2
730	SLFN5	EMX1	MBD3L1
731	ABLIM2	ZFP36L2	EXOC3
732	ZNF605	CCR8	GAB4
733	DYDC2	TSHZ1	PCIF1
734	A2ML1	PPP2R3C	CCDC124
735	C12orf60	TMEM14B	P2RY14
736	GBP3	ZNF572	C19orf71
737	FLNC	OR51B6	EXOSC6
738	KRCC1	RHBDD3	SMARCAL1
739	AMDHD1	GTPBP2	CSDC2
740	NPY5R	PTGES	ZNF382
741	ANAPC5	FSTL1	CXCL17
742	CDC42EP1	MAP2K5	P2RX3
743	NAT8B	GIPC3	POGLUT1
744	BAZ1B	FOXD3	ZW10
745	SLC9A9	NUP62	VCP
746	MS4A2	CKMT2	TREM1
747	FAM221A	RAB25	KLHL29
748	SDC3	NIPBL	TRIM52
749	TSPAN19	POMGNT1	SMOC2
750	RARS2	TOMM7	ILVBL
751	KLRC2	PLAGL2	ZZZ3
752	OR52A5	LBP	GCHFR
753	PKIA	WDR93	SOS2
754	ABI1	DDI1	ARRDC4
755	P3H2	C1orf35	AHSP
756	C1orf100	LCE3B	APOB
757	OR52H1	HPCA	HAP1
758	CSPG5	MTHFD1	ARFRP1
759	ILKAP	CSDE1	RAB11FIP2
760	SNAPC1	ELAC1	TM2D1
761	LMO3	MYPOP	RPL13
762	HADHA	RPS24	GOLGA6C
763	FAM103A1	NPIPB15	TMEM155
764	CYP19A1	GAS6	CNGB1
765	PFDN1	OAZ1	MAP1LC3B2
766	PLPP5	FOLH1	CLSTN3
767	COMMD2	NOB1	THUMPD2
768	NOX4	WFIKKN2	NR1D1
769	TMEM176B	MARVELD2	ZFP69
770	NOVA1	ANO2	NKD2
771	RFTN2	TMEM50B	WDR53
772	HERC4	SUPT7L	CLRN1
773	TYW5	CLEC5A	RNF112
774	TMEM170A	AP3B1	TBC1D28
775	CRYGN	GAREM2	OR4X2
776	LSM1	ZER1	RPL22
777	C5orf58	CCNF	ZMYM4
778	CAGE1	NPR1	CCDC127
779	NEK7	LCE5A	CFAP221
780	ABCF3	EPB42	TADA2B
781	OR4K3	UBA5	C3orf22
782	NLRP8	GLRX3	YDJC
783	SPAG16	TBX10	EGLN1
784	LLCFC1	FPGS	CMTR2
785	TEX37	CDKL3	COPS7A
786	SLC13A1	SLC25A37	EIF3G
787	MIOS	SMIM26	PANX3
788	MPP6	PDLIM7	PIN1
789	DOK6	GNPAT	FZD6
790	NPPB	PGAP3	TMC8
791	CPNE8	LY96	FAM71B
792	PHPT1	ADAMTSL4	C1QA
793	OR52E2	STOML2	OSBPL5
794	SNAP25	LSM5	CCDC117
795	C8orf33	ZFYVE1	TTC12
796	SNX18	CRADD	PCK1
797	GLS	MOS	OR52R1
798	PAQR9	NSUN2	MAP4
799	HHLA3	PDSS1	ALKAL2
800	ACP1	SLC22A23	POLR2I
801	REEP3	ZFP57	ZBTB24
802	ZNF519	GSKIP	IARS2
803	CCNB1	ZNF721	ESYT2
804	MVB12B	GPR55	FPGT-TNNI3K
805	REP15	COL8A1	MUC21
806	SIK3	NUP85	PARP6
807	PCDHGB4	AHNAK	TICRR
808	MACC1	SLC22A15	TSPAN16
809	OTUD4	TSR1	CCDC32
810	HGC6.3	PTGR2	OR4E2
811	FRG2C	CSE1L	ERCC3
812	TNFRSF10A	SFN	OXR1
813	ADGRG6	NECAP1	CCL1
814	ANKRD53	XPO5	FAM208B
815	COL12A1	LRRTM2	UBL5
816	INMT	ZADH2	CDC42EP4
817	NSUN6	MAPK8IP1	RGP1
818	ADCYAP1	OR6C65	CCNO
819	CENPE	CD8A	DRGX
820	TMEM65	UFSP2	ATXN7L3B
821	MS4A4E	ZNF667	OR2C1
822	LIG4	ZMYND10	ODAM
823	GBX1	MRPS17	RTN3
824	OR51I1	UBTD2	PHTF1
825	BCO2	MROH6	KCNN4
826	NEIL3	FBXO9	UHRF1BP1
827	CHCHD7	GRIP1	MAP3K6
828	HNF4G	44264	TAOK2
829	LRRCC1	NANS	OR4D6
830	LOC100144595	OLIG2	ZNF30
831	CDK13	OTULIN	TFRC
832	MTRR	HTRA4	VN1R3
833	ANKRD30A	SHISA8	DHRS4
834	TLCD1	HIST2H3A	TMED9
835	SPACA9	GALNT1	ANKRD39
836	P3H1	SRPK1	ANKRD30B
837	RWDD2A	KRTAP6-3	MT2A
838	TMEM126A	SF3A3	NIPA1
839	UGT3A2	SNRPN	BICD2
840	APOF	STIP1	GUCA2B
841	SENP3	DGKA	OR52N5
842	HAO1	BCAT2	RAD51
843	DEFB113	ACSS1	OR2AG1
844	SNX10	INTS4	TWISTNB
845	DUT	PLK3	BEND7
846	OCLM	MFHAS1	LTBP2
847	TXLNB	FXYD4	TSGA10IP
848	KIAA2012	CRNN	KRTCAP3
849	MZT2B	NRCAM	SDHA
850	SLC4A10	SSU72	MTA1
851	FER	ANGPTL2	CD82
852	ANKRD55	GNAT3	NLRP7
853	IPO11	WNT9B	OAS2
854	EPDR1	NUDT2	P2RY11
855	ENOPH1	SLC26A6	XPO4
856	METTL8	CEP89	SULF1
857	LRP1	SLC2A1	ASPN
858	PSTK	AGMAT	RPS23
859	SYT4	SMYD2	RARRES2
860	CTDSPL	MANSC1	OPN4
861	NSMAF	GPR85	FCER2
862	B4GALNT3	RBBP8NL	PIP5K1C
863	TNFRSF17	P2RY2	HNRNPA1L2
864	RNASEH1	FADS3	MBD2
865	QRSL1	CFAP157	SCIMP
866	SRSF9	TMEM121	OR6C76
867	NEK5	TAS1R1	AOAH
868	SGIP1	ARRB1	SLC16A12
869	SLC39A10	KLK2	FAM89B
870	DNAJB9	ZKSCAN3	LILRA5
871	RBM45	CLDN8	SEMA4C
872	NECTIN1	KIF11	VIPR1
873	FRAS1	LAMTOR1	SNTA1
874	ARL1	MUL1	DAZL
875	C6orf15	GP2	SOX13
876	RNASEL	SNAPC4	APOBEC3H
877	GSX1	AURKAIP1	HIST2H2BF
878	OR10X1	TRIM38	DES
879	TBX19	ARHGEF37	SDK2
880	ISX	CMPK2	APMAP
881	KIAA1257	SMIM7	MT3
882	FEM1A	SERPIND1	NPHS1
883	GPR3	REPIN1	SCAI
884	LAMA2	KRT16	ZNF17
885	HEXA	ABR	CYP2A7
886	FRMD4B	CCER1	ANP32A
887	MAP6D1	C3orf49	PPP2R5C
888	PPIL1	SNX33	CAMK2A
889	DROSHA	IGDCC3	44448
890	ANKRD34C	DNAAF5	TMED1
891	LOC100287036	NFRKB	SLC2A2
892	STXBP1	LCE3A	LEXM
893	TAB1	DNAAF4	GP6
894	RXFP2	MAP2K3	SIGIRR
895	FGF14	LDLRAD4	TSSC4
896	VSTM2B	KIF7	TGDS
897	PPP2R2C	B4GALT2	BCAR1
898	TSPAN18	WNK2	PF4
899	LONP2	PRR14	ALG1
900	ARMC3	ESM1	TMEM45B
901	SWSAP1	CSF2RB	NR2F2
902	ZNF181	PCDHGC5	EPHB3
903	NMRK1	CYP3A4	GSTT4
904	TCP11	TCL1A	LETMD1
905	APOA1	ASIC4	SRSF12
906	SOCS5	TRIM65	GALNT12
907	PCMTD1	POMK	ESAM
908	TRIM62	MYOZ2	LRRC32
909	HIPK1	SMG7	MANBAL
910	ENTPD7	SLFN11	GBA2
911	GK2	HSPA5	PROSER3
912	DNAJB4	NEUROD2	TNFRSF1B
913	DDAH1	TEX26	GLI1
914	SLC26A7	SEL1L2	CYP4A22
915	NUCB2	IL6ST	L3MBTL1
916	DNAJC27	AHNAK2	ELOF1
917	CPEB4	ZNF142	BBC3
918	ADAT2	TAPBPL	PANO1
919	NUP93	TCEANC2	C16orf89
920	ADD3	MPZL3	RMDN3
921	CBX2	KRTAP5-4	AGAP2
922	RBMS1	RNF123	LIPA
923	TUBB2B	CDR2	A3GALT2
924	ZBTB8A	MAN2B2	FANCC
925	MARK1	SAC3D1	ISLR
926	FBXO16	MTMR10	CAMK2N1
927	KLF17	PSRC1	CTSD
928	OR9K2	RCSD1	CNTN1
929	PRPF4	MICU2	A1BG
930	GPR68	UBR1	PRPSAP2
931	NEUROD6	C12orf71	OR5M9
932	MRPL58	MGAT5B	OXA1L
933	GSK3A	TMEM161A	FZD10
934	FZD3	TRAPPC10	KCNC2
935	GPR18	PDIA5	NIPSNAP2
936	OR1F12	CIB2	INCA1
937	FAM135B	SYDE1	IGFBP6
938	PPP1CC	FANCE	MOB3C
939	STC2	SLC35F3	HARS2
940	CLTA	ATXN7	SLC1A5
941	ACOT13	RBBP8	ZNF415
942	C1QL3	SYNPO2	PTCRA
943	CDH8	LY6G6C	SHARPIN
944	DPPA5	BCL11B	IFT20
945	CEBPA	EEF1A2	PITPNM1
946	LY86	GPR135	TMC6
947	ZSWIM7	TFPI	ANTXRL
948	ADAM9	ODF3	GPR39
949	TRPC4AP	SP4	ATP6V1C1
950	LUZP6	TMEM229B	TYRP1
951	HSDL1	C10orf126	TMEM269
952	CD177	KRTAP6-1	CLCNKA
953	RHAG	C15orf48	LRRC19
954	PGAP2	ERICH6	PLPP1
955	MYCBP2	SFTPA1	ZNF135
956	ZWINT	SERPINB12	TCTEX1D2
957	RABEP1	PIMREG	LOC110117498-PIK3R3
958	CNTNAP2	PPP5D1	TMPRSS7
959	AQP4	CARMIL3	HERPUD2
960	APCS	RIPK1	ADAM11
961	ATP2A3	FIGLA	TOPORS
962	NAALAD2	SAMD14	NIF3L1
963	C1orf53	HEMGN	ZNHIT2
964	ATXN1	DONSON	PIK3R2
965	RTL1	IFT81	MON1B
966	FGF9	BUD23	KIAA1024
967	SLC7A11	NME6	ZNF735
968	C4orf45	PCCB	CYP51A1
969	BOD1	RETREG3	C2orf69
970	MTPAP	MPIG6B	CYP2D7
971	NCAPD3	SLC37A2	RAET1E
972	IRAK3	MLN	ZC3H3
973	UBXN2A	APOE	CSMD1
974	ABCB11	SPX	KIR2DL1
975	FAM174A	ATP6V0E1	FKBP7
976	CSNK1A1	COL2A1	WSCD2
977	FAM214A	RARA	TMEM273
978	IKZF1	ZFP2	OTOP3
979	FOXC2	GUCA2A	MSANTD1
980	PWP2	BLZF1	CLPX
981	RPL11	CERS2	EPS8L2
982	SOSTDC1	SERPINB7	HPX
983	THOC5	RAB4B	ARHGAP27
984	PELO	EID2B	TOLLIP
985	VAC14	SLC23A2	NCOA4
986	NAV2	POLI	P4HA2
987	SERTAD4	C1orf146	SLC52A3
988	ZC3H4	TMEM138	FFAR2
989	EIF5A2	USP34	DOK7
990	SLC5A4	PITPNC1	OR2T12
991	OVCH1	DMPK	MCAT
992	GHITM	ATP11B	OR4Q3
993	ERGIC2	MRRF	COL27A1
994	TGFBR2	POFUT1	KLF10
995	OR4D1	DNAJC30	DAGLB
996	RFPL4AL1	OSM	OR51F2
997	SLC4A5	DGKQ	LOC100129697
998	LOC100128108	C1orf61	TMEM99
999	KIF2B	RHOA	CCP110
1000	EDARADD	UBXN8	ANKRD36C
1001	MYRFL	PTGS1	C8orf89
1002	PLXNA2	TM4SF18	MMP28
1003	GLIPR1	ARL13B	ATP2A1
1004	CASQ1	TACR2	PGC
1005	MCMDC2	DUOXA1	C1orf43
1006	LIPJ	PPFIA4	FOXD2
1007	ZNF287	EPAS1	SOCS1
1008	DNAJC7	WDR88	FGF4
1009	SLC31A1	NCOR1	ARGFX
1010	NFKB1	CACNA2D2	FPR3
1011	C1orf185	LMOD3	CDCP2
1012	BCHE	RPL21	SLCO1B1
1013	TAF1B	TNFAIP2	ACSM2B
1014	BTBD18	CERK	ZNF564
1015	ADAM7	YRDC	RASAL3
1016	BRAP	RASGEF1C	DGUOK
1017	SGCZ	ADAM12	USP20
1018	MFN1	TSSK1B	44442
1019	ARL6IP6	UCN3	CCDC116
1020	CHMP3	TCTE1	LOC729159
1021	NRG3	GLB1	OR2L3
1022	PTPRJ	PDCD7	OR2F1
1023	TULP2	ADAMTS16	YIPF1
1024	MSRB2	SCN5A	GRIN2B
1025	SPON1	USP35	ABI3
1026	SLC22A3	ATP2B4	C16orf74
1027	KRT37	BYSL	MRPL49
1028	MBNL2	SYT11	HSPA4
1029	DYM	MROH2A	OR52Z1
1030	GLIPR1L2	ARHGAP9	CEP120
1031	KIR2DL4	ANKRD17	NELL2
1032	CCT8	DTNB	STX2
1033	TJP1	ACVR1	H1F0
1034	VWA5A	ARTN	LRPPRC
1035	DSP	PROB1	GRAMD2B
1036	KIT	PBOV1	BOP1
1037	TTK	ZNF512B	PEX5
1038	MYOD1	FLYWCH1	RSBN1L
1039	SEMA5A	LOXL1	IL17RA
1040	CACNG3	MGAT1	CFAP54
1041	POLR3G	BRAF	BET1L
1042	CHAMP1	GMEB1	FRG2B
1043	GPR155	ACKR2	PCP2
1044	PLCXD2	NPY	SRRD
1045	TTC23L	SLC30A4	PRSS50
1046	TRDN	EPHB1	OS9
1047	IL1RAP	HELZ	ATP6V1D
1048	OTOR	NFE2L1	UXS1
1049	NRDE2	KMT5B	FGFR3
1050	KIRREL3	HORMAD2	ARHGEF1
1051	FLOT1	ZNF598	ANO9
1052	PPIF	KCNS2	ANK2
1053	MMP3	ZNF720	KIRREL2
1054	F13B	CYTH2	TAGLN2
1055	HSD17B2	RASGRP2	NKX2-8
1056	FAM163A	SPATA6L	TAT
1057	ACD	POP7	IFNGR1
1058	SPECC1L	ACTG1	ITGA3
1059	C17orf67	GPM6A	TDRG1
1060	COX17	SIRT5	SLC30A3
1061	FSHR	CGB3	FYN
1062	LOC105378696	PCYT1A	TMEM61
1063	STK39	SLC16A8	BORCS7
1064	RUNDC3B	SMIM15	GPN2
1065	XRCC3	NDRG4	RUNX1T1
1066	HDHD5	CACNG7	RPS9
1067	ATP6V1C2	SPATA24	XRCC2
1068	MGST1	PLPP6	LOC388780
1069	PLG	LDHAL6B	IFNL2
1070	XPO7	MMS22L	PRKCZ
1071	SULF2	MUC22	HOXA10
1072	INHBA	CEMIP2	TNRC18
1073	SRPRB	CEP83	FAU
1074	NQO2	CARD9	BSPH1
1075	OTX1	ADH1B	SOX21
1076	ARL14EP	ANXA2R	LOC100130705
1077	SUSD4	TROAP	ZNF136
1078	MCTP1	CBLN4	RPS13
1079	AURKA	DCTN1	P2RX4
1080	SLC19A3	SPEN	LRRTM1
1081	LRRTM4	TAS2R50	OR4D10
1082	KRTAP20-2	HSD3B2	SNPH
1083	GYS2	DHCR7	GALR1
1084	MARS2	OGFOD3	PYCARD
1085	CD44	KIAA0319L	ELOA3C
1086	KCTD18	ART1	METTL7B
1087	C2orf66	PHF14	PTCH2
1088	DNAH7	ATP2C2	CHCHD5
1089	PIGF	PQLC3	SCGB1D2
1090	ZNF276	AGBL2	TUBB8
1091	ZNF530	DLK2	LPCAT3
1092	PDCD5	NCAPH	SFI1
1093	A2M	CEP131	LRRFIP2
1094	CFHR3	CYP24A1	ZNF347
1095	LPA	ZNF791	CDKN2B
1096	SMAP1	SPATA2L	C4orf48
1097	FASTKD3	BCL2A1	ZNF736
1098	C8orf46	SMIM11A	KLK9
1099	ITGAD	HMGN1	HKDC1
1100	TMEM79	MIPOL1	CRACR2B
1101	FAHD2B	BBX	C2orf73
1102	STXBP4	VAMP1	CAMSAP1
1103	ASAH1	APOL3	ARHGEF10L
1104	PRMT6	ST6GAL1	ALPPL2
1105	PKIG	PLK1	MIXL1
1106	CDC26	RDH12	PPTC7
1107	SAMD15	NCF2	ABHD16B
1108	ANKDD1B	KBTBD11	FOXRED2
1109	KLF14	PABPC4L	CCDC96
1110	PDZK1IP1	EPHX3	RNF207
1111	FBP1	VWDE	BBS7
1112	XKR6	44440	TNFAIP1
1113	HEPN1	SPNS3	RTN4R
1114	MKLN1	WNT2B	OR4D9
1115	TRMT13	TPM3	IFNAR2
1116	TMEM267	SLC12A5	HSPB6
1117	ABCA4	DDC	HNRNPH3
1118	POU4F2	CEACAM1	TMEM248
1119	PRDM4	CHP1	KCNQ1
1120	COG1	SETD5	OR4D11
1121	SLC20A2	HAT1	ARNTL
1122	SPTLC2	MT1X	LSG1
1123	NANOG	BORCS5	PIP4K2B
1124	CCAR1	YIPF5	USP33
1125	CYR61	NRXN2	OR4C13
1126	HIST1H2AJ	BICD1	ULBP1
1127	ST6GALNAC5	TES	ASB8
1128	PPAN	GNA13	CHEK1
1129	ANKRD22	BCAS2	ARMC12
1130	ALDH7A1	PPP1R3E	NEIL2
1131	SPINK8	KRTAP10-5	ZNF468
1132	COL5A1	HIST1H2AM	UCP2
1133	MAGOHB	DDOST	NAA20
1134	MEST	AATF	OR1M1
1135	RTF1	IFT122	GLP1R
1136	GJD2	NARS2	AP5S1
1137	ZNF502	HYPK	NMRAL1
1138	LMNB1	ZNF675	SLC35E1
1139	TTC17	SRP68	ASCL2
1140	FGF6	ZBED9	SNX8
1141	IMPDH2	TOMM40	DEFB136
1142	OCLN	H6PD	HOXC10
1143	TRIM6-TRIM34	LCLAT1	PIGQ
1144	TBCC	GAS2L2	DENND6B
1145	PCDHA13	ZBTB26	ZMYND12
1146	LRRC37A3	EIF1	ARHGAP11B
1147	MRPS18B	POLA2	HIST1H2AC
1148	CSRNP3	PLEKHG3	NHLH2
1149	GGACT	IL22RA1	FST
1150	PSPC1	SYN3	LRRC57
1151	NXNL2	SLC35E2A	UBTF
1152	POLR1E	SMOC1	THOC1
1153	SCFD2	MED24	TMIE
1154	BAAT	PNLIPRP2	PNMT
1155	NCK1	DEPTOR	ANKS6
1156	GUK1	ZNF587	SH3BP5L
1157	MYL2	CENPP	ACR
1158	ZNF710	DIRC1	PLSCR3
1159	RNF144B	METTL27	VPS37C
1160	ELAVL4	ANKUB1	MAPK9
1161	BMP5	R3HDM4	BRINP3
1162	FGA	MYO1E	ST3GAL5
1163	PLAC9	APBA3	C9orf163
1164	OTUD1	AIM2	LDB3
1165	NUBPL	C1orf54	SSTR1
1166	RGS17	CGA	FILIP1L
1167	NAA50	SMTN	CXCL16
1168	VAT1L	PABPC3	FBXO5
1169	COL15A1	NANP	SERPINB9
1170	MFSD9	IL2RB	ARL10
1171	VTCN1	SRSF4	CX3CL1
1172	NSL1	ALDOB	TICAM1
1173	SUSD1	SEC14L5	TLX1
1174	PCDH8	SEC24D	LOC100129484
1175	ADGRF1	LRRK2	CCDC112
1176	KMT5A	TERF2	RBP7
1177	PQLC2L	HOTS	GSDMD
1178	JAZF1	IFNL1	LRRC40
1179	ADAM18	MIER2	LOC101928436
1180	KATNAL2	LSM14B	OR5I1
1181	IHH	TIMM44	OR51I2
1182	UBE2W	PEX5L	TSPAN14
1183	ROPN1L	KANK3	APCDD1
1184	REG1B	AMPD3	FAM19A5
1185	ASB14	ZNF414	SPPL3
1186	IMPA1	TLR9	SLC2A6
1187	PRDM5	TGFB2	OR8B3
1188	NTS	CD300E	PRAMEF12
1189	ADO	MRPS24	TBCB
1190	ZSCAN20	AGBL5	CD300A
1191	SFTPA2	DHX57	YIF1A
1192	ZNF582	ADORA1	KIAA1191
1193	NAT10	PCDHGB7	LMBR1L
1194	FRG1	FOXK2	IGIP
1195	NFYC	FAM186B	VAPB
1196	PHOX2B	RBFOX1	JAKMIP2
1197	NAP1L5	AMT	SHMT2
1198	DCAF4L1	C9orf116	HERC6
1199	KLK11	GATD3A	PERM1
1200	BTN2A2	EPX	PRODH2
1201	ANXA1	BUB1B	MCCC1
1202	EPM2A	MTG1	C11orf24
1203	ZNF433	WDHD1	C9orf78
1204	OAS1	CETN1	DFFB
1205	ANXA10	ESR2	TMEM56
1206	UBR3	TULP1	GPR83
1207	GSTO1	ARFGAP1	SMURF1
1208	KLRC1	VAPA	DEFA3
1209	MAL	LRCH3	UBA2
1210	CD59	WLS	TAS2R19
1211	AQP6	SLC2A12	CNKSR1
1212	C1orf50	MNT	N4BP1
1213	TMEM123	SMARCC2	AMER3
1214	EYA3	TMEM181	FZD9
1215	PDE4B	AZGP1	MRPL42
1216	RNF115	LANCL2	TMEM9B
1217	GOLGA1	ITGA2B	MOB1A
1218	ANKRD37	IFNA10	OR9A2
1219	PSAPL1	LRFN1	SEC23IP
1220	TCF4	TMPRSS11E	MRPS14
1221	EXTL3	TOR4A	KDELC2
1222	C12orf74	SERPINA11	DOCK2
1223	ESCO1	ATP4A	UMODL1
1224	LDHAL6A	PLCD1	GPR148
1225	CNNM1	TMEM38A	ATCAY
1226	C3orf67	ZNF43	MAFF
1227	PGRMC2	HEBP2	TTC22
1228	OR52B2	MLH1	WNT5B
1229	KARS	EVPL	ZNF195
1230	NDUFA4	ABCB6	STT3A
1231	GDAP2	PLA2G4A	RETREG1
1232	FLOT2	KCNJ9	ELOVL5
1233	HECTD2	NLN	KLHL10
1234	NCS1	AP5M1	MIER3
1235	LSM11	C16orf70	BTN3A1
1236	ZNF626	DSPP	KRT38
1237	SLC35D2	STX7	KRTAP5-10
1238	ARFGEF1	ADAMTSL2	GALR3
1239	ZCCHC6	ST20	PLET1
1240	UQCRH	SERPINB1	NAT14
1241	MAP2K1	SNX25	PLIN2
1242	ARAP2	LMAN1L	UTF1
1243	FABP12	URI1	PIAS3
1244	TCTE3	MFN2	HSD17B14
1245	GAS2	GNA14	FRAT1
1246	GCNT1	SEMG1	SERINC5
1247	MIR1-1HG	TDRD6	ANKRD36B
1248	LRMDA	CALCOCO1	CEND1
1249	NBPF7	ZFAND6	ZMYND15
1250	PRPF18	FAM167B	ABCC12
1251	NSD2	ZNF254	ZNF398
1252	SPINT2	ME3	PPP1CB
1253	NPBWR1	INHBC	OCM
1254	CAPNS2	MLF2	CCL7
1255	GPHN	PICK1	C14orf119
1256	DUSP13	TMEM200B
1257	ATP5PB	OR4A5
1258	ARHGEF16	C18orf25
1259	FAM208A	GPR33
1260	OR5AP2	ZNF358
1261	PTGS2	ZNF766
1262	AKAP1	DNMT3B
1263	SS18L2	ARRDC5
1264	ARID5B	CALHM3
1265	KCNAB1	FGR
1266	ZFAND5	TM6SF2
1267	ZNF106	C12orf73
1268	HSPE1	LRRC18
1269	ZNF706	CYP27A1
1270	XIRP2	CFAP74
1271	TEKT3	DCUN1D3
1272	SNUPN	EVA1C
1273	LOXL4	C9orf153
1274	IPO8	ZSCAN25
1275	BAP1	STX8
1276	MYO10	MYO18B
1277	SCAP	CCR10
1278	RAPH1	RCVRN
1279	CEBPZOS	TMX1
1280	MAP4K3	MIA3
1281	RNF14	HIST1H3I
1282	NFX1	HNRNPCL1
1283	SCAF11	BCL9
1284	SLC33A1	KRTAP4-3
1285	ADGRE3	COQ3
1286	POU3F2	NDST1
1287	DNAJC21	KLHL41
1288	FTMT	HIPK2
1289	ADH7	BDH2
1290	CGNL1	USP47
1291	ZC2HC1B	MESP1
1292	PTPRQ	RFFL
1293	ACRV1	STK38L
1294	ADH1A	PDK4
1295	OR10J4	MATR3
1296	CSNK2A1	ATOH7
1297	PAM	ONECUT2
1298	PPHLN1	KCNJ15
1299	TRAF1	HIST1H2BD
1300	ZCRB1	SLC12A6
1301	SF3B5	USH2A
1302	NANOGP8	ATF6
1303	WDR1	SDCCAG8
1304	NMT2	PCDHGA3
1305	YIPF7	OR1J1
1306	MASTL	YWHAE
1307	STXBP6	DHX58
1308	FASTKD5	JAKMIP3
1309	B3GNTL1	TNFAIP8L1
1310	PPME1	NPIPA5
1311	PHF5A	OR6C70
1312	UBE2R2	ZSWIM6
1313	MORC1	SLC17A8
1314	ACP6	YAE1D1
1315	RGS4	TAP2
1316	NDUFA12	DYNC1I1
1317	CPSF3	INF2
1318	ASXL3	USH1C
1319	GMNN	OR2F2
1320	NCAM1	CD3E
1321	RBM34	SAG
1322	COLEC11	CLEC4D
1323	IFNGR2	BUB1B-PAK6
1324	H1FX	PRR9
1325	CKB	MGLL
1326	CLASP2	TLR6
1327	SNRPE	GPR37
1328	SLC25A51	SLC45A4
1329	ABHD10	PRAC1
1330	NECAP2	C10orf82
1331	DAPK2	OR2T33
1332	CPS1	LYSMD3
1333	PDE12	GAD1
1334	GIMD1	GPRC5C
1335	SULT1C4	OSGEPL1
1336	HENMT1	RAB8B
1337	FANCL	NELFA
1338	GRIA1	CRTAC1
1339	PXT1	TMPRSS11F
1340	MEX3B	DMAC2
1341	FCHSD1	COL23A1
1342	EFL1	NDUFAF1
1343	HIVEP2	RIN3
1344	CCL21	SHQ1
1345	ZBED6	CHP2
1346	HIST2H2AC	IL17B
1347	DECR1	CRLS1
1348	POLR3A	FGFR1
1349	NALCN	MTHFSD
1350	ZNF134	ZNF560
1351	BCL2L14	MDH1B
1352	TACR3	PCNT
1353	TBXT	FAM234B
1354	HS2ST1	NCAPD2
1355	CKAP2L	PTGFR
1356	PCDHA3	HIST4H4
1357	HESX1	EME2
1358	SCHIP1	IGF2
1359	IL22	SIRT4
1360	AK9	ANKRD61
1361	NFIB	MXD1
1362	OCIAD2	IFT140
1363	PECAM1	ACOT6
1364	CCDC6	PFKFB3
1365	CXCL11	DCAF12
1366	ATP6V0A2	S100PBP
1367	MPHOSPH10	ATE1
1368	PHLDA1	RALGAPA1
1369	MCEE	SMTNL2
1370	CRY2	SRGAP3
1371	CCDC168	C5orf52
1372	PHETA2	ZNF705A
1373	MYCL	TOP1MT
1374	ZYG11B	NME1
1375	DPYS	NOS2
1376	DNAAF1	SOCS3
1377	ACTN2	RPH3A
1378	CAPRIN1	PTPN5
1379	IZUMO1R	H2AFJ
1380	PIH1D2	IWS1
1381	MPHOSPH9	PCDHGC4
1382	RPS20	RBMXL2
1383	SAP30	MTG2
1384	DDX17	TCEA3
1385	CTSO	B4GALT3
1386	TRA2A	SLC6A11
1387	LRRIQ1	PHF13
1388	ST8SIA4	ZNF730
1389	MAP3K21	TFF3
1390	STAG1	TIPARP
1391	MED21	BCL2L10
1392	ATAD2B	OR1L4
1393	ADRA1B	PIGP
1394	PPP2CB	RNF139
1395	PM20D2	NIFK
1396	ARSJ	CTU1
1397	SLC17A3	OR10S1
1398	PCBP3	FREM2
1399	YAP1	UGT2B15
1400	ADAM29	CRB2
1401	KCTD9	CCNA1
1402	DDO	VEZT
1403	LOR	RAP1B
1404	CCDC7	CUL4A
1405	DGKH	C17orf113
1406	OR10H5	ZACN
1407	THEM4	PCNX4
1408	CRELD2	SLC36A2
1409	EFCAB2	UBE2E1
1410	LMOD1	FAM83A
1411	LRP6	PIWIL2
1412	SLC45A1	SORCS3
1413	CNOT6L	CAMK2B
1414	NHLRC2	ZFP91
1415	ZKSCAN8	STAT1
1416	AKAP6	PKDREJ
1417	EMCN	SRCIN1
1418	TAF1L	ATF7
1419	OR1A2	SOCS4
1420	FSTL5	TP53RK
1421	GALNT18	THAP10
1422	CNOT7	ANO1
1423	RNGTT	TMEM30B
1424	STK10	PLIN3
1425	TRABD	GOLGB1
1426	HTR1D	P2RY12
1427	TYMS	CA14
1428	KIF3C	BMP8A
1429	ADSS	PSMG4
1430	C17orf51	ADAMTSL5
1431	KDM4C	SMAD1
1432	STAT6	MS4A18
1433	GABPB1	POLG
1434	KDELC1	NXPE3
1435	CYFIP2	UROS
1436	HMCN1	LRRC72
1437	OR13F1	ZNF440
1438	PARP8	KLHL6
1439	NEK2	PABPN1L
1440	PAH	ZNF461
1441	ANKRD27	OGFOD1
1442	IFT88	OR10H3
1443	GLT1D1	ATP6V0E2
1444	FKBP1A	NADK2
1445	HPCAL1	EID2
1446	SNRPB2	RAMP2
1447	IKZF2	UPB1
1448	APC	IFI44L
1449	FBXO42	EIF2AK3
1450	HMGCLL1	MYO6
1451	ZDHHC16	OR10A4
1452	ACSL5	SYCE3
1453	ZBTB41	PANK2
1454	STMP1	RDH11
1455	POM121L12	NDUFC2
1456	BAMBI	FNIP1
1457	ZNF221	SVOPL
1458	PMFBP1	PSMA1
1459	RXRG	PPM1K
1460	ZNF70	MAN1A1
1461	RFTN1	TLN2
1462	FAM198B	CDV3
1463	RNF17	HSBP1L1
1464	MZT2A	STK19
1465	SRSF1	ZNF526
1466	SLC22A9	SPG7
1467	SAFB	IFNA16
1468	TMIGD1	UQCR10
1469	SI	CYP4F22
1470	TTC7A	VAX2
1471	FNDC3A	KRT84
1472	EXOSC8	NECTIN2
1473	VPS4B	ATRIP
1474	UNC93A	CPNE3
1475	NTAN1	PCDHB8
1476	SLC24A1	CASP2
1477	FOXN2	OR5J2
1478	SNTG1	LXN
1479	MYSM1	UCMA
1480	GZF1	KIF6
1481	SLC19A2	C8orf44
1482	EPHA6	PDLIM4
1483	DCK	MDM2
1484	MAD2L2	NUDC
1485	CLIC5	UNC5CL
1486	PLCB4	HUS1B
1487	NOG	GTSCR1
1488	SLC35G1	CCS
1489	DAPP1	NRF1
1490	BARD1	PSMD14
1491	CFAP206	MYH3
1492	MRPL13	GSTT1
1493	CDK15	GSTM4
1494	A1CF	SLC18B1
1495	CASQ2	NSMCE4A
1496	FGFR2	COQ10A
1497	ZNF729	EIF4B
1498	KLF12	LRRN2
1499	FFAR4	DXO
1500	TDP1	OR10J3
1501	OR2H2	BET1
1502	LRRC6	RABGGTA
1503	STMND1	NPS
1504	FLRT3	MYO9A
1505	AIDA	RPL7L1
1506	RSC1A1	PLA2G15
1507	FAM49A	OR51E1
1508	DPY19L1	CEP290
1509	NKAIN2	MAP1LC3A
1510	OR10A2	STX18
1511	EXT2	TMEM184C
1512	MAFB	MRS2
1513	SLC1A1	CXXC1
1514	ANGEL2	CYTH1
1515	OR6X1	MANEAL
1516	ACSL3	MESD
1517	CCDC73	DDX39B
1518	ZNF514	UBE3C
1519	ASZ1	CRYBB2
1520	SETD4	R3HCC1L
1521	FAM172A	THOC7
1522	ATF2	CST4
1523	TAS2R7	CNOT9
1524	MSMO1	ASCC1
1525	GLB1L3	ZNF777
1526	RUSC2	CD74
1527	SKOR1	ENO4
1528	SOGA1	C17orf77
1529	FNDC3B	GHSR
1530	URB2	SAMD10
1531	SELPLG	BANK1
1532	C6orf58	VCPIP1
1533	INSR	OR4K17
1534	GSTA1	REM2
1535	SLC6A12	HERC2
1536	C11orf87	APOC1
1537	GTF2H1	OR2D3
1538	ATR	ABLIM3
1539	PTTG1	CST5
1540	ACO1	ZDHHC11B
1541	KRTAP19-8	SLC2A9
1542	ILDR2	GOLM1
1543	TBX1	C17orf80
1544	PTPRS	ZFAND4
1545	CDK17	NLRC4
1546	DDHD1	TMSB10
1547	TMEM225	PDXDC1
1548	SRSF6	TMEM67
1549	DUXA	SERPINC1
1550	FSCN3	AP1G2
1551	ZNF189	LBX2
1552	SLC22A24	PPP1R3A
1553	MRPS10	NXPH4
1554	BORA	CFI
1555	SMYD5	LRFN2
1556	PRKCQ	HAUS6
1557	EIF3J	ITLN2
1558	GTF3C1	CEP55
1559	MMP26	NLRP1
1560	SPTSSA	ZNF329
1561	AMN1	GNAI2
1562	ZNRF1	E2F2
1563	SHC3	TRAIP
1564	SCCPDH	ENTPD4
1565	MINDY4B	C9orf131
1566	TSPAN5	SLC23A3
1567	PSORS1C2	HMGB1
1568	KCND3	PARVG
1569	CRTC3	HHIPL2
1570	MERTK	ASIC3
1571	DNA2	ZFAND1
1572	CHST1	YBEY
1573	SLC6A4	PSMD6
1574	FBXO30	SERPINA2
1575	C2orf50	CYP39A1
1576	RALGAPA2	MEX3A
1577	TMEM131	ACP2
1578	GABRR3	TAP1
1579	SYT2	EVI5
1580	DGKD	HPS3
1581	SH3D19	EAPP
1582	PANX1	TLX2
1583	OR6J1	CYB5R4
1584	BICDL1	TMEM159
1585	LOC388813	PFN4
1586	WDR92	PRRG4
1587	LIN54	ORAI1
1588	ORMDL2	CDKN1C
1589	CRLF3	SMIM29
1590	RRAS	CLIP1
1591	FBXO33	ERC1
1592	RHOG	KRR1
1593	SEMA3C	SYNDIG1
1594	SEC61A2	ATF5
1595	CSMD2	TEX10
1596	NPTN	KRTAP5-11
1597	PPP3R2	PLEKHB1
1598	NUMB	UBE2B
1599	FAT4	DHRS7C
1600	CLTCL1	CALHM4
1601	ERVMER34-1	ZNF282
1602	NT5DC2	SERPINE1
1603	RNASEH2B	POGK
1604	MPP3	FCN1
1605	SEC14L3	ISY1
1606	RAB27A	MEA1
1607	FAM198A	CCDC27
1608	OR51J1	RPL35A
1609	TP53BP2	ABCB5
1610	PAIP2B	AKT1
1611	OARD1	GOSR1
1612	DIEXF	STK33
1613	GJA1	ABCB8
1614	RFC1	COPZ2
1615	PHF21A	OR9G4
1616	MED19	KCNJ11
1617	GPR21	MRPL30
1618	CREG2	B3GNT9
1619	ANXA8	TMPO
1620	RPL26	LEP
1621	DMAP1	TRIM22
1622	INPP1	THBS1
1623	OR9Q1	DSEL
1624	ACOT4	ADIPOQ
1625	RASD2	THAP3
1626	ARF1	NELFE
1627	SMPD4	CACNG4
1628	GSTA3	NRBP1
1629	ME1	IFI27L2
1630	NRBF2	NSUN5
1631	DIAPH3	ATP2B2
1632	PHACTR2	OR51D1
1633	SLC35B4	PCBP4
1634	ZNF56	FFAR3
1635	RCN3	ELOVL2
1636	GLRA3	SPTY2D1
1637	TAS2R10	CMC2
1638	EGFR	HIST1H4D
1639	H1FOO	PHOX2A
1640	CATSPERB	NDUFV1
1641	GANC	C5
1642	ADAM17	GNGT1
1643	CCDC175	ZNF831
1644	SZRD1	FETUB
1645	OR8B12	CSPP1
1646	CMTM6	OVCH2
1647	THYN1	ARL3
1648	HEPACAM2	SPO11
1649	CYP2U1	NDST2
1650	TBX3	RRAS2
1651	YBX3	AMACR
1652	ACYP1	TRPS1
1653	SCAND1	CBLN1
1654	ZC3H14	OSGEP
1655	CXCL13	SLC43A1
1656	UBE2D1	MPL
1657	RPL10L	IAH1
1658	MFSD1	SLK
1659	DYRK1A	LRAT
1660	MGAT3	CNNM4
1661	GPR65	C5orf60
1662	TMEM189	B4GALNT2
1663	GBP7	NSG2
1664	GPR88	FAM83D
1665	CAPN9	PAM16
1666	TRNAU1AP	UEVLD
1667	OR5V1	INSRR
1668	AKIRIN2	FAM171A2
1669	ARGLU1	EPHA2
1670	SMAD9	VNN3
1671	SRRM3	MNAT1
1672	ZNF33A	KRTAP26-1
1673	LRRC28	OR12D3
1674	GPR179	MYOZ3
1675	RDH10	GLMP
1676	CRYL1	WDR36
1677	ITPKB	GATC
1678	HS3ST3A1	ST6GALNAC1
1679	MMEL1	SLC4A8
1680	SLC35F1	MBNL1
1681	UHRF2	CLIC1
1682	SIK1B	LCMT1
1683	PTPRZ1	HSH2D
1684	VPS13D	UTP3
1685	BOD1L1	KLKB1
1686	FAM228A	SIX3
1687	POU2F1	LRP5
1688	LRRC70	CNNM3
1689	RBM17	INPP5K
1690	CBR3	MKRN1
1691	IPMK	TRPV5
1692	NET1	TMEM109
1693	CXCR6	MAST2
1694	NKX6-3	COL26A1
1695	CAMKMT	NUPR1
1696	EXOSC7	SIGLEC5
1697	CXCL6	ZMYM2
1698	CHKA	FAM122A
1699	HLA-G	CCDC8
1700	ENHO	LOC100130357
1701	EMID1	SERPINB3
1702	NAT8	TTR
1703	CNTNAP4	GPR78
1704	CLUL1	SIX6
1705	SCMH1	C19orf18
1706	GREM2	TMEM132A
1707	CYTL1	RABGGTB
1708	VAV2	NABP2
1709	WDR48	C19orf44
1710	GRXCR2	ANP32D
1711	TAAR1	DAZAP2
1712	PLA2G16	SLC8B1
1713	POLR3H	MRPS23
1714	HAO2	GPRIN3
1715	TAX1BP1	ZNF512
1716	OR52A1	HNRNPL
1717	LIN9	PSMC6
1718	COQ8A	CNOT2
1719	C3orf70	LOC105375787
1720	AMTN	CSTB
1721	OSBPL6	VSIG10
1722	SNCAIP	FAM136A
1723	DSTN	PCSK6
1724	RAD21L1	CD27
1725	CEACAM8	CCDC62
1726	PSG4	RAB15
1727	FAM102B	ZFP64
1728	BTBD9	VRTN
1729	KHDRBS3	JKAMP
1730	ZNF664	RBFA
1731	CLEC14A	GBGT1
1732	EGR2	GLYATL3
1733	GABRB2	NLRP12
1734	ZNF91	TM9SF3
1735	DIRAS3	IL19
1736	ZNF516	ADAMTS18
1737	MIS18A	SPCS3
1738	DUSP1	GCN1
1739	ZFP14	PSMD8
1740	LSM8	ATG13
1741	DDX11	BRSK2
1742	ADHFE1	SOCS6
1743	FOS	C8orf58
1744	LGI2	PSMC1
1745	PDLIM3	MPPED1
1746	KCTD12	TREML4
1747	TMEM120B	PPP1R37
1748	IFITM2	EMSY
1749	CRACR2A	CD300LF
1750	TOP2B	TP53I3
1751	RPL30	ETV4
1752	OPRPN	BBS10
1753	RBP4	NTNG2
1754	TMEM222	JAK1
1755	NUDCD1	PRPF6
1756	TDRD15	OBP2A
1757	CLCA4	ATP10D
1758	NKX3-1	TUBA1B
1759	MAML3	AGTR1
1760	FAM120A	TRIM69
1761	CDC40	SOX18
1762	CETP	WFDC5
1763	NMU	MDGA1
1764	NAGK	SLC2A3
1765	FAM162B	CLDN23
1766	LSS	RAB11FIP1
1767	ABCG5	PML
1768	NR4A1	PLEKHG6
1769	SNX1	BMPR2
1770	GABRA4	TRIM17
1771	CDH9	TXNDC9
1772	TTC16	HSD17B4
1773	ETFDH	DOC2A
1774	TUBD1	ZNF114
1775	SLAIN2	RPS3
1776	DYNLL1	TAS1R2
1777	ABCG8	MOCS3
1778	PNLDC1	WWOX
1779	ISCA1	CYP27C1
1780	CYP26B1	ALG9
1781	GLYR1	PSMB8
1782	SH3RF1	ARHGAP40
1783	CUL5	GART
1784	C18orf54	CEP85L
1785	KIF27	GLO1
1786	NDN	COPS6
1787	PBRM1	TMED6
1788	GLYCTK	SHANK3
1789	MEF2C	ZNF311
1790	SKIDA1	SCPEP1
1791	TTLL2	RLN1
1792	TRIM6	TMEM231
1793	NDUFA4L2	SPERT
1794	KLB	OSBPL9
1795	LRCOL1	TUBG1
1796	TCF20	NUDT7
1797	DDX4	SERPINA12
1798	RELL1	KRTAP9-2
1799	YTHDC2	ZNF256
1800	ZNF782	DBNDD1
1801	ARID3B	LY6K
1802	NDUFAF4	BRMS1L
1803	CYP26A1	QTRT2
1804	GPA33	CD300LB
1805	PPARGC1A	RHBDD2
1806	CUEDC1	MRC2
1807	EDN2	INPP5B
1808	KDM7A	MGMT
1809	LPCAT2	OR5B21
1810	FCGR2A	CLEC11A
1811	NAA25	PCDHGA12
1812	DIP2A	SLC6A17
1813	LASP1	TBC1D13
1814	LSM14A	TSPYL4
1815	GUCY1B1	GJA4
1816	CFHR4	CCDC43
1817	RPL7	IDE
1818	TRIB2	IFNA1
1819	FAM8A1	MPP7
1820	SDF2	EMC4
1821	BCL11A	EPS8L3
1822	G6PC3	FAM107B
1823	PPP6R2	PRND
1824	ZNF80	DDX5
1825	C9orf62	BEST3
1826	C5orf46	AGXT
1827	GJA9	ZNF680
1828	IGFBP3	PKD2
1829	GSTA4	DHX33
1830	C10orf88	PSMC3IP
1831	CNOT4	S100A8
1832	HLA-DQB2	KRTAP20-1
1833	FGF2	VSTM2L
1834	C5orf24	PCID2
1835	MED23	PPP1R36
1836	CRAT	ICK
1837	HLA-DPB1	GFI1B
1838	LYRM7	C1orf127
1839	RNLS	GBX2
1840	SIRT6	PLSCR4
1841	RPUSD4	CNOT1
1842	ZNF248	CACTIN
1843	ZNF285	ZNF385B
1844	FOXF2	DEDD2
1845	MTBP	PGPEP1L
1846	SULT1C3	CD300C
1847	EGFLAM	EDDM3A
1848	PRAG1	CA10
1849	ALKBH1	SPTY2D1OS
1850	C5orf30	C2CD6
1851	GRASP	COLCA2
1852	MAP6	PRDM15
1853	ZNF302	LRRK1
1854	POLE	CALM1
1855	ZBTB20	GHRHR
1856	TRPV6	MDS2
1857	RTCB	IFNG
1858	KIF17	KRT6C
1859	SUPV3L1	NCK2
1860	TMEM43	PLPBP
1861	NUDT5	ZNF234
1862	METTL22	GRM2
1863	DNAJC13	FAM3B
1864	NPAT	TEP1
1865	NLRP5	SIRPA
1866	OR8B8	RBBP4
1867	QDPR	PPRC1
1868	OSMR	KRT28
1869	C14orf177	TAL1
1870	SELENON	MTUS1
1871	RXFP1	CCR2
1872	MTRNR2L9	ABCA10
1873	MRGPRG	ZFAND2A
1874	TAF1A	CPNE5
1875	ZFP28	DNMT3L
1876	APOL4	MRPS36
1877	COPG1	SF3B6
1878	ZBTB2	CNOT10
1879	MOV10L1	FAM71A
1880	SFT2D2	USP6
1881	PROM2	KIAA1147
1882	C3orf35	ADRA2B
1883	CAVIN4	PDE2A
1884	MYL12B	OR6C6
1885	DCP1A	OLFML1
1886	MAP3K14	SNAI1
1887	OR5B2	FADS6
1888	SAMD8	ZNF45
1889	PLXNB1	TNNC2
1890	SLC5A3	ADAMTS7
1891	CPSF2	GPX6
1892	STON2	SLC22A14
1893	CFAP100	GTF3C6
1894	TRIM55	BLOC1S4
1895	ISCU	ACOT12
1896	LRSAM1	CAMKK2
1897	GNRH1	BMP10
1898	CACFD1	DDX56
1899	REST	PANK3
1900	SRP19	HLA-DOB
1901	NAGPA	CRAMP1
1902	SLC18A1	NFKBIE
1903	ACTR10	HS3ST3B1
1904	FTSJ3	ADAMTS10
1905	ULBP3	CELF1
1906	TMEM114	CTTNBP2
1907	SENP5	NVL
1908	TOX3	MOK
1909	CNTFR	ADCY5
1910	C3orf52	SPAST
1911	RSPO3	CCDC17
1912	LUZP2	FNIP2
1913	CNRIP1	UQCRB
1914	STK31	ADH1C
1915	PHYHIPL	ATP5F1E
1916	IL18	SNX17
1917	FAM204A	RGMA
1918	FIGNL1	ZNF555
1919	MARK3	ZNF215
1920	OR11G2	CUBN
1921	ZNF599	TNRC6A
1922	RASSF10	OR10H4
1923	C15orf41	CKM
1924	TIGD1	SLC12A7
1925	CAST	CCDC191
1926	TTYH3	PLK5
1927	OR8D4	C20orf194
1928	MUSK	ACOX2
1929	TMEM178B	HIF1AN
1930	UTP20	DLG4
1931	USP6NL	TRIML1
1932	TMIGD3	ZSCAN5C
1933	MPZ	LPAR3
1934	CHRNA7	C6orf52
1935	MTOR	CTSS
1936	PCYOX1L	IQCK
1937	HAL	CACNG8
1938	SLC10A2	ARFGEF3
1939	MDH1	HEXIM1
1940	BRD7	AZIN1
1941	PPP6C	ABHD14B
1942	ERP27	ALG10B
1943	MALSU1	ASB6
1944	MTMR7	SLC35F6
1945	ZNF613	PSMF1
1946	PTGER2	ART5
1947	JMY	KATNB1
1948	WFDC6	ARIH2
1949	FDFT1	NCDN
1950	ZNF140	C11orf97
1951	FOXL2	NAV1
1952	CYP3A43	ITPRIPL1
1953	SLC35A1	PGK2
1954	NUGGC	TGFBRAP1
1955	FAM186A	SEM1
1956	NAAA	PSMB9
1957	MPPE1	PPIA
1958	WDSUB1	PRR31
1959	OPRM1	PLOD1
1960	OR5K3	RMC1
1961	CDKL1	MCF2L
1962	DYNLRB2	C1orf141
1963	DUPD1	SYCP3
1964	ORC1	ROGDI
1965	ADGRB2	PCNX1
1966	CRYBB1	WDR45B
1967	SSR1	BHLHE40
1968	NXPH3	SUMF1
1969	NMNAT3	SLFN14
1970	PYROXD1	RRP1B
1971	ATRNL1	SLC15A1
1972	ZNF385A	GNB1L
1973	ADGB	NPAS2
1974	B3GALT2	RBM6
1975	CMAS	OR7A17
1976	PSG8	SEC24A
1977	NKIRAS2	ERBB2
1978	OR8S1	PMP2
1979	HMG20B	MIS18BP1
1980	OR51B5	MDM4
1981	ABRACL	TAF10
1982	FAM206A	SGCG
1983	STRADB	SOX12
1984	ACVR1C	GTF3A
1985	STK16	LRTM1
1986	BNIP3	NUP54
1987	CD86	ARFGEF2
1988	INSIG2	SPRR4
1989	UNC5D	IARS
1990	CYFIP1	ZNF3
1991	MAN1C1	DPEP2
1992	SLC5A1	GRM5
1993	TMEM9	BRD8
1994	AVPI1	OR14A16
1995	WDR73	PANK1
1996	PHF10	LMTK2
1997	DTL	DNAL4
1998	SRP9	ZNF618
[truncated: 6,123 more rows]

## Sheet: MCF7TR
	common	MCF7TR_2D	MCF7TR_3D
0	PBX1	OR3A1	BICC1
1	HDAC7	SSPO	PRODH2
2	FLI1	ACAN	NEK3
3	AFF4	HOXC11	UBC
4	SMIM35	FAM153C	SIGLEC6
5	SLC25A20	KCNK1	CCL19
6	PAG1	LGR6	FAM208A
7	YY1AP1	TMEM209	SEPT8
8	PELI2	TAX1BP1	CCDC51
9	RPL26	COIL	ARRDC2
10	TMEM64	ISY1	HABP4
11	SPACA7	AIFM3	CCL21
12	WNK2	HDC	SLFN11
13	EPCAM	SMG8	FSTL3
14	DLK2	TMEM202	COMT
15	CD300E	CHRNA5	RYR1
16	SEMA3E	EID3	IFNA14
17	LIG1	WASF3	ADK
18	APIP	MYL10	GLI2
19	OR1S2	FANCD2OS	PHLDB1
20	NMNAT3	TAS2R19	FAAP20
21	GID4	CPA6	AEBP2
22	NKAPD1	EMC2	EXD1
23	GRIN2B	ZNF853	CARD18
24	ELAVL2	EML4	C2orf74
25	TTC26	C16orf95	TMEM74B
26	IGDCC4	PAN3	PLPP7
27	ALG11	ZNF716	PTPRA
28	KIF27	NOL7	STX12
29	FKBP5	BTF3	ENOPH1
30	MFSD2B	PPP1R13B	RIBC2
31	RABGAP1L	ZNF34	KCNH2
32	PEX2	SPRR4	CCDC114
33	SNAPIN	F2	SF3B2
34	ZNF860	BEGAIN	LBP
35	CINP	CLEC3A	B3GNT9
36	TTC21A	PLIN1	ZNF331
37	SLAIN1	CD300A	ZNF418
38	SLC7A11	MUC17	HIST1H4L
39	RASEF	KRTAP19-3	MYORG
40	FOXI3	IL36RN	IGF2R
41	CACNB3	BID	MAT2B
42	NTSR2	SPTLC3	DCDC2C
43	URB2	MYH11	FGFR1OP
44	RYK	KBTBD6	BNC2
45	PEX5	ANKRD66	ZNF488
46	BAZ2A	OR10G6	PLAUR
47	RSRC1	IL17RB	SFMBT1
48	CER1	HTRA3	HEXB
49	C2orf92	RDH14	DTD1
50	TMEM266	MRPL43	ARHGAP18
51	GATA6	ANXA6	RDX
52	TREML1	DRD1	APOBEC2
53	CD58	TPPP3	OR6B2
54	NUDT13	CFAP161	S1PR3
55	ABCA4	TFAP2B	PTCH2
56	GPR1	TMEM131L	SDS
57	FTCDNL1	ANKS1A	MED19
58	KRTAP5-9	DUXB	OR10K2
59	TMEM233	MAZ	NTAN1
60	URB1	COL9A3	POU3F1
61	SAMD15	KAT14	COX19
62	FAM3C	YEATS2	GOLGA7
63	FBXO3	GNRH1	BIRC7
64	MCOLN2	STEAP1	CH25H
65	RSPRY1	DPEP2NB	FASTKD3
66	PRKAG2	ELOA	CNOT1
67	TRABD2B	OR4X1	ZNF10
68	EPB41L5	CAMK2B	IQCF5
69	ATF4	BICD2	SH2B2
70	PMM2	MUC19	ZNF117
71	NEUROD4	RNF121	NCL
72	MRPS36	HRNR	CNPY3
73	THSD1	USP47	AMZ1
74	ABCG5	SEMA4G	TGM6
75	TAC1	AP1G2	HPCA
76	FAM13C	CYP1A2	TRIP4
77	ATP6V1A	ARHGEF2	ARL16
78	KIAA0368	CSRP1	MYO7A
79	PPP1R2	KRT71	SLK
80	RNF217	HTR5A	MYLK
81	ATP13A5	CHRNA3	FAM218A
82	KCNG3	ERN2	LIF
83	C5orf38	SERPINB9	BET1L
84	MDGA2	OVOL1	AKR1D1
85	ZC3H8	TAF1C	COPS2
86	CECR2	COL6A6	TNFRSF13C
87	MYO5C	UEVLD	P2RX2
88	TRNP1	SCO1	LARP7
89	ALDH9A1	LARP4	NIPAL3
90	DGAT2	PDGFRA	MGAT5
91	PNN	USP14	UBE2I
92	ALDH8A1	FKTN	TSSK6
93	GPR139	MGAT4B	FSD1L
94	BIVM	UPK3A	C7orf26
95	LEF1	CDA	HBG1
96	MZT2A	NARF	ERLIN2
97	MPC2	RPE65	EVA1B
98	ANGPTL7	FGF3	IL17RD
99	ACSS2	NIPAL4	TAF12
100	HNRNPH3	ZNF219	NAA25
101	EXT1	AOAH	CMAS
102	MAP3K14	SLC1A3	ARF1
103	PRKACB	TIFAB	DSN1
104	TDRP	PRICKLE4	DYNLRB1
105	PCBP3	LDLRAD1	ZBED5
106	UQCR11	IFNA16	UHRF1
107	SNF8	NOD2	RIPPLY3
108	ITGB3BP	SUSD6	SERPINE1
109	ZSWIM2	CYB561D1	C12orf29
110	GORASP2	AQP10	NDRG3
111	HLA-G	HOXD3	DELE1
112	DNAJC3	ARRDC4	ONECUT1
113	TCTEX1D1	INSM2	SRD5A3
114	PXK	PLBD2	FAN1
115	AZGP1	GPR85	EXOSC3
116	PITPNM1	CNTN5	YES1
117	GRXCR2	RDM1	KDSR
118	GCH1	ARHGAP39	CDRT15
119	FIG4	HTR6	VDAC2
120	AGFG1	CCDC155	DYM
121	WASHC3	BOP1	CAVIN3
122	OR2B2	SERINC3	ZBTB7B
123	RBM15	SUOX	SEC23IP
124	KDM7A	HRH3	PLPBP
125	EI24	THRA	COL4A2-AS2
126	CLHC1	PURB	LRRC42
127	TEX22	MAPK9	OR52I2
128	USF3	XRRA1	FASTKD5
129	LRRC4	STARD7	CYTH2
130	KAT2A	RNASE11	FBXO38
131	IGF1	CTCFL	ZSCAN23
132	CC2D1B	NRXN2	ZNF703
133	MOV10	MESP1	MRPS18B
134	LAMA2	HOGA1	IGLON5
135	RPLP1	RAB23	SPINK4
136	CPNE4	UNC13A	EFNB3
137	HACE1	C10orf25	USP2
138	CFAP44	WFDC1	ALDH1B1
139	NME1-NME2	SFTPC	R3HDM2
140	DDX50	FBXO42	C1QB
141	MPV17L2	BCL11A	ZNF256
142	OR1G1	IFI44	C2orf69
143	MTFR2	ZNF560	FKBPL
144	ZNF804A	FANCD2	LOC101927503
145	IL17D	CYB561A3	C1QTNF2
146	ADAM17	PAQR8	DROSHA
147	GLYATL1	UNG	VMAC
148	PDE5A	MED29	FCGR3A
149	ZC3H12D	SEMA6B	PGGHG
150	SYDE1	OPN1SW	ZNF662
151	RAB37	GNG12	ID3
152	GFI1	PRPF4	METTL26
153	ILDR2	SF3B4	ZNF160
154	SEPT1	GYS2	HIST1H1E
155	GALNT5	ERP44	MIPEP
156	NUMA1	OSGEPL1	GFAP
157	SIAH3	SLC25A47	MB
158	IGFBP3	KLC2	TMEM196
159	FREM2	CUL7	RAX
160	C16orf87	CPNE9	TRIB1
161	RANBP1	LOC100131107	MAPK8IP3
162	RAPGEF6	PWWP2B	ZFP3
163	TRUB1	PARD3B	GIMAP2
164	MXI1	L3MBTL2	MRPS35
165	KDM4B	SLC25A39	NCOA6
166	MEX3B	SYNE3	VASN
167	MAS1L	TCL1B	TMEM9B
168	OR4K17	C9orf163	F2RL1
169	EEF1AKMT2	VAT1L	OR10X1
170	PMFBP1	IRF2BP2	F11R
171	UAP1	FAM209A	FOXD3
172	CDC14B	SCG3	ADHFE1
173	TMEM167A	SLC41A3	RBSN
174	MYO10	AHNAK2	GPR179
175	C2orf91	AXDND1	SCARF2
176	KITLG	KLK11	RANBP6
177	RHOBTB1	DISP2	ZNF805
178	SPRTN	CCDC174	ARHGAP27
179	SAMD13	BNIPL	OLFML1
180	GPR15	LAMB3	LTN1
181	TMEM215	RMC1	RPS20
182	NRDC	CCND3	SLC6A11
183	ULK4	RPL28	MC4R
184	DDX24	FCGBP	OR6C68
185	ERG28	KCNMB1	LRRTM3
186	ACOX3	ATCAY	ADAMTS14
187	IFFO2	SI	OR8K1
188	ANKRD62	CCDC87	SELENOH
189	GRPEL1	CPQ	MORN4
190	MGST1	SMIM20	CNBP
191	LMBRD2	FKBP11	C22orf23
192	OR11G2	INHBB	INPP5A
193	RTP4	PITX1	LOC100129307
194	SOX9	PPP1R17	OR10G9
195	ADIPOR2	GCM1	CCDC142
196	LRBA	NXPE4	INSIG1
197	C12orf45	LCE1A	RTKN
198	TXLNB	ZAR1L	MTCH1
199	NUDT22	PRPF40B	HCAR3
200	SRSF7	ZFP36L2	RNASEH2B
201	ERBIN	GSDME	OR52K1
202	ADGRE1	IGFALS	C8orf33
203	ATF3	LRCH3	CSNK1G1
204	HIST1H4I	TRMT10C	IFT46
205	HEY1	PNP	CABP7
206	RIMS3	BCL2	FKBP1A
207	PGAM5	ALDH3A1	RARRES1
208	AKAIN1	FAM19A2	KLHDC3
209	SKIDA1	RPUSD3	CCDC185
210	LOC105372977	IL17B	C21orf62
211	PRF1	CD200R1L	PRSS47
212	TAMM41	GCN1	DPAGT1
213	SLC1A1	PRR18	LEFTY2
214	ATR	CCT6A	RSU1
215	MNS1	ARMC5	VPS13C
216	GALNT3	TSPAN33	KNL1
217	TRIM10	CCDC170	PKP3
218	KIAA1328	ZNF771	CA14
219	PRG3	BCO1	DNM2
220	SERTAD4	KLHL36	CNOT11
221	VEZF1	CYP3A5	FBLIM1
222	ZNF778	ANXA8	TEKT2
223	ESYT3	FBXO25	CHEK1
224	PPP1CC	YPEL3	MAP3K5
225	PIK3C2G	PTGFRN	SPRR2G
226	UVSSA	CDH1	ADAM9
227	AKIRIN1	RAB11FIP5	TAPBP
228	IDNK	ICA1	FTO
229	TNC	KAT7	MRPS26
230	ZNF544	RNF187	PTS
231	KLF6	KIAA0100	OR52D1
232	GAL	PSTPIP1	RUNX1T1
233	ABHD12B	CNTN2	MAD1L1
234	ARID3B	ZSWIM6	OR8B12
235	YARS2	MIER3	MYLK4
236	ZNF609	NDUFB9	COL4A2
237	DCTN4	KYAT3	MICU1
238	TMEM43	PSMD5	POGK
239	RPL37	ENY2	PSG5
240	KIF24	SIRT1	MCF2L
241	ZNF471	REEP4	MPP6
242	RPL32	HCRT	ULK1
243	ZNF264	FAM98A	C10orf142
244	PRR27	MYOCD	NLE1
245	CDK12	C16orf96	CHTOP
246	PPIL3	KIAA0040	RASA3
247	HLA-DRB1	AEBP1	BEST2
248	NSG2	TMEM269	CCDC61
249	ZNF287	DYNLL1	SFTPA2
250	ITPK1	ABCC5	HBA2
251	ATP8A1	LBH	CDC37L1
252	CNOT4	NOL6	PLS1
253	SCN8A	POLD2	TICAM2
254	CAPSL	CAPRIN1	SLC15A2
255	SHPRH	KRTAP9-8	ILVBL
256	CPXM2	C15orf59	RRP8
257	HAX1	ERMARD	DNA2
258	TDRD7	ERVFRD-1	IL1R2
259	CCNB1IP1	MYBPH	DEFB134
260	DHRS13	METTL7B	DEFA5
261	E2F5	LOC100130705	TWF2
262	MVB12B	IL16	ZNF830
263	OR2K2	G2E3	COX8A
264	CA13	GDF5OS	FGD2
265	DMXL2	GALNT1	LIPF
266	PRICKLE2	ZSWIM3	HPCAL4
267	RPRML	SH3GL3	ZNF619
268	ARL4C	CAPN2	SLC52A1
269	PHLDB2	C20orf141	CTR9
270	MARK3	PLCG2	ASPG
271	HSDL1	GNG4	CDC14A
272	SNAPC5	KRT73	GSK3A
273	KRTAP19-8	MPHOSPH10	HDLBP
274	FBXO39	BRINP1	IGSF9B
275	MYSM1	MAGEF1	CNNM2
276	TIAM2	UTP4	NKIRAS2
277	OR10H4	KRTAP19-4	ABT1
278	PLD5	PDE7B	MEX3D
279	AEN	KDM4E	TEAD2
280	TMEM189	PARP15	FZD10
281	METTL15	RAB5C	LMO4
282	SHOC2	LOC100130357	ZNF845
283	NAA50	REM1	SERPINB10
284	RASD2	DDAH2	ZNF576
285	SIN3A	NATD1	SMIM31
286	COPS7B	NAA60	TEAD4
287	FGD4	ENPP7	SLC35D1
288	PLA2G12B	C22orf42	KIF11
289	CALN1	UTS2	DFFA
290	PTK2B	ATP9B	CFAP46
291	ISM1	OR1I1	TBC1D29
292	CLEC2D	PXMP4	LOC283710
293	RXRG	ATP1A2	THEG
294	CLRN2	FTL	SAR1A
295	MRPL48	WNT10A	GPM6A
296	VCAM1	C16orf46	SOCS7
297	MCEE	CORO2A	STXBP1
298	LYZL6	RAET1L	CEBPD
299	KIAA1257	C17orf100	SETBP1
300	TMEM207	RPLP0	GABRA5
301	IKBIP	FAM168A	MYCBP2
302	MIR1-1HG	FADS2	HUS1
303	HUNK	ATG14	DIMT1
304	TTC30B	ZNF43	DAW1
305	UMPS	SGK3	STXBP5
306	CCDC150	CREB3L1	SLC22A13
307	AGAP2	CLIC1	TESK1
308	C8orf59	MC2R	APBB2
309	PSG9	CCDC189	TRIM5
310	KRTAP9-2	TROAP	S100A13
311	THEG5	B3GNT6	GRAP2
312	SUCLA2	HOXC13	TTC16
313	GMDS	RSBN1	GPAM
314	HTR3A	SMIM29	HOXD11
315	ROMO1	PLEKHG3	CCDC18
316	MEAF6	ANKRD11	SOX8
317	TRANK1	STX4	ALOX12B
318	CSNK2A3	CDC20	ANXA7
319	SLC6A3	ZNF280D	EIF4G2
320	IL22RA2	DSPP	DNAH11
321	TNFSF18	SLC25A27	CHRNB1
322	TP53RK	GPR6	TRIM43
323	SH3PXD2B	CES2	TMEM42
324	WDR20	PHYHIP	SMIM7
325	TXNRD3	HAUS4	TRIM29
326	BDKRB2	COX6B2	REP15
327	C6orf226	CETN1	ADAMTS13
328	ADH1A	ODF2L	KRT13
329	DCP1B	ELF1	PPP6C
330	SEPT11	HYAL4	MCM10
331	CLP1	THOC1	ZNF267
332	CCR5	ARAP3	SORL1
333	TMEM63A	NUDT9	RCC2
334	HNRNPA2B1	SPSB1	NALCN
335	SPIN1	PQLC3	ZNRF2
336	KCNH7	BCAP29	ZNF226
337	KRT81	OR5V1	ADH1B
338	LTBP1	GAB4	ERC2
339	ADRA1D	EIF2D	IFITM1
340	TLL1	KLHL12	LHX9
341	MME	PDPR	CLUL1
342	DAZAP2	PAF1	MAK16
343	EGR4	AP1S3	RAD51D
344	CEP112	LRTM1	DBP
345	C8orf46	ANXA9	MCM5
346	CCL2	LGALS9	RNF207
347	PKD1L3	FSTL4	KIFC3
348	RBM22	ANKRD53	PANX2
349	NOBOX	ANKRD44	OR56B4
350	SLC18A1	LIN7A	PLPP6
351	PRKAG1	BHLHA15	TUB
352	IGDCC3	NLRC3	FRMD5
353	KLHL28	SYCP1	BICRA
354	GALNT17	REM2	KRTAP19-2
355	ZNF436	NAMPT	COA3
356	OR4K3	LARS2	ERICH1
357	EPOR	BLID	ATP1A4
358	AGXT2	PTGES3	EIF4E2
359	RSPO3	PRRG4	ZNF599
360	LRRN1	LYPLA2	ADRB1
361	FBXO32	FADS1	TMEM158
362	TMED7	PAX4	KREMEN2
363	MYOT	RNF165	TUBA3D
364	NRAS	MTIF3	OMG
365	PIK3CG	SLC4A1AP	ZNF14
366	SVOP	IL26	SH3TC1
367	FCER1A	SLC46A3	HMCN1
368	CD46	PDE8A	SELENBP1
369	NUP93	NOL8	SNX9
370	MRPS9	CCDC83	DMAC2
371	KRTDAP	NDUFAF4	P3H3
372	ZNF300	UTP3	PLIN3
373	PAPPA2	TPCN2	RPAP2
374	SLC31A1	SART3	TMEM61
375	MLLT3	MFSD5	OR6K6
376	KLHL5	PHF19	RBPJL
377	PROSER2	GPATCH8	C2orf68
378	POLE4	TRIM56	VPS4A
379	RHEB	TSPOAP1	GSDMD
380	AUH	TCTEX1D2	JMJD4
381	RPE	LRRC8B	ROBO3
382	MTRNR2L7	TBC1D31	SURF1
383	VPS18	FAM222B	CCDC153
384	WFS1	DEPTOR	LMNA
385	DIS3L	DNAJC22	CSTL1
386	FOXL1	CHIT1	PSMD11
387	CMTR1	TMEM214	SRGAP3
388	FOXA2	C1orf146	STX7
389	GHR	DNAJC5G	RAB11FIP2
390	DNAH3	SEMA4C	OPRD1
391	TBC1D30	FAM200A	STARD6
392	KCNE4	ACOT1	EML6
393	NMU	ARPIN	HGS
394	CHRNA10	SPINT2	ZNF559
395	NUP155	MCM4	OR5H14
396	GOLGA4	GPR89A	UCHL3
397	NIPSNAP2	EMILIN3	ACAA1
398	DSC2	SLC25A29	ZNF841
399	MPO	EPB41L1	EIF3J
400	CERS6	SPI1	HAVCR1
401	ZIM2	UBE2T	PPP1R10
402	PTPN5	PPHLN1	H2AFY2
403	PZP	TOP3B	EVI2B
404	TAB2	IAH1	SCN3A
405	MBOAT2	ARPC1B	PCBP4
406	EFNA5	IFT52	TIGD4
407	MICALCL	FA2H	TSSC4
408	CYB5R2	TRIM42	PAPOLB
409	U2SURP	SUPV3L1	NEIL1
410	LRRCC1	NLRP8	KAZALD1
411	FIGNL1	LRRC49	KLRC3
412	PKP2	CA9	OR52N5
413	CHST9	HGFAC	MAX
414	CYP3A43	SMC2	DYNC2H1
415	SLC7A1	FIGLA	ADM2
416	SMAP2	FAM213B	CORO7-PAM16
417	CFH	NUDCD1	SDHB
418	COLEC10	MYBPHL	TPD52L2
419	SLC35G3	CPSF7	STK40
420	TNFRSF13B	CHUK	HIST1H3E
421	FAM171B	DEFB126	DKKL1
422	ZNF521	IREB2	SH3GLB1
423	ADAM7	NUDC	NPTXR
424	C7orf65	OGG1	NDUFS4
425	USP24	KCNK5	INPP5E
426	GARNL3	EIF2B3	RDH16
427	SERPINE3	ANGPT4	NECTIN2
428	SDCBP2	TMEM151A	CD74
429	GRASP	ELOVL3	CFAP20
430	SMO	C17orf78	SPINK9
431	IFNK	SLC22A31	TMEM101
432	C3orf22	CEACAM3	ALDH18A1
433	CCDC71	SLC11A1	HELT
434	SAMD9	PATL2	MAF1
435	OR13C9	IL19	AATF
436	SACS	KRT77	KRTAP21-3
437	PIGL	MAP4K1	MRPL54
438	KIDINS220	LIMS2	FCHO2
439	THNSL1	USP15	MMP26
440	HPF1	SMKR1	POC1A
441	PTHLH	ADD1	TPSD1
442	RHOD	PCDHB2	BRD2
443	ETV5	KRTAP23-1	RBM5
444	ADCY7	JCAD	PCDHA10
445	AK9	NLRC4	SLC16A3
446	CYYR1	NID1	TRADD
447	CIAO1	RRH	AP1G1
448	THAP12	ALKBH2	BTG4
449	ANP32C	KPRP	GABBR1
450	ISCA1	KLC1	SLC37A3
451	FGF23	RNASE7	MED6
452	CSF2RB	FAAP100	PEX14
453	MAP6	BLCAP	CFAP206
454	FLVCR2	EDDM3A	SMCP
455	TMCC1	HDAC5	MSC
456	RAB35	MCCC1	SRMS
457	RBPMS2	HS3ST2	PER1
458	MAGOHB	GABPB2	WDR6
459	MMP3	CELF5	RPS10
460	POPDC3	LAMA4	ZNF829
461	ZFP62	IFNA4	OR8D1
462	NRF1	SEC11A	TMEM56
463	PTGER4	YPEL1	IP6K3
464	TBC1D23	CRABP1	SLC5A12
465	FAM13A	CLEC4G	MANBAL
466	TNFSF8	ARHGAP19	RSRC2
467	SEC23B	KRTAP5-8	SPATA1
468	SRP72	SGCD	CHMP1B
469	PLD1	SGSM1	NPBWR1
470	FHL5	CCDC89	NEK2
471	OLA1	CBX8	KCNJ13
472	TRPC4AP	NTPCR	ZRANB2
473	CDKN2C	TXNIP	ROR2
474	ECI2	PSMB2	FOXE3
475	DYDC1	EFNA4	C3orf62
476	BPI	GDPD5	SLC36A1
477	SLC35D2	MUC13	MPPED1
478	DUSP3	PAK2	LOC390877
479	IPPK	BLK	MMP28
480	RBCK1	ZNF416	GIT1
481	TTBK2	KRT27	RTF2
482	ATP10A	CDKN2AIPNL	ATXN7L3B
483	HPR	PIWIL3	CCDC12
484	FGFBP2	MYMK	CDK5R1
485	PHLPP2	KRTAP20-3	P3H1
486	TRAPPC6B	PLXND1	VAT1
487	DDX47	ETS2	CDC25A
488	CLPSL2	RALGAPA1	GRB7
489	KCNE1	RNF25	EXOSC7
490	NAA16	UNC119	EIF1
491	MAP3K12	PRDM12	RNF149
492	ZNF492	DAPK1	VPS33A
493	PNPLA5	ACVR2B	PDE6C
494	ANKRD6	KISS1	ARHGEF16
495	FAM89A	CLASP1	WNT6
496	MRPS16	CCDC69	BCL2A1
497	EFL1	ZDHHC20	ARHGEF18
498	ZBTB47	RPL22L1	LOC100129083
499	PPFIA4	MPV17	OR8B3
500	NOD1	MUC4	P2RX3
501	RNASE4	AGTRAP	ZNF816-ZNF321P
502	PPM1K	NCKAP1	ZNF705E
503	DDX43	PCSK6	SYK
504	OR11H7	BHLHE23	LRRC39
505	HLA-DOA	ZDHHC8	AMPD1
506	EVL	SLA	STRN4
507	SLC25A12	DDR1	SLC7A6
508	EFHD1	ANO1	ENPP6
509	RGS22	TMEM33	TOB2
510	C5orf47	RNF34	BTBD16
511	CROT	SMG9	CYB5R3
512	EIF2S3B	ASXL1	ARL2BP
513	C5orf63	RBM14	C17orf77
514	ATP11AUN	PEG10	SLC45A2
515	LEP	RACGAP1	MZT2B
516	TCF20	ZBTB43	NKX3-1
517	COX7C	KCNJ1	LRRC18
518	GALNT16	ATP6V1G1	RGL1
519	KLHL3	SHISA5	CRNDE
520	SIM2	RGS3	NELL1
521	CCND2	PLEKHF2	OR5B2
522	TPGS2	NRROS	FAM3D
523	BRF1	AOC1	ULBP3
524	CST1	OR51E2	IL31
525	RTF1	CXCL12	KPNA4
526	NAV1	TATDN1	CTBP2
527	EYA4	ERLEC1	PSG1
528	TBC1D7-LOC100130357	COL6A5	SYT15
529	SNTG1	CBLN2	TSPAN15
530	C7orf50	HOXB2	QRICH1
531	ZNF45	CDC73	AFG3L2
532	MYLK3	SRGAP1	SLC39A3
533	WDR3	OR2AG2	UBTD1
534	CAND1	ANKS3	C3orf30
535	RNF2	FABP3	ETV4
536	CCNG1	BAGE2	KCNAB2
537	FBXL13	NDUFA9	ZNF208
538	GUK1	SFRP1	RPS8
539	SLC19A3	TXNDC17	MSMO1
540	HMX3	THRSP	HBG2
541	TSKU	CARD14	CCDC8
542	MS4A15	ZNF888	TBCE
543	IQCD	TMEM18	UBN2
544	BCL2L1	SLC8B1	OR5A1
545	CARD17	POR	BRD7
546	NFE2L2	SPRYD4	CSNK2A1
547	GDF2	APOL3	DHX30
548	SLC35E1	CREBRF	AVPI1
549	MRM3	SLC5A6	OR6C76
550	LRRC52	RFT1	OR6P1
551	HSPB9	VN1R1	OR8U8
552	SRPRB	ADGRA3	DCAF10
553	RPS6KA5	PDIA5	H1FOO
554	LUZP6	EPGN	TCP1
555	DUSP10	RPL8	HHATL
556	TTC22	SLC3A2	PCK2
557	BMP3	KIAA0391	WNT4
558	ETNK1	THAP9	HMGCR
559	C1orf54	N4BP2	CLMP
560	MAP2	ELAVL1	SRP9
561	GUCY2C	UBA2	HPSE2
562	RNF8	TFF2	SORD
563	PCDHGA12	RNF40	KBTBD8
564	EXD2	SYN3	GOLGA8J
565	GSTA3	SLPI	INSL3
566	GADL1	BTN2A2	GCHFR
567	KCNB1	OPTC	RAB18
568	ZNF746	CCDC86	MAPK13
569	RIMBP2	KLHL42	C1QC
570	BVES	TMEM62	OTUD6B
571	ZNF664	SCGB3A1	SCAF1
572	KCNE1B	SLC5A11	ZNF415
573	PDS5A	SLC39A1	RORB
574	FAM50B	PCDHA13	SLC13A5
575	LMX1B	ZNF763	PRDM10
576	CATSPERG	SCTR	ATP5ME
577	REG1B	SCAMP1	PDE4B
578	CD47	RNF212	TSPAN18
579	CLIP4	MDC1	PTPRS
580	OR5H2	RPS27	ZDHHC14
581	ABCA5	E2F4	C5orf22
582	FBXL7	PRDM16	NUF2
583	FAM49B	MGAT1	C7orf43
584	TNIP3	HAND1	ATP6V0A2
585	VWA3B	AHSG	GPR146
586	UBXN7	SHC1	RBBP4
587	EBF1	GRHL3	LOC150051
588	RIF1	IL17F	RPL36AL
589	SCN7A	EXOSC1	NUFIP2
590	NXPE3	PPARG	HIST3H3
591	NLK	HLA-DQA1	XAB2
592	KIF1BP	AP2M1	TAP1
593	SPP2	OR2F2	KLHL40
594	LMCD1	ETFA	VDAC3
595	PCDHGC4	GPBAR1	GFY
596	CRACR2A	CKS1B	C11orf88
597	TDP1	PIGBOS1	ATP4A
598	TPM4	OR1N2	GOSR1
599	SAXO2	ZNF843	IL15RA
600	CLDN11	AKAP3	CORO7
601	RINT1	MYO1G	OTUD7A
602	POLG	ACSF3	TAF4
603	ST6GALNAC5	RIPK3	TMEM54
604	RPL35	PFKM	HPS5
605	POLK	ILF3	PHKG1
606	TYR	AKR1B1	RNFT2
607	RNF24	IFIH1	VPS37A
608	ZNF48	GUCA1B	CILP2
609	SNX24	CRADD	TOLLIP
610	FRMD4B	PCDHB4	AKAP9
611	AGPS	GNB1	NFATC1
612	BCCIP	SORT1	ANKRD2
613	PSCA	CBLN1	HIST1H2AE
614	KRTAP21-2	ZNF569	ZNF76
615	NSG1	MTRF1	FAM133B
616	ORMDL2	CALM3	TXNL1
617	PPFIBP2	TNFRSF1A	LZIC
618	NRP2	KRT72	ZNF621
619	FOXK1	DCD	INSR
620	MUSK	IRS1	ZNF831
621	PRMT2	ORC5	QKI
622	PID1	PLK1	GMPS
623	CFAP58	EGFR	DEGS1
624	TNFAIP6	C1orf43	UHRF1BP1
625	HRASLS5	TMEM119	AMOTL1
626	SLC22A14	YWHAQ	OR10G8
627	GNPAT	MSRA	WFIKKN1
628	PRDM7	LRRK1	TRIM50
629	LOC149373	TMEM91	LIPJ
630	IL25	APOB	ADGRE2
631	CALU	METTL1	RMDN3
632	KIAA1841	HECTD4	IFNLR1
633	XCL1	NCBP2	UQCC2
634	CPNE8	RCCD1	FOXF2
635	IBSP	SRD5A2	FBRSL1
636	ATF7	POU6F1	TRIM22
637	NUDT3	REEP2	FAM111B
638	EBLN1	KLHDC7A	FOXA3
639	BBS12	TES	ITCH
640	C1orf94	MSRB3	MYO18B
641	ZFAND6	POLR1A	COQ7
642	RXYLT1	PLXNA1	TMX3
643	CEACAM8	GZMH	GPCPD1
644	RPRM	MCIDAS	NRAP
645	ANP32A	NT5DC4	NKX2-2
646	FCRL3	PLA2G7	HIST1H4H
647	XRCC2	NRBP1	ZNF354B
648	PHLDA1	FSCN1	SYNE4
649	CST7	SLC22A3	TPMT
650	MTCL1	LINGO4	C6orf203
651	EXOC8	DCAF7	FGL1
652	KMT2A	TNFRSF1B	TRPM1
653	EEF1B2	XKR5	CYP4F22
654	GJA8	OR6S1	KRT84
655	ACSBG2	SAP30L	PPM1M
656	HCRTR2	UNK	SEC16B
657	DRC1	DAO	IRF2
658	CLEC1A	KDM5B	MRPS17
659	GC	SBNO1	NUDT5
660	SRRM3	NF2	ZMPSTE24
661	ZNF385A	CD33	C16orf97
662	SPAG9	CDC42EP3	DNAJB3
663	CXCL10	SGCE	MPC1
664	FTSJ3	CASQ1	SUPT20H
665	TEX264	TCTN3	CBX2
666	PDCD4	RRP1B	USP18
667	CHRM5	LRRC3C	S100A8
668	G3BP1	IGSF5	PTCD2
669	ITPR2	PKIA	AGAP11
670	BTAF1	NPTX2	ZNF121
671	NECAB1	DES	MT1H
672	RTL1	CCNF	KIT
673	PLCB4	SPNS3	FBXO17
674	PENK	C6orf222	FHAD1
675	DDB1	STAT3	ZNF766
676	RPS6KC1	HPS3	JAKMIP1
677	PTEN	CRIP2	KRTAP19-1
678	BMP2	UBE3B	PLAA
679	OR51B2	RFPL2	OPRL1
680	LOC100505549	GAST	KDM1B
681	TSPAN14	OR2AT4	SMU1
682	NPAS3	PIF1	ZFP14
683	RD3L	PPT1	C9orf84
684	SEPT7	CHST6	OR5AP2
685	PRDM13	PKLR	ZNF35
686	OC90	LAMC2	VPS35L
687	PGS1	PYCARD	FCHSD1
688	KIAA0232	NKX6-1	C10orf67
689	RSAD2	DTX3	HMGB2
690	NPY5R	EFCAB10	SLC7A8
691	DENND4A	NANS	LSS
692	TWSG1	GZMB	SLC34A2
693	FAM78B	DDHD1	CRLF3
694	PDZD2	POFUT2	RAD52
695	TMEM45B	RAD9A	CYP4F8
696	OLAH	PIK3R5	ZNF548
697	MYL12B	C17orf99	OSBPL5
698	CNTN4	S100A7	CCNH
699	GADD45G	NBPF9	PCDH17
700	MDFIC	FNDC3A	GPR108
701	ZNRD1	SPCS2	CCDC63
702	TRIO	PYDC5	LOC391322
703	MYO1E	TCF7L1	GTF2B
704	CTNNAL1	RAB1B	ZIC5
705	MIS18A	CENPW	CNTD1
706	DYNC1H1	PLAU	FKBP6
707	BLOC1S5	DCAF12	SLC9A5
708	TOB1	USF1	SPZ1
709	TTC21B	AGBL2	STAT5A
710	RBM4B	ZC3H7A	RBM34
711	ITGA5	RHEX	EVPL
712	OR2M2	CSDE1	POLR3K
713	PIWIL2	TAS2R20	ZNF180
714	PSMF1	FAM117A	FAT4
715	ITGA6	EFCAB3	CCDC102B
716	PHF2	FBXO6	ESAM
717	OR4E1	FBXO46	ORC6
718	PROX2	RBM44	DMBT1
719	HTRA1	NKX2-5	HLA-A
720	LEPROTL1	SYVN1	PCDH7
721	SMIM18	VIL1	MYH10
722	GRIP1	OR4N4	SRR
723	IGLL1	IFNAR1	CHURC1
724	TMEM260	CRABP2	CTXN1
725	ZNF514	MMP16	UTP14C
726	NCK1	OAS2	C2CD4C
727	PLBD1	RASIP1	CDHR1
728	ACSL5	BTN3A1	CAMP
729	USP3	KPNA1	CCDC66
730	LRRC70	REN	VPS50
731	RAB3IP	FAM207A	TMEM141
732	IFT27	STRIP1	PHF13
733	CASC1	IGSF10	ROBO4
734	DYRK3	LCE2D	GAL3ST3
735	NAA30	MAFA	PLEK
736	AKR1E2	MED31	MIEN1
737	IMPG1	PPARD	PROSER1
738	KRT222	S100A12	STAU2
739	MYH8	EXOC3L1	IRX2
740	ALB	CNPY4	HSPA4
741	LINC00483	ZC3H11B	SSRP1
742	C15orf48	IFNG	P4HA1
743	SLC12A8	SCP2D1	DCAF15
744	RNMT	SPRR1B	FOXQ1
745	ST8SIA4	LHFPL3	ZDHHC21
746	CASQ2	IL17RC	OR6M1
747	FRMD3	TMPRSS11F	IFNA21
748	FMO4	LUZP1	ZNF784
749	FBXO34	CRYBB2	CMTM3
750	COG6	ATP2A1	TXNRD3NB
751	ZNF501	GLYATL2	FAM126A
752	C6orf10	HDAC1	TRMT10B
753	GJA5	LYRM9	FNDC8
754	ARL14	FAM120A	LRRC43
755	RTN1	PI3	PEPD
756	CDCA8	SEZ6	WTAP
757	MMACHC	MACF1	MED17
758	EIF3H	KCNF1	PLK3
759	C22orf15	GPR55	SUV39H2
760	TEX53	XIRP1	HLA-C
761	ZNF366	NCR2	UPK1B
762	STOML3	LINGO1	LGALS7
763	BACH1	PARN	CTSD
764	MTOR	WRB	BIVM-ERCC5
765	MSANTD2	LYSMD2	HLCS
766	RAVER2	PFKFB4	CNOT7
767	TTC9	HAT1	MTFR1L
768	SCLT1	RLBP1	RNLS
769	ZNF20	SLC46A1	MRE11
770	ANGEL1	MEF2A	ZPBP2
771	DRD5	TMEM44	SRP14
772	TMEM11	SF3B6	TMEM254
773	KRIT1	UPB1	CEP290
774	DNM1L	FAM3B	PAICS
775	CCDC178	ZAP70	RAN
776	SLC1A4	CTNND1	CASP1
777	RHPN2	OASL	ELP6
778	DNASE1	VSIG10L	LOC100289561
779	KIF21A	SOX15	BTN3A3
780	ANKRD60	ADGRF2	C10orf99
781	NUBPL	SGK2	YWHAG
782	CTSK	ATP13A2	PLCD1
783	FOXL2	FDCSP	OR4D6
784	ZNF783	OCSTAMP	RNASE9
785	ASNS	BUD31	STRA8
786	CYP2C19	NSMCE1	CARMIL2
787	ACOT12	APH1B	DMC1
788	OR11H6	UCN3	CCKAR
789	SLC30A4	IZUMO1	TCTN2
790	PUS7	PEX16	HNRNPDL
791	RGS10	TAF11	C1QTNF8
792	SP140	TSN	ZC3H7B
793	SMAD3	SCGB1D2	NCAPD3
794	RECQL	EMP1	AP3M1
795	LSM12	SCLY	HSPA4L
796	TM2D3	CDNF	NPRL3
797	PPP2CA	HS3ST6	POMK
798	ASCC2	MLLT1	DHFR
799	SMIM10L1	TTC28	UGT2B17
800	C17orf67	ZDHHC1	ETV2
801	RPL7L1	AGPAT5	PITPNM3
802	MRGPRX3	FAM241A	SCIMP
803	INTS10	PLEKHA2	TEX44
804	DRAM1	OR6C65	WDR91
805	ARHGEF33	OR2G2	PPP1R7
806	DERA	C11orf49	ADAMTS5
807	ASDURF	EPN2	TFB2M
808	NSUN7	CACNA1I	HIST1H2BG
809	ADH1C	PIGM	SPATA31E1
810	BCAS4	KCMF1	NOSIP
811	ERVH48-1	TLR3	APOL4
812	SMCO1	C2orf48	PNRC2
813	CREG1	GLP1R	ELN
814	ENPP3	KRTAP12-3	LKAAEAR1
815	MYRFL	TIA1	NOTCH1
816	PLAC8L1	IFI44L	LILRA5
817	ZCCHC2	SLC35F1	FNIP1
818	MAPRE1	SLC35G2	TYROBP
819	IL12RB2	DNPH1	KCNK16
820	DNAJB6	IFT22	C1QTNF5
821	ZFAND2A	LOC101928093	OSM
822	DCUN1D5	TSC22D1	SSTR2
823	PANK2	RALGAPA2	TRIM43B
824	ODAM	LPIN2	MIB1
825	SMG5	NPIPB15	KANK1
826	DWORF	MYO1H	GBGT1
827	HMGN2	KRTAP13-1	TAS1R2
828	NBPF1	DLEC1	GRWD1
829	ZSCAN25	OSTC	MEX3C
830	PTPRD	TMEM94	TRIM2
831	ZNF439	FOXS1	LTBP4
832	STK17B	CHODL	AGMAT
833	HSPH1	FAP	ZNF543
834	SDAD1	POLD4	IQCG
835	FBXO40	EML1	HLA-DQA2
836	TMIGD1	ARID4B	NANOGP8
837	ZNF536	DUS2	SH3BP5L
838	HM13	NACAD	VSTM2L
839	DDX1	LIN52	DNMT1
840	HPGD	RCVRN	FANCL
841	CDYL	PSMA4	CD164
842	IRF5	FBXO27	RSPO4
843	AMDHD1	LILRA2	RBX1
844	RBP2	SSBP2	CDRT15L2
845	TRAP1	ISCU	TMA7
846	PRUNE2	PTPRF	ARHGAP35
847	ANKDD1A	PPCDC	PRG2
848	PXN	CDV3	CELSR2
849	IL31RA	CTSZ	BNIP1
850	POGLUT1	PTPN23	IFIT5
851	OLIG1	EPPIN-WFDC6	CHID1
852	RAB7A	CWC25	PPP1R12C
853	BOLL	FBXL14	NPHP4
854	SPDYE4	GAPT	COL8A2
855	GAS2	ARRB1	LMBRD1
856	CDK5R2	TCTE1	PSG6
857	MAP4K4	FOLR3	PCSK9
858	SCML4	MKKS	THAP5
859	MTHFSD	HSP90AB1	NECTIN1
860	LIPM	GFPT1	MRPL12
861	TIAM1	TAS2R16	ANKRD50
862	FAF1	STARD5	CLNS1A
863	OOSP2	SMG1	C21orf91
864	ETV7	SERPINA10	SNORC
865	EEFSEC	TCTN1	FSCN3
866	ATP10B	RPTN	DNAI2
867	OR2AP1	PCDHB12	LRRC75B
868	NSRP1	CFHR3	DCTN1
869	PGM3	GLIPR1	FAM57A
870	TUBB1	CRYGN	OR10J5
871	FZD5	SLC25A52	SRL
872	TOR1AIP2	FSCN2	RPH3AL
873	GPR88	FAR2	ABCC4
874	AQP4	PEX11A	NASP
875	SUCLG2	PPP2R3C	PPP1R16B
876	LYZ	HYDIN	AKAP8L
877	LOC388813	DEK	GTF2H3
878	STK3	C6orf120	WDR97
879	POU5F2	DEFB115	D2HGDH
880	ZSCAN10	DAAM1	IRAK1BP1
881	ING1	NOVA1	MFF
882	FSHR	ERBB3	CPAMD8
883	KLF3	SPHK1	NFIX
884	TMEM30B	FAM166B	IL27
885	C9orf92	TSGA10	DCAF11
886	ALDH2	ADGB	ZGRF1
887	C1QTNF9B	HNRNPC	KIF1B
888	HTR2A	MYC	TMTC4
889	S100A2	TUBA1A	RPL5
890	CDH3	CTSG	PPP1R14D
891	CBFA2T3	CREB1	SLC5A9
892	SUMO1	NOTCH3	RPS2
893	TUBB2B	BPIFB3	OR2L2
894	OVCH1	PAK4	RAB19
895	ADRA2C	MYL9	CEACAM20
896	CSN1S1	C16orf74	TNS3
897	NCKAP5	DNAJC18	C12orf57
898	GCG	ATP5F1B	LDLRAP1
899	PANX1	S100A4	ATG4C
900	TTL	AHNAK	SDR39U1
901	PTX3	EEF1AKMT1	IFT81
902	KCNK2	ACTG2	TLR5
903	ZIC4	RERGL	ZNF729
904	ZNF106	CPSF3	MIGA2
905	ENTPD7	HDAC11	ZFAND4
906	POLR3F	DPM3	LMLN
907	ASXL2	ACTR2	USP48
908	SPAM1	AGBL1	FRAT2
909	OR6K3	ENTPD5	APOLD1
910	LIN54	KDM3B	HBA1
911	CDYL2	GPX3	HOXC5
912	SLC16A9	PRKCA	PRPSAP1
913	MYO16	MICAL2	NDUFA11
914	PF4	LAX1	RAB26
915	POFUT1	TNNI1	NPEPPS
916	ZNF524	MED1	MRFAP1L1
917	LCORL	KIF1C	KIAA1107
918	FBXO43	FNBP4	INHBE
919	PDE2A	SHC3	RP1
920	IFNGR1	CTNNA1	TSEN34
921	PARS2	CAPG	VPS35
922	RGS5	IRX1	MGEA5
923	TRAF2	MAT2A	PIEZO1
924	GPR63	CTAGE9	FAM19A5
925	TMEM263	C11orf54	IRX5
926	SYNRG	C14orf39	GIMD1
927	C4orf17	PCDHB15	ZNF738
928	FOXD1	RWDD2B	TRAPPC2B
929	SLC35A3	GRAMD4	KIR3DL1
930	IER3	SOCS3	UBE2K
931	A4GNT	APBB1	HIST1H3I
932	HS6ST3	AARS2	AGAP5
933	GATB	E2F8	PPEF2
934	NRN1	SLX4IP	BARX2
935	CEACAM4	FGFR1	NCOR1
936	AK4	CTDSPL2	PIGT
937	KDR	IL10RB	CDO1
938	PLSCR4	LCE2C	GEMIN7
939	TMEM213	MMAB	AP1B1
940	ABCF2	PHYKPL	C20orf202
941	HIST3H2A	IGFN1	TACR2
942	RNF14	GLIS3	CES5A
943	BTBD3	PDX1	GYPE
944	KRTAP3-3	TANC1	NDC80
945	ASB14	CLCN7	RASGRP2
946	UPP1	FBXO44	PCDHA11
947	SYNCRIP	HTR3E	MGAT3
948	MRPL42	EBAG9	RCN2
949	RANBP3L	ZBTB20	KCNIP3
950	SLC4A5	GPHA2	METTL14
951	SSB	CGNL1	STH
952	EIF3M	C16orf78	PPP1R26
953	ZNF790	CAMSAP2	A4GALT
954	CLTC	TMOD4	TTC30A
955	TRIM31	XRN2	MRPS34
956	SECISBP2L	ZNF227	DYNAP
957	ZMIZ1	NT5C	CAMK2D
958	MSI2	MYO6	C11orf16
959	INTS8	C19orf57	APTX
960	ANKRD34B	TMPRSS3	CYP8B1
961	LOC100129697	NBPF10	ACTL10
962	GJB5	FBXW12	SIDT2
963	ZNF239	OR1B1	TOP1MT
964	OLR1	FOXJ1	PCOTH
965	CNTN1	EPM2AIP1	R3HCC1
966	SCFD2	ERC1	HSF4
967	SLC4A2	GALNT11	CLN5
968	NAB1	PHOX2B	CLPS
969	OTOGL	TLR4	NPHP1
970	SUPT4H1	KRTAP10-6	NFATC3
971	CDH13	MVK	POLR2A
972	SNRPC	RNF169	CPLX1
973	ANP32D	GUCA1A	LSMEM1
974	HMGCLL1	IGHMBP2	SSTR3
975	ABCD2	ACOT8	TBC1D13
976	ITPR1	PRPH2	EXOSC9
977	CLEC2B	FBLN2	PILRA
978	VCAN	CREB3L2	RANGRF
979	THAP2	HPX	PADI1
980	RABEP1	CTSA	MGAT2
981	ABCB1	ZFAND5	NIPA1
982	RIPPLY2	OGFOD3	UPF2
983	ADAMDEC1	CD300C	VPS8
984	BTC	XPA	TGFBR1
985	TAAR8	NARS2	TYMS
986	EHD4	TUBB	CEP68
987	IFRD1	CSF1	C1orf74
988	MPP5	CPSF4	BBS5
989	MCTP2	ABCA10	CSMD1
990	IST1	AK5	EIF3D
991	KRT8	ZNF530	GPR162
992	QDPR	MYH2	SHKBP1
993	SNCAIP	ACADS	GNG10
994	ZBTB7C	C1QL1	ADIPOQ
995	ZNF232	CNGB3	RNH1
996	C15orf53	RAP1B	MLXIP
997	MYLIP	CPA5	CPT1A
998	ALKBH5	CAPN11	SHISA9
999	DPYSL2	RPP25	TRIM71
1000	UGT2B7	PRELID3B	SPECC1L
1001	LRRIQ1	ERG	TFPI
1002	CHD9	FGF1	SNX19
1003	KRTAP13-3	ATRAID	ZNF214
1004	CSNK1A1L	CMTM7	PCLO
1005	RAB31	ARID1A	FAM219A
1006	TPT1	PI16	RASSF2
1007	LYAR	ZNF460	OR4D11
1008	HRH2	MRPS10	DISC1
1009	PSMB4	EIF3A	GAS6
1010	ATAD2	C7orf69	PAK1IP1
1011	TRIM13	C3orf36	FAM24A
1012	OR2G3	BTBD1	CHP1
1013	NUCB2	RPH3A	AP1M1
1014	STMN4	SH2D2A	LRRC40
1015	APAF1	HMGN1	FAM35A
1016	SLC22A25	POLI	KRT19
1017	POLDIP2	NOP14	NRG3
1018	HADH	CDK8	C12orf76
1019	RAG1	LHFPL5	FGFR4
1020	TGFA	ZFP64	SPINT1
1021	ILK	RHCG	SNRPD1
1022	JPH1	PCNX3	DIEXF
1023	SMIM26	MLXIPL	RNF151
1024	PALD1	KCTD6	CARF
1025	ACSM3	DENR	BTNL2
1026	RALGPS2	FBXO24	ZNF140
1027	NAGK	ZBTB34	KLRC2
1028	USP34	PCDHGA2	OR4X2
1029	UGCG	TIMELESS	CPLX4
1030	HNF4G	SDCBP	AK2
1031	TMEM212	CHMP3	CDPF1
1032	MS4A7	GSTP1	TST
1033	PIP4P1	UBAP2L	GGCX
1034	RPRD1B	NKX6-2	SPRY2
1035	OTOG	SETDB1	SMOX
1036	SLC13A1	BAG2	PDCD6
1037	PPM1L	FAM167B	TOMM20
1038	KCNA1	MX2	GAL3ST4
1039	AQP11	OSBP2	IARS
1040	PDCD5	SEPT4	GTF3C5
1041	FAM169B	TMEM40	TLX3
1042	BABAM2	ANKDD1B	PDXDC1
1043	BCL2L10	NAGA	C1orf56
1044	MS4A14	EIF4G3	MAP1A
1045	MYO9A	FLAD1	FAM135B
1046	COA6	WNT8B	PWP1
1047	PPP1R8	UBAP1	ASPH
1048	ADGRG3	GPLD1	RALGAPB
1049	CLDN5	FIS1	RAD51C
1050	MTHFR	TSPYL6	GAL3ST2
1051	AMZ2	SYPL1	NFKBID
1052	ZNF577	UCHL5	TJP2
1053	FAHD1	CC2D1A	MEGF6
1054	OGFOD1	MBD1	OR5F1
1055	ANXA5	ZBTB25	MMP15
1056	SCGB1D4	SPATA6	OR5K1
1057	ELAVL4	DGKB	XPNPEP3
1058	IL24	GSR	UGT1A8
1059	TNFAIP3	RPS6KL1	SMIM3
1060	C7orf77	H3F3B	CNKSR1
1061	RUSC1	CD14	CDC14C
1062	YKT6	PSORS1C2	HHAT
1063	GRAMD2B	EPRS	MMRN2
1064	FABP7	SMURF2	HOXD12
1065	CFAP126	B4GALT7	HEATR9
1066	PHOSPHO2-KLHL23	SPRR3	SLC22A1
1067	PTGDR2	SNX20	GEN1
1068	CLCN6	LZTR1	OR5M9
1069	CTSL	RHEBL1	SMIM22
1070	PROK1	NEURL2	PAM16
1071	HCN4	TMEM238	ANO10
1072	TTC12	METTL7A	NIPSNAP3B
1073	PPP1R1C	DTX1	ANO5
1074	GGNBP2	TLX2	ERV3-1
1075	SLC35G5	PIP5K1B	ZBTB22
1076	WEE2	CBLN4	POLDIP3
1077	SPAG6	QTRT2	TRPV1
1078	NELL2	UBE2J1	ATXN2
1079	RASGRF1	MS4A10	MT4
1080	ZNF91	SH2D6	WNT8A
1081	SEMA3C	NAT8L	GNMT
1082	PPP1R2B	EHD3	MAP1S
1083	ALKAL1	FOXF1	BAG5
1084	HSBP1	RHBG	IBA57
1085	ALS2CR12	UNC5D	C18orf54
1086	GAB2	TRAPPC13	AIPL1
1087	PRCP	KRT76	PLCD3
1088	ANXA10	EFTUD2	TLCD2
1089	DSE	CHRD	TBC1D3J
1090	CHSY3	INPP5D	EXTL1
1091	KIF13B	HSF2BP	FBXO5
1092	GARS	PRDX5	HNF1A
1093	CEBPG	HHIPL2	NBPF3
1094	DEFB135	KRTAP12-4	COX4I2
1095	DGLUCY	COL11A1	ALPP
1096	DPCD	SLURP1	ACOT7
1097	LAMP3	FITM2	ICE2
1098	KIAA1324L	NINL	MDN1
1099	SOBP	ELOVL1	NKIRAS1
1100	PHETA1	TNRC6A	TRAPPC2L
1101	CLEC1B	SQSTM1	ACOD1
1102	FGF2	ACOT13	GATA3
1103	MSR1	CLMN	OR10W1
1104	LCA5	TGDS	ZNF410
1105	NFKB2	TMEM156	MUC15
1106	DHRS4	PPP1R15B	FAM129B
1107	TMEM252	PRR11	GPRC6A
1108	PDE6A	LIMK1	TUBA3C
1109	P2RY14	GSTM4	ANKRD12
1110	TPX2	PRR9	TAF13
1111	GABRR2	SUPT7L	LRRC41
1112	KSR1	LRRC71	CHERP
1113	NGEF	OR5AS1	MCL1
1114	ALG6	WDR89	CA7
1115	CCDC190	ZNF768	EREG
1116	CRYGA	GPR132	P3H4
1117	OR10J4	ALPPL2	GUCA2A
1118	AGTPBP1	KRT5	SLC39A11
1119	LRP5L	BEND7	MYL5
1120	LCE3E	OR13C8	USP38
1121	SLC24A5	C14orf93	KIF23
1122	ZNF572	CALB1	ADIRF
1123	EIF4EBP1	COPZ1	NPAS1
1124	PIH1D2	CLCA2	IRX4
1125	HGF	ARSA	CLN6
1126	CCT2	SLC29A3	ZNF562
1127	PRSS1	SRA1	KHNYN
1128	HAPLN4	PRKAA1	C1RL
1129	SDC3	KLF2	KCNQ4
1130	MBOAT4	PIGH	AUNIP
1131	CABCOCO1	STIP1	CYP2W1
1132	ZNF70	AGER	SENP2
1133	HK3	CKAP5	FNTA
1134	LY86	AKR1A1	NECTIN4
1135	SLC5A8	FAM45A	DPH6
1136	PJA2	ATP5MC2	TRAPPC3L
1137	ATP6V1E2	COL15A1	ZNF195
1138	SLC30A10	NSD2	ZNF266
1139	C1orf112	ESYT1	SELENON
1140	HIST2H2BE	TTYH3	ZNF273
1141	C12orf56	LRRFIP2	PTRH1
1142	SLC5A4	ADAM21	KRT38
1143	ATP6AP1L	LOC643802	HNRNPK
1144	CLIC5	UBR7	COX15
1145	RADIL	SLC26A4	RAB36
1146	MYCL	GPD1	KIAA2013
1147	DSTN	SLC35E3	FUK
1148	SEC31A	B3GNT4	DPF1
1149	C6orf15	P2RY6	EXOC3L4
1150	RPL3L	EEF2K	IDE
1151	C1orf185	HLA-B	SLC35B3
1152	GPR155	ZNF395	METTL4
1153	LACTB	ESS2	ADAM29
1154	CWC27	L3HYPDH	LIPA
1155	GSTA1	PARPBP	C4orf3
1156	EIF4E	ADAMTSL4	ITGB8
1157	STON1-GTF2A1L	SCCPDH	CD209
1158	PLN	GJA3	SDF2
1159	DQX1	KRTAP22-2	ACBD4
1160	OCLN	LRRC72	NLRP3
1161	PRIM2	RCE1	SLC43A3
1162	DHX38	CWC15	TOMM20L
1163	TLCD1	S100B	CDCP2
1164	NPC1	TEX48	RB1
1165	SLC25A38	RHBDD3	TYMSOS
1166	ASZ1	TMEM179	AGO3
1167	CNKSR3	KRTAP3-1	YWHAE
1168	ALOX12	ZNF251	ASCL3
1169	ZSWIM7	ERGIC1	MLC1
1170	FBLN1	DPYSL5	AP2S1
1171	RASA2	KCNH6	OR4S2
1172	TAS2R39	MBD3L1	PCID2
1173	XRCC6	CAPN5	ING3
1174	XRCC3	CEACAM16	GGH
1175	SUN5	CHST4	COL4A1
1176	ARSJ	PLCL2	ZSCAN21
1177	RSPO2	REEP1	ITFG1
1178	UBE2B	KIAA0355	PIK3C3
1179	DDX46	TCN1	TRNAU1AP
1180	LRP2	RPGRIP1	SLC2A3
1181	TLK1	BEST1	PDLIM1
1182	PADI6	SPTBN5	JMJD1C
1183	RIOK3	ZNF22	C1orf195
1184	ZMAT2	HIST1H3F	PSMC1
1185	CT62	LRRN2	TMEM121B
1186	HELQ	EVC2	NDUFB6
1187	DDO	TAF7	ARHGAP11B
1188	WSB2	ANGPTL6	SLC25A25
1189	CPED1	C7orf71	CCNC
1190	RBM12	EMC8	TRNT1
1191	BTD	AICDA	ALPL
1192	MYCT1	MUC21	DHX37
1193	GYPC	B4GAT1	ARRDC5
1194	IL12A	BRPF1	TMEM240
1195	SLC35D3	ANKRD40	DCLK1
1196	TMED4	RAB29	PPIE
1197	LDAH	C10orf95	N4BP3
1198	ESD	ANKRD61	PHTF1
1199	SRCAP	PJVK	SNAP23
1200	NOTCH2	BAIAP2L1	JHY
1201	RIPK2	PDLIM3	EPHA4
1202	ZNF785	NIPAL2	CARM1
1203	GAD1	KNG1	GNL1
1204	TIMM21	ESYT2	TAC3
1205	SPR	CD1E	NEK6
1206	CYP11B2	DNAH10	LIN7C
1207	PTPN2	SPATA25	TECR
1208	GP2	BRAT1	RPGRIP1L
1209	RGL4	CDT1	VAMP2
1210	ACP1	RAB3D	KPNB1
1211	NPFF	COPZ2	CRCT1
1212	VGLL2	TAS2R60	IFI35
1213	PLEKHA7	FMNL1	OLIG2
1214	FH	LRFN2	SP9
1215	CD1D	ALG10	ZSCAN32
1216	PIM1	CCAR2	MBP
1217	EBF2	BTG2	SMC5
1218	RUNDC3B	NPL	C22orf46
1219	PDGFD	PARP14	TCERG1L
1220	PDE8B	TCIRG1	ATF6B
1221	PSIP1	SCFD1	RSPH14
1222	PPP1R14C	SPRR2A	RAX2
1223	PHIP	OR13G1	GGACT
1224	SLAMF9	NAT9	OR10G4
1225	TCF12	DND1	BCL11B
1226	ZKSCAN8	ITSN2	CTSH
1227	SNX17	PBK	UNC13B
1228	STRBP	LRR1	TEX14
1229	FAM71F2	MDM4	ZNF761
1230	FOXP1	DDX17	TRAF7
1231	TMEM267	C9orf66	SYT4
1232	GABRA1	ABCC1	ZDHHC4
1233	LOC101927322	SLC7A7	OR7A10
1234	CYB5R1	ELMOD2	DUSP7
1235	GUF1	DOCK4	RPL7A
1236	PYGB	DDX54	TOMM40L
1237	SPOCK2	FXYD6-FXYD2	CCL8
1238	TRAM1	RPS6KA4	CLEC4E
1239	STK35	NAGPA	C16orf90
1240	C1GALT1C1L	DCBLD1	SMPD4
1241	LPL	BSX	TMPRSS7
1242	SCN2B	FBXW8	GH2
1243	TET2	ZMYM2	TRIM35
1244	TRPS1	KCNH3	FAM8A1
1245	SYT2	CXXC5	GIMAP5
1246	GCSH	ANKRD52	FXYD3
1247	FOXC1	IMPACT	SLC18B1
1248	ECD	TTC7B	FAM71F1
1249	GPRC5C	KIAA1522	SCAF11
1250	FGA	FAM228A	KLHL1
1251	C9orf40	TROVE2	MEA1
1252	SLC1A7	PDLIM5	CD226
1253	MOCS2	PSG3	OPRPN
1254	GPR141	KRTAP10-2	ZCCHC24
1255	ARL6IP1	C17orf80	ZNF669
1256	DCUN1D2	C2orf73	GCC1
1257	B3GALT1	SUMF1	KATNB1
1258	MRPS22	FIGNL2	RBM23
1259	FAM114A2	FAM177A1	YJU2
1260	BRF2	CCT3	LRRC27
1261	GNB1L	RNF135	RAD54L
1262	CABP5	ESR2	TDRD12
1263	ATG7	ENDOU	MEX3A
1264	HOXA4	LIPT1	CD8A
1265	PPP2R2C	HEXDC	OR1L8
1266	USP44	NMNAT2	FBXL8
1267	ACCS	LRP4	ENTPD8
1268	COCH	TRAPPC8	SLC25A33
1269	LOC339862	SYT11	NENF
1270	SYN2	MOB2	C9orf116
1271	ACER3	BUB1B	WNT16
1272	MTRNR2L4	FAM92B	SPAG4
1273	LRRC3B	MYADM	GPR157
1274	SAA2	EIF6	INHA
1275	RAB2B	LCE3A	IPO11
1276	TMEM53	NANOS1	PRAC2
1277	SOST	TRIML2	KCNJ10
1278	RXRB	TTLL4	OR4C5
1279	CAPN7	ITGB4	SRRM4
1280	DUS4L	ZBTB46	EPHB4
1281	FEZ1	KRT18	ZNF181
1282	HPS1	SCPEP1	ST3GAL6
1283	AKAP1	IL3	NRL
1284	MCM3	LDLRAD4	BRD8
1285	WISP3	FUT3	EZH2
1286	CCDC14	NME9	PHF5A
1287	CLDN10	SLC8A3	TOP2A
1288	ZNF513	PC	AMBP
1289	TRIM27	PYGO2	CYC1
1290	MMP13	GATC	HMGCL
1291	PLSCR2	GMFB	ZSCAN16
1292	NMI	LPCAT3	PSME3
1293	LIPC	MRPL37	LOXL4
1294	C17orf58	DHX9	THG1L
1295	TLX1	LHFPL6	ITGA3
1296	CARD8	GPX2	RGS19
1297	AGPAT3	ATP5IF1	NDUFS5
1298	KIAA0319	SMIM21	EXOG
1299	CYTH4	CREBZF	ACADL
1300	ZNF282	MRPL51	ABTB1
1301	REC114	PRMT9	DEPDC1
1302	MASTL	HAP1	SPATA5
1303	USP35	RNF225	SOHLH1
1304	FUS	CASS4	KCTD5
1305	C8A	WWC1	TRIM17
1306	LSM1	HCK	SELENOK
1307	EXOC1	H1FX	TMEM145
1308	THUMPD3	LIPH	H2AFX
1309	SLC25A51	PON3	CCDC112
1310	EYS	ZNF496	NHP2
1311	ARID5B	POM121L2	CLLU1OS
1312	SNX14	STX18	KRI1
1313	GPN3	ECM1	MKRN3
1314	BNIP3	MED10	ZNF225
1315	ANK3	SERPINA6	CCDC15
1316	FLRT3	ZHX1-C8orf76	UBE2D1
1317	YIF1B	MTDH	HDHD2
1318	BOLA1	WDR55	OR4P4
1319	LURAP1L	EDARADD	CACNA1D
1320	RUNX2	TMEM208	OR5B21
1321	FAM114A1	INPP4A	RABGAP1
1322	ZPLD1	NOL4L	TAGAP
1323	TMCO2	SLC50A1	NUP160
1324	ALAD	PKM	DZIP1L
1325	NEDD9	CAPN9	KIF12
1326	KCTD8	MYO15A	TOPAZ1
1327	IL1R1	VSX1	VASH2
1328	ST3GAL1	ZBTB2	C17orf75
1329	MARCH8	HOXB3	CLUAP1
1330	C1orf109	IMPA1	OPN4
1331	MRPS33	CCDC47	ADRM1
1332	CD9	NPAS2	SARNP
1333	LRRC4C	RGP1	CDC42EP1
1334	HTRA4	GTF2IRD1	SPAAR
1335	SLITRK6	SEPT14	HOXC8
1336	ZFP82	PCDHB13	CYP2C9
1337	OTOL1	C16orf71	TRIT1
1338	ABCA6	FAM120AOS	ZNF260
1339	C5orf67	DHCR24	CCDC158
1340	SMG6	KLHDC4	MANBA
1341	PIK3R6	PLPP4	RABEPK
1342	SPATA18	FICD	ACO2
1343	GFRA3	CCNA2	C6orf52
1344	TM6SF1	RPL13	WBP2NL
1345	TMEM131	GSTM3	TMEM14C
1346	LURAP1	SDK2	NFAM1
1347	EPC1	SLC16A1	TMEM222
1348	ENAM	OAS3	CUL5
1349	MGP	KIF4B	STAC2
1350	UBE2E2	ZNF624	ZNHIT3
1351	GPA33	CRISP3	KLRC4
1352	PTCH1	CHRAC1	CLEC4A
1353	BZW1	ZNF19	MCHR2
1354	ALK	KRT4	DUSP26
1355	OR7A5	UTS2R	FABP9
1356	CLCA1	TMEM138	TMED5
1357	TARSL2	SINHCAF	USP32
1358	MTA3	PCK1	IDO1
1359	IL12B	TECPR2	TRMT61A
1360	N6AMT1	LPIN1	OR2T8
1361	KMT5C	COBL	GUCY2D
1362	ZNF611	CIB1	DNAJC7
1363	VIM	NFATC2	HGC6.3
1364	USP6	PDE9A	CRCP
1365	C2orf83	COMMD9	CDH20
1366	COG5	TAF6	CDC7
1367	KLHDC2	RSG1	C9orf47
1368	MEGF9	MCAM	SLC44A3
1369	OR2AG1	CLDN8	GLB1L2
1370	PARVA	UQCRB	IFITM2
1371	CD200	MYH7	TTC31
1372	IL7	C14orf177	TIAL1
1373	FAM187B	VDAC1	HTN1
1374	LVRN	TPTE2	C3orf18
1375	CFHR4	MYO18A	STX2
1376	OBP2B	CCDC103	C1orf100
1377	CD48	CCDC32	HSPG2
1378	LMNB1	HTR3C	CDK7
1379	USP22	BTBD18	PCDHB6
1380	CYB5B	DBI	FBXL20
1381	GLRX5	ABI3	RND2
1382	GLCCI1	CKMT2	CDAN1
1383	LGMN	GALR2	EMG1
1384	UBAC2	ELFN1	OR13C5
1385	ATP1B3	NRXN3	PUS10
1386	GOLM1	SDR16C5	HIST1H2BN
1387	AADACL2	S100A3	NR2F6
1388	FEZF1	MAP1LC3B	MIXL1
1389	ATP8B1	SLC23A1	OR8B8
1390	GNAI1	GRM8	PSEN2
1391	GLIPR1L1	CEBPA	SMYD2
1392	OR11A1	DUSP1	PDXP
1393	MTIF2	CS	ATP6V1H
1394	OR1L1	METTL27	MMS19
1395	NUDT21	TSPO2	PPP3R1
1396	EPHA5	ITGB1BP1	KDELR3
1397	C9orf135	TOMM22	KRAS
1398	TESK2	C8orf34	C12orf49
1399	DPRX	DDHD2	SHANK3
1400	NUP43	CRYBA1	ADIG
1401	CLEC3B	MPI	ZNF98
1402	H2AFV	TIAF1	ZNF71
1403	LLPH	KCNK12	DOK7
1404	WASHC4	ZNF382	UCP1
1405	RNF103	WDR93	RPL27
1406	TPST2	ACKR3	OR5M3
1407	MICU3	MAK	TRIM16
1408	WDSUB1	ZNF142	TBC1D32
1409	MLLT11	KCNN3	TMEM99
1410	TESMIN	PTGIR	PSMB8
1411	CRP	DNAJC5	EPG5
1412	STATH	OR6V1	CPT2
1413	BATF	PSMG2	ZFP69B
1414	BDKRB1	LRRTM1	MIOX
1415	MAST4	CSRNP1	PRPF31
1416	PAPPA	BRMS1L	CYP4A22
1417	IL34	HLTF	SFXN2
1418	STPG1	STOX2	PROP1
1419	RAD1	EMC1	GNG5
1420	IFIT1	TNKS	MEF2D
1421	C3orf33	VHLL	EMP3
1422	ZFPM2	KDM2A	SLC43A1
1423	ARMS2	GXYLT2	CFAP43
1424	BCAS2	TOMM34	DUSP4
1425	PRKCE	SNRNP40	GART
1426	C10orf71	TMEM220	ANGEL2
1427	OR4Q3	SLC25A2	SCRN1
1428	ARNT2	RGS12	FNDC10
1429	SDR42E1	XRCC5	TPRKB
1430	NUAK2	CSTA	ADGRL4
1431	TXNRD2	PAPD4	SLC38A10
1432	DNAJA1	TAF6L	PSMB7
1433	PRH1	ISLR	COG2
1434	NBN	YAF2	UGDH
1435	PAX7	PFDN5	TPRG1L
1436	OR10J3	TMEM130	VPS25
1437	NTS	ARL2	SIK2
1438	BCL2L2	HSPA1L	MRGPRX2
1439	NUP58	SENP1	PI4KB
1440	RRAS2	CDK10	ADPRHL2
1441	FAM19A3	C20orf203	PAQR3
1442	SLC22A9	TEX10	NDST2
1443	TFAP2E	DAGLB	KCNT1
1444	MPP3	RNF113B	GMNN
1445	DUSP14	C3orf20	INSL4
1446	CRHBP	WDR86	MUC5B
1447	CASP2	SPX	ADO
1448	NFXL1	FZD4	SHH
1449	HOXB13	SLC7A13	ATE1
1450	MPV17L	PDRG1	CD274
1451	ALDH1A1	ATP2B4	CTSB
1452	GCNT3	FMOD	LRCOL1
1453	PGRMC2	GOPC	DEFB131B
1454	WDR12	MNT	ARFGAP3
1455	FAM107A	VAX1	ZSCAN29
1456	IL20RA	FLT4	FRMPD2
1457	AHR	COL6A1	DCPS
1458	CDK2AP2	EGR1	NEUROG3
1459	ACVR2A	IFIT1B	BCAS1
1460	ARHGAP25	OR6B1	KDM2B
1461	PERP	PDLIM2	TSHZ3
1462	SUFU	DPY19L3	RPL15
1463	FTH1	MGLL	LSM10
1464	CABLES1	GTPBP4	RASGEF1A
1465	PELO	MAP3K21	ZNF8
1466	GXYLT1	PLCG1	ZWINT
1467	GABRB3	CSRNP2	PTMA
1468	ZNF614	MRPL40	GRTP1
1469	EIF4E3	FADS6	CEP170B
1470	PROC	NAA20	ABHD16B
1471	TRIM39-RPP21	CHRM3	RHNO1
1472	CCL3	THEM6	FPGT-TNNI3K
1473	F3	RAB11FIP3	NUPR1
1474	R3HDM1	COTL1	VILL
1475	COL4A4	KRTAP13-2	UPF1
1476	GNAZ	TCHH	ZNF426
1477	SKP2	PABPC3	PDCL
1478	CAVIN2	KCNG4	DUSP12
1479	KCNC2	FAM216B	CRYGC
1480	ZNF699	RMND5B	PKD1L2
1481	PPM1A	SLC11A2	NAIF1
1482	CAMK1D	C1QL4	MEP1B
1483	RPL3	B9D2	SLC6A7
1484	MKX	DIO2	PIAS3
1485	C6orf132	MEOX1	BTBD19
1486	TTC17	MIA2	PHF21B
1487	GDNF	CCNB1	SULT1A2
1488	TTC13	CASP8	FN3K
1489	KIAA0586	MIOS	POU4F1
1490	RPP30	KDM8	MT1G
1491	TMC3	COMMD5	BBS2
1492	LRRC9	CD2	NR2F1
1493	OR1L3	TF	SMC4
1494	C12orf73	TRPC7	MRPL45
1495	EDEM1	N4BP1	ZNF296
1496	NRG1	PRC1	ZNF585A
1497	LOR	RABIF	FAXC
1498	SF3A2	FAM229B	NLRP6
1499	PTCHD4	S100A7A	GBX2
1500	CNPY1	ADH6	MROH1
1501	SRSF3	SPAG5	NDUFV2
1502	GBP6	TEX19	OR6C75
1503	USP49	DENND6A	FAM160B1
1504	PIGF	RAB5B	CTBP1
1505	FKBP7	AOC3	VPS41
1506	LEMD1	PPP1R9A	PNLIP
1507	STK10	RIC8B	EFCAB14
1508	RAP1GDS1	LARS	HOXB6
1509	DRG1	PDIA4	HES4
1510	TEX15	SLC6A1	CNGA4
1511	MARCH7	MTCH2	SRRM2
1512	ZNF431	MIP	DISP1
1513	MX1	C16orf86	KRT25
1514	ADAMTS7	AMHR2	MTRNR2L5
1515	NT5DC1	SCG5	ARHGAP21
1516	NPTN	ZNF37A	CXCL9
1517	VPS13B	MAP3K11	SMC1B
1518	LOC644090	FAIM	COX6A2
1519	CAT	TSHB	SURF2
1520	PTPRK	C22orf31	HRCT1
1521	AGR2	PREX1	RAD17
1522	SDHAF4	JPH4	RALYL
1523	TRHDE	NUB1	DNAH7
1524	REG4	TEAD1	ADNP2
1525	NR2C2	TBX6	SNAPC3
1526	CENPP	NKX1-2	GTSF1L
1527	BTNL9	FNIP2	HSDL2
1528	MYL4	YWHAB	SACM1L
1529	PAK5	STK4	TMEM184A
1530	TMEM167B	OR12D3	OR10P1
1531	HDAC2	KLRD1	PDHB
1532	EDNRA	DNASE1L3	SNTA1
1533	EIF2AK3	UBE2Q1	SRPRA
1534	NR5A2	ALKBH3	CNTNAP1
1535	WDR37	SMARCC2	PLA2G2A
1536	TRMT1L	CREB3L4	HABP2
1537	GEMIN5	CDKL4	LRRC74B
1538	DHRS12	BBOF1	C21orf59-TCP10L
1539	LETM2	WISP1	LIN28A
1540	HS1BP3	PRPF39	SYT14
1541	TUBD1	NCK2	ZNF684
1542	SIGLECL1	MLH1	FSTL5
1543	ST14	MACROD1	PAFAH1B3
1544	DOK1	OR4C45	OR51F1
1545	MARCH6	ZNF408	FUT6
1546	RDH8	RTRAF	NUMBL
1547	TLE1	FAM187A	PYHIN1
1548	ENOX1	DNAJB13	FAM81A
1549	KLHL25	SERPINA12	AGA
1550	ZCCHC10	TRIAP1	KDM4D
1551	BPIFA3	ZNF337	EIF5AL1
1552	UBP1	PCP4L1	ZNF526
1553	YME1L1	FAM185A	FCRL2
1554	SSPN	GCA	CA6
1555	FAM20B	ILF2	PADI3
1556	VTA1	ATG12	FAM83D
1557	PPAT	MYBPC1	STK16
1558	ZNF16	DUSP18	LRRC3
1559	ARMC4	PRRT2	MGA
1560	BNIP3L	MYH7B	WEE1
1561	KCNQ5	DPY30	STK24
1562	HP1BP3	NDRG2	MATK
1563	UBA5	ERFE	OTUD3
1564	MITD1	POLA2	CASKIN2
1565	HSD17B12	GNG7	FAM160A2
1566	RSL24D1	BAIAP2	KIF20A
1567	PTN	ZYG11B	KIF2C
1568	C12orf54	ZNF800	RAB6D
1569	CDH26	CLTB	STARD9
1570	ANKRD7	FIBCD1	LILRA4
1571	NPS	GDE1	WFDC6
1572	TRIM36	ANKS1B	RTTN
1573	S100A14	SKA2	PCDHB5
1574	NUP50	FHIT	CEP104
1575	ADTRP	YWHAZ	ATG16L2
1576	CORIN	ZBTB9	PIWIL4
1577	BTRC	CPA1	HOXD10
1578	SAMD7	TFCP2	HAVCR2
1579	CACNB2	PMEL	PANX3
1580	DNAH9	MRPS21	OR1A2
1581	CDH9	SMARCC1	CERS5
1582	RGS8	WDR61	RBM4
1583	GORASP1	LIMD1	DNAJB9
1584	OR10H5	DCAF13	DTYMK
1585	GPT2	SMOC1	MAGI1
1586	EDN2	MYO15B	GATA2
1587	SARAF	C5orf34	MRO
1588	ARHGEF10L	MTERF2	SDSL
1589	CLIC6	MAPK8IP1	POLR2M
1590	SGIP1	FLRT1	LITAF
1591	OSTN	SATB1	STRAP
1592	SPINK8	CHAC1	PPID
1593	RFX6	SPESP1	MED4
1594	TMOD1	PLA2G4C	ZNF720
1595	ZCCHC6	C2orf81	NLRP2
1596	RARA	MARC2	CNN2
1597	AHSP	OTUD7B	DMTF1
1598	CASC4	URM1	TMEM259
1599	RPIA	RNF219	BLOC1S3
1600	RBL2	ZNF350	DR1
1601	TNFAIP8L3	ALDOB	DCC
1602	RACK1	GGPS1	TMEM250
1603	SSR1	GRAMD2A	TBC1D26
1604	TIMM9	KHK	CCL17
1605	PDLIM4	ZFP90	AJAP1
1606	DOCK2	TP53I11	IRF6
1607	CYR61	DEFA3	SMIM1
1608	EPSTI1	SLC24A3	KIF5C
1609	TMEM120A	ENPP4	TOMM5
1610	RASSF10	APOBEC3B	GLTP
1611	PRR16	DEFB133	OBSCN
1612	POLR1B	SCD5	ECHDC2
1613	ARHGEF25	SLC29A2	MRPS27
1614	BMPER	OR4N2	TNPO2
1615	ZNF571	FETUB	B3GNT8
1616	ACBD3	ARG2	CXCL16
1617	CIP2A	CYP46A1	TBCD
1618	HLA-DMB	LMAN2L	SERPINF1
1619	C11orf71	SPRY1	NOVA2
1620	GINM1	SMIM6	ATP5MF
1621	PF4V1	NKAPL	BORCS7
1622	DSTYK	ZNF747	SLC17A7
1623	SULT6B1	MED24	RGS7BP
1624	ROBO2	RBM24	ZNF99
1625	IGFL2	OR5B17	OR9G4
1626	HAGH	EYA2	TNFSF13B
1627	SCHIP1	SUDS3	ERICH4
1628	NUDT4	KDM5A	SPATA12
1629	HEATR1	IL33	DLX4
1630	ADAM2	LTF	ZNF724
1631	DPPA4	SCEL	SLC7A9
1632	PROCA1	TMEM98	ZBTB18
1633	UHMK1	ALMS1	SPAG17
1634	PCDH10	GPRIN2	MBD3
1635	FGF10	CDC27	SVEP1
1636	APELA	COQ6	ZNF423
1637	ARHGEF3	LRIG2	ASIC1
1638	PSMC6	JTB	DEFB127
1639	HBS1L	GLS2	ZNF175
1640	GPR149	ITGAX	OR5K4
1641	XIRP2	AGT	PAQR4
1642	SCGB2A1	DPPA3	STK32C
1643	GGT7	CD300H	ZNF362
1644	PINX1	C16orf47	TERB2
1645	HEBP1	STYX	GTF2F1
1646	RFESD	NPIPB8	PTPN6
1647	DAP3	C8orf48	COX7B2
1648	AVEN	TIMP4	C9orf62
1649	CRTAC1	LY75	CYP2D7
1650	KCNH8	KMT2C	SEMG1
1651	LRPPRC	DOCK8	ATRIP
1652	ZNF792	GDPD1	TMEM87B
1653	EMC3	ZIK1	LEUTX
1654	ARMH4	TNRC6C	TMEM30A
1655	RALGPS1	SLC25A35	SERINC4
1656	CEP152	CFAP36	ADCK2
1657	SPINK7	RGL2	MARF1
1658	CEP135	SERPINB1	PATE1
1659	ZNF788P	RPTOR	MRPS7
1660	DNAJC27	HMGA2	RRP36
1661	ZNF200	MSI1	IFNA5
1662	TRMO	UBTD2	GNPNAT1
1663	CC2D2B	PCDHGB1	SLC47A1
1664	FCF1	IPO7	ZNF155
1665	KIF18A	KPNA7	TGIF2-C20orf24
1666	C12orf74	HTD2	LRP2BP
1667	CDCA7	PRKAR1A	MED22
1668	SMAD6	IL1A	ATMIN
1669	RHBDD2	ZNF335	OR2A5
1670	RUFY1	LIAS	DEFB129
1671	CYP2F1	MESP2	GTPBP1
1672	NPIPB2	NEMP1	ZNF529
1673	COQ5	UBE2L5	FNDC11
1674	C1orf216	ABCA3	C9orf50
1675	HS6ST1	NPAS4	NUP98
1676	PCSK2	MRNIP	YTHDC2
1677	LRRIQ4	ZBP1	WNK4
1678	CCDC141	ZNF354C	ATP23
1679	CTSV	PET117	CHD5
1680	ANKS4B	RAB3IL1	OR2B11
1681	KCNJ3	RPS27L	SYMPK
1682	ASCC3	CA3	ZNF555
1683	EPHA10	RAB13	ART1
1684	ZNF292	IQCA1	ASPHD1
1685	TLR2	ZNF570	UBXN11
1686	PCDHGC5	LIMD2	CDC42
1687	RAB12	UBD	RNF152
1688	OR4A47	NNAT	NME3
1689	SNX22	NKX2-6	SNAPC2
1690	CCDC85A	USP53	KCNA5
1691	OR10R2	RHOH	SNU13
1692	DNAJC25	TNK2	ECHS1
1693	ZBED6	PBOV1	ASB5
1694	TAS2R4	ST20	ZDHHC3
1695	GPR52	FBXO2	BMP5
1696	CAMKV	GAB1	HEXIM1
1697	BOC	PGPEP1L	UBE2R2
1698	GGT6	KL	CCBE1
1699	WSB1	HIPK1	C1orf50
1700	NHLH2	PTK7	SLC36A4
1701	LRRFIP1	NUDCD3	TRAPPC3
1702	TMEM132D	RNF138	DNAJB14
1703	SAR1B	TBC1D16	SUN2
1704	KANSL2	MAPRE3	ANKRD30B
1705	CADPS2	SMG7	SLC52A3
1706	CD59	SLC25A34	GPR83
1707	ECT2L	CD52	FUCA1
1708	TMEM39A	ELP1	AMBN
1709	CRYBA4	CNNM1	RNF26
1710	ARL14EP	MSANTD3	CMPK1
1711	BPGM	NTNG1	POMT1
1712	FRZB	KRTAP27-1	CSF3R
1713	FMO5	PSD2	MROH7
1714	PDE6D	KANK4	GDAP2
1715	VIPR2	TBC1D10A	OGDHL
1716	FOSL2	BCS1L	DIRC1
1717	ARPC5	GNGT2	SON
1718	PRSS35	ADI1	NACA2
1719	ZNF302	CD2BP2	VSIG2
1720	UFL1	PTPN9	PHLPP1
1721	PKDREJ	SMIM8	ENC1
1722	ZNF649	ZG16	YJEFN3
1723	ARHGAP24	USP28	EMC7
1724	CCDC39	TREML4	LRRC47
1725	PSD3	PARP11	ACSL3
1726	ACTL7A	KIAA0319L	RPRD1A
1727	HACD2	DHRS1	BST2
1728	PTGR2	CEBPE	FAM111A
1729	NUDT16	UBE2G2	PARD6B
1730	MGMT	MRPS23	LCTL
1731	TDO2	RCBTB1	RPL23
1732	CYCS	WDPCP	COPRS
1733	SLC33A1	CCL4	OR5D18
1734	TUBA1C	BTF3L4	SLC9A3
1735	DUSP19	SPO11	MVB12A
1736	KRTAP8-1	UBE2L6	MOV10L1
1737	PSPH	BACE1	MARC1
1738	DEFB116	ZNF148	HESX1
1739	ATP6V1C1	DICER1	OR2AE1
1740	PIGG	SLC6A17	NFYC
1741	SMC6	KRTAP10-12	OR2J1
1742	MORN5	SOCS1	ARPC5L
1743	DHX58	C17orf50	UBE2U
1744	CEP41	XRN1	PTGFR
1745	GPR33	FCMR	TIGAR
1746	EFCAB2	AMIGO1	GPR89B
1747	TDP2	PRUNE1	ZNF566
1748	DNAJB7	CPLX3	CATSPERE
1749	CCDC60	PIP4K2C	OBSL1
1750	COLQ	CANT1	MUCL1
1751	TWIST1	SLC25A32	NSMCE4A
1752	ZNF57	GAS7	SGMS1
1753	UBR5	SEC23A	HSD17B11
1754	CD109	SYNC	C21orf58
1755	KBTBD2	NDUFC2	FGFBP1
1756	DNAJC14	SLC26A11	HOXC9
1757	VSTM4	NRIP2	PKP4
1758	EIF5	ATP6V0E1	XKR3
1759	RGS2	SP6	ABCG4
1760	GRK3	LOC100129484	ZNF33A
1761	LRRC30	ZNF217	TBC1D22A
1762	TBR1	TPO	TMEM39B
1763	RASA1	MMADHC	PTAFR
1764	IPMK	RIMKLB	ADAM11
1765	PLA2G15	ARMC8	C1orf35
1766	ROR1	INIP	RIOX1
1767	MOCS1	ANTXR1	SCRG1
1768	TCHP	GLYATL1B	KCNV2
1769	IPO8	LY9	CSNK1D
1770	ZC2HC1A	HIST1H3G	AKNA
1771	MB21D2	EHBP1L1	GPR161
1772	CARD16	FANCA	TM9SF3
1773	GNAT3	AP5B1	CALML5
1774	CYP26A1	ARHGDIB	GLIPR2
1775	MAPT	KLC4	TMEM51
1776	CYP2A13	SLC24A4	LARP1B
1777	MTMR12	TIMMDC1	ITGA2B
1778	FAM198A	EDC4	S100A1
1779	RPP40	TAS2R13	KRT37
1780	INMT	LCE1F	WDR81
1781	ATXN1	EFNA1	KANSL1
1782	GPRC5B	CCDC121	GJA10
1783	MRPL3	S100A11	RIC3
1784	VWA5B2	OR1E2	UBXN2A
1785	NRG4	DEFB119	C7orf25
1786	AARD	CSHL1	CDH24
1787	ATP2A3	KCNJ18	CCDC27
1788	ICA1L	CLK3	SERPINE2
1789	C8orf37	HECW1	USP39
1790	CHPT1	ZNF540	NUP210L
1791	BACE2	HADHB	MATN4
1792	SBK1	HEXA	GLDC
1793	PRRC2C	MINOS1-NBL1	ZMYND15
1794	OR6J1	RBMXL1	WDR66
1795	HASPIN	LINC02054	POLN
1796	ZCWPW2	SEC22A	GABRB1
1797	ZNF727	SRPK1	NFIL3
1798	PIGK	HAS2	MYBBP1A
1799	RNF139	IL10RA	ZNF433
1800	QRICH2	SCN4B	GABRA2
1801	SERPINA3	ASB3	UCMA
1802	PIAS1	MMRN1	KRTAP1-3
1803	TRIM45	SCAF8	TCF3
1804	POLQ	TRRAP	C1QA
1805	BUB1B-PAK6	ZNF114	HP
1806	SART1	RAB33B	ARMC9
1807	CASR	PCDHB11	ZFPM1
1808	NLRP14	DNAJC1	CMTM6
1809	COX7A2	TMOD3	ASAH2
1810	ACP6	DCAF4L2	SV2C
1811	BBS9	VTI1B	SP3
1812	CRTC3	BRINP3	C1orf61
1813	CDR2	ZNF454	HELZ2
1814	ADAM22	GSTA5	PRR31
1815	CPOX	TSPAN32	TRAIP
1816	ZNF806	SRXN1	CASP8AP2
1817	SERINC1	RNF38	RNASE10
1818	TXNRD1	CCDC36	PTER
1819	IRX6	TXNDC12	ERGIC2
1820	SMARCA5	KCNH4	OR4D9
1821	BICRAL	FOPNL	GABRD
1822	ACTR1A	ZNF7	KLHL11
1823	GPATCH2L	PTGES	UQCRFS1
1824	CDKAL1	BANP	L1TD1
1825	SECTM1	GRM4	WNT5A
1826	NFIA	CYBC1	GABRG1
1827	ZNF184	ERI2	CARNMT1
1828	ADCY5	RAB44	TRAPPC6A
1829	AQP2	SLC27A3	IL23R
1830	FLNB	FASTKD1	INF2
1831	TMEM63C	VAX2	CDKL2
1832	RNF186	LXN	LMAN1
1833	MS4A12	GAPDH	ST8SIA1
1834	GSAP	MDS2	CDH11
1835	SMYD5	PROB1	CUL4A
1836	ELOC	TAOK3	NOL12
1837	IL22RA1	HOXC12	CCL13
1838	E2F3	BHLHE22	NMNAT1
1839	TAAR1	QTRT1	ZNF143
1840	NUSAP1	CHI3L1	CAPS
1841	UMOD	LCLAT1	TUBAL3
1842	ERCC6	CA2	SGSM3
1843	MCC	PROM2	BPHL
1844	ASCL4	MS4A8	KLHL21
1845	ALG1L2	SEPT3	ADGRB2
1846	IL1B	MTHFS	RCL1
1847	PROM1	EPX	CPSF1
1848	CCDC177	CAV1	SAMD11
1849	NOA1	TNFSF10	HMOX2
1850	KRT20	KHDC1L	LYZL1
1851	PIK3R4	TARP	ONECUT2
1852	ELOVL6	AFMID	DNHD1
1853	NRP1	NCAPD2	IMPA2
1854	RMND1	ACACB	H2AFZ
1855	TNFSF15	CSKMT	TBRG1
1856	ATM	KRTAP5-10	SIKE1
1857	NDUFA6	NLRP13	TM2D2
1858	FBP1	KCNK9	ASS1
1859	ELK3	SLC25A44	PCP2
1860	DIXDC1	CLCN1	RRAS
1861	HYI	DOCK5	PIMREG
1862	HIST1H2AH	PATZ1	HLX
1863	HS3ST4	OSBPL9	CACNG8
1864	LOC105377372	RNASE12	VSIG10
1865	GRIK4	CCL11	ZNF532
1866	JAKMIP2	ATF7IP2	CETN3
1867	LACTB2	KIAA0895L	LGALS12
1868	GPHB5	C20orf27	HAS1
1869	ADCYAP1	PRSS27	NUDT2
1870	TOE1	LZTS1	PLXNA2
1871	C3orf79	ZNF773	NAPRT
1872	ATG2B	BIN2	SRSF11
1873	RXFP2	EPS8L3	PMPCB
1874	MFSD11	GUSB	OCM2
1875	CLECL1	ORC2	OR52B4
1876	FGG	UGT3A1	PGAP2
1877	NR4A1	FABP1	MLEC
1878	GNAQ	GHRL	ESPNL
1879	GABRR1	PRKAR1B	CBL
1880	TAF1B	VN1R5	PPP3CB
1881	ESF1	CSK	ARL4A
1882	ENPP1	NFX1	BLOC1S4
1883	FBXO7	SLC27A2	APBA3
1884	ELAC2	CCDC171	AHRR
1885	SMCR8	CEP95	MPST
1886	GPNMB	SMTNL1	INTS4
1887	TMEM168	HLA-DOB	CEP164
1888	SMCO4	LOC100287036	VAV2
1889	IP6K2	FBXO28	TBL3
1890	CETP	ZNF77	TIPIN
1891	IFT122	RASL11A	NR5A1
1892	C14orf28	KLK10	BICD1
1893	ANKH	EIF4B	CUL3
1894	TSNAXIP1	PDE4DIP	TARBP1
1895	ANKRD33B	NDUFB5	PLXNB1
1896	IQCF6	ENPP5	PNPLA6
1897	ACAT1	ECEL1	MUL1
1898	PRCC	BRMS1	C11orf87
1899	C1orf115	SMPD1	ATP6V1B1
1900	FAM19A1	CCNT2	FOXN1
1901	SRBD1	CCDC54	ITPKB
1902	THADA	SF3B1	LMF1
1903	CYP27C1	KRTAP12-1	TGFBR3L
1904	MRGPRX4	GABBR2	DEFB136
1905	TUSC5	FAM167A	NUDT6
1906	C7orf66	USP50	CCDC144NL
1907	DKK1	GBA2	NOS1
1908	PTH2R	ERCC3	APOBEC3C
1909	KLHL2	SCYL1	IFNA8
1910	DUOXA1	KRT2	FCGR3B
1911	LAMA5	ACTG1	EBF3
1912	COX7A2L	ANGPT2	CLK1
1913	VAPB	CHRND	SPEG
1914	SYT17	KRT6B	TTC9B
1915	GATM	PEAR1	CWF19L1
1916	AGBL3	CTAGE1	RPL18A
1917	SFTA3	WASF2	FAM136A
1918	NAP1L4	RXFP4	PAFAH2
1919	CERKL	NCBP2-AS2	NLRX1
1920	HIVEP3	SYTL2	RTN4R
1921	HMCN2	LRRC57	NNMT
1922	TMEM154	TOPBP1	VPS53
1923	PKIB	HIST1H2BH	PRR12
1924	GTF2F2	SPOP	RPL22
1925	ERVMER34-1	FOXP4	H2BFS
1926	STT3B	ARHGAP9	UBE4A
1927	HOXB1	MLH3	UNC45B
1928	SLC7A6OS	TMEM123	HOXD1
1929	TCL1A	CCNY	BAMBI
1930	SYNGAP1	ZFP36	TMTC3
1931	IQCF3	C9orf147	MAP3K8
1932	CNTRL	NUP85	NDUFB2
1933	FSIP2	ZBTB8A	DDX60
1934	CRISPLD2	OR5AK2	ZNF546
1935	NLRP5	EED	AQP1
1936	IL17A	YIF1A	ZNF83
1937	STON1	SERPINB12	DAB1
1938	TXK	PHACTR3	STIM1
1939	OR1F12	GINS4	BIRC2
1940	IER5	WSCD2	DHRS11
1941	IKZF2	CRYL1	RILPL1
1942	C8orf44	METTL21A	CES3
1943	C2orf15	KCNC4	RER1
1944	C1QL2	CSE1L	NOM1
1945	HBQ1	CERS2	BMP2K
1946	ITGB1	SERPINB2	HNRNPU
1947	KCTD20	TMEM176B	HIST1H4K
1948	SLC12A3	ARL14EPL	DPYSL4
1949	FNBP1	RAB6A	TMEM219
1950	GLT6D1	ABO	SYNGR4
1951	IFT43	DUSP16	RP9
1952	BBS4	BRWD1	CHORDC1
1953	RBM46	MAP3K9	TAAR9
1954	SPINK14	SNUPN	ZAN
1955	MTX3	BCL2L15	CHCHD2
1956	PSMD7	FAM217B	AQP7
1957	ZFHX3	TCFL5	FDX1L
1958	PARD6G	BCAR1	HNRNPF
1959	LRAT	SLC5A10	TMEM199
1960	NGLY1	ADARB1	IL20
1961	ZNF507	MARVELD3	UQCR10
1962	EPHB6	KIRREL1	NBEAL2
1963	CXCR4	LRCH4	SIGLEC1
1964	CCDC122	SIPA1L1	EME2
1965	SLMAP	DTX3L	SFTPD
1966	SLC26A3	RNASE6	OR1A1
1967	ERLIN1	GLMP	OR2C3
1968	ZBTB44	ZNF274	UGT1A10
1969	DDRGK1	GNAT2	OR5L2
1970	APH1A	MSL2	SPPL2C
1971	LPP	VGLL3	HIKESHI
1972	CDK1	PCDH8	NCBP3
1973	SMAD9	KRTAP20-2	SRSF6
1974	PCNX1	IFT172	TAF1A
1975	GSG1L2	TP53INP2	CORO2B
1976	ADAMTS12	PKNOX1	SLC8A2
1977	PLXNA4	KBTBD13	BAHD1
1978	ZNF2	GIMAP7	PCLAF
1979	KRTAP3-2	POLR3C	SMTNL2
1980	ANAPC4	ITGAD	RPL35A
1981	TMEM72	TAT	SLC5A5
1982	PLB1	ZC3H10	FADD
1983	RAB34	SAG	EIF2AK4
1984	ANAPC5	INVS	TRIP10
1985	NDUFA4L2	SNN	REXO2
1986	LMTK2	PLEKHH1	HKR1
1987	DHX32	DYRK1B	ZNF627
1988	PALM2	WFDC12	PLCE1
1989	DHX57	SLC2A8	PLA2G2E
1990	TMEM182	PSMB11	CCIN
1991	MRGPRX1	OCIAD1	MMP10
1992	TMCO5A	MAPKAP1	PQLC1
1993	ERO1A	BTN1A1	ATP5MGL
1994	ZMAT4	SKAP1	OR4F15
1995	SLC16A14	DEFB110	STAB1
1996	FAM196B	TEX33	IL17RA
1997	OCLM	TMEM109	C10orf90
1998	GAPVD1	SRSF5	MYO1C
[truncated: 6,026 more rows]
