# Supplementary material for: Hi-C profiling of cancer spheroids identifies 3D-growth-specific chromatin interactions in breast cancer endocrine resistance
Source: Clin Epigenetics. 2021 Sep 17;13:175. doi: 10.1186/s13148-021-01167-6 (PMC8447690; doi:10.1186/s13148-021-01167-6)
Supplement: Supplementary file 3 — Additional file 3. Supplemental excel file for listing strengthened loop genes in MCF7_2D, MCF7_3D, MCF7TR_2D and MCF7TR_3D. [file 13148_2021_1167_MOESM3_ESM.xlsx]

## Sheet: MCF7_2D
MCF7_2D	MCF7TR_2D	P-TR	TR-P	gene
16	2.54	0.164953	-0.164953	H6PD
27.23	3.63	0.389395	-0.389395	FBXO42
18.53	0	0.277174	-0.277174	NIPAL3
18.53	2.17	0.229143	-0.229143	STPG1
27.76	12.86	0.196827	-0.196827	PIGV
13.48	0	0.165396	-0.165396	FGR
14.28	1.27	0.154993	-0.154993	ZCCHC17
31.26	1.99	0.514897	-0.514897	COL16A1
24.11	1.27	0.372573	-0.372573	KIAA0754
26.91	5.8	0.334281	-0.334281	RIMS3
48.34	3.99	0.848682	-0.848682	ZNF691
25.46	6.71	0.282044	-0.282044	SLC2A1
15.2	1.99	0.15942	-0.15942	C1orf210
22.23	6.35	0.218518	-0.218518	ZSWIM5
19.39	1.63	0.260131	-0.260131	ATPAF1
17.08	2.72	0.184874	-0.184874	TEX38
15.9	1.27	0.19085	-0.19085	PRPF38A
15.15	1.27	0.17425	-0.17425	ORC1
19.01	4.53	0.18753	-0.18753	TACSTD2
19.07	4.35	0.192843	-0.192843	C1orf87
15.78	1.09	0.192179	-0.192179	NFIA
17.61	1.27	0.2287	-0.2287	ITGB3BP
22.07	1.27	0.327419	-0.327419	SERBP1
15.56	1.09	0.187309	-0.187309	TTLL7
36.52	1.81	0.635308	-0.635308	SYDE2
33.54	9.07	0.408652	-0.408652	DDAH1
20.84	7.07	0.171815	-0.171815	SELENOF
76.26	6.71	1.40647	-1.40647	VAV3
68.37	10.15	1.15569	-1.15569	FAM102B
26.75	4.89	0.350882	-0.350882	PRPF38B
141.24	6.34	2.85294	-2.85294	AHCYL1
34.27	9.07	0.42481	-0.42481	SLC16A4
35.82	9.6	0.447387	-0.447387	KCNA10
92.53	10.33	1.68647	-1.68647	KCNA3
34.55	13.6	0.330739	-0.330739	RAP1A
41.89	10.15	0.569569	-0.569569	WNT2B
77.28	4.35	1.48128	-1.48128	ST7L
48.86	11.78	0.687766	-0.687766	MAGI3
219.17	1.63	4.68212	-4.68212	PTPN22
56.77	37.32	0.297538	-0.297538	TSPAN2
44.58	22.11	0.364384	-0.364384	CASQ2
226.85	69.93	3.34034	-3.34034	IGSF3
126.42	31.53	1.96735	-1.96735	PTGFRN
98.23	22.65	1.53994	-1.53994	MAN1A2
56.76	5.98	0.991006	-0.991006	REG4
33.41	4.35	0.510249	-0.510249	NBPF7
283.78	100.36	3.9269	-3.9269	BCL9
368.7	69.02	6.50024	-6.50024	ACP6
175.67	16.85	3.3824	-3.3824	OTUD7B
33.19	2.54	0.545442	-0.545442	CTSS
92.75	1.09	1.89586	-1.89586	ANXA9
92.75	1.09	1.89586	-1.89586	CERS2
108.19	93.85	0.184432	-0.184432	TNFAIP8L2
59.4	28.99	0.54013	-0.54013	CGN
397.85	267.41	2.75423	-2.75423	S100A10
77.93	52.55	0.428794	-0.428794	FLG
25.99	0	0.442296	-0.442296	SPRR2G
69.87	6.53	1.26901	-1.26901	S100A7
43.77	4.35	0.73956	-0.73956	DENND4B
57.73	0	1.14484	-1.14484	TPM3
14.34	0	0.184432	-0.184432	CHRNB2
45.86	2.9	0.817916	-0.817916	UBE2Q1
104.51	3.26	2.10812	-2.10812	LENEP
180.61	8.7	3.67214	-3.67214	SLC50A1
179.97	1.63	3.81446	-3.81446	EFNA1
40.71	12.87	0.483245	-0.483245	DAP3
40.12	12.87	0.470186	-0.470186	YY1AP1
25.45	0	0.430344	-0.430344	MEF2D
45.65	4.53	0.777189	-0.777189	IGSF9
22.07	1.63	0.319451	-0.319451	KCNJ9
40.6	3.08	0.697505	-0.697505	CASQ1
32.86	7.44	0.42968	-0.42968	SLAMF6
85.24	7.06	1.59749	-1.59749	CD84
26.86	12.14	0.192843	-0.192843	CD48
19.49	6.17	0.161855	-0.161855	SH2D1B
47.58	1.09	0.89605	-0.89605	UAP1
29.43	16.49	0.153443	-0.153443	RGS5
27.55	4.35	0.380542	-0.380542	PBX1
26.96	3.08	0.395593	-0.395593	LMX1A
28.72	5.26	0.386296	-0.386296	MGST3
34.37	3.98	0.539687	-0.539687	RCSD1
36.9	16.13	0.326755	-0.326755	MPZL1
22.61	0	0.367482	-0.367482	GPR161
38.83	8.34	0.541901	-0.541901	SLC19A2
25.02	7.25	0.260352	-0.260352	PRRC2C
31.48	2.54	0.507593	-0.507593	MYOC
69.45	14.31	1.08751	-1.08751	SERPINC1
49.67	21.57	0.489	-0.489	PAPPA2
46.94	12.31	0.633537	-0.633537	RASAL2
60.63	22.46	0.711892	-0.711892	MR1
32.92	17.39	0.210771	-0.210771	SMG7
46.46	21.38	0.422154	-0.422154	RGS13
184.16	22.65	3.44194	-3.44194	B3GALT2
26.16	6.34	0.305728	-0.305728	KCNT2
146.62	23.01	2.60305	-2.60305	PTPRC
141.89	16.31	2.64665	-2.64665	DDX59
115.74	63.04	1.0335	-1.0335	NAV1
107.14	43.12	1.28406	-1.28406	CYB5R1
54.45	27.7	0.459118	-0.459118	ZC3H11A
47.1	5.43	0.789362	-0.789362	ETNK2
73.04	1.09	1.45959	-1.45959	PIK3C2B
231.64	18.84	4.57721	-4.57721	LRRN2
61.71	26.99	0.635529	-0.635529	TMEM81
68.96	21.74	0.912208	-0.912208	NUAK2
45.81	30.98	0.195277	-0.195277	SLC41A1
51.83	37.86	0.176242	-0.176242	PM20D1
262.73	25.55	5.11684	-5.11684	DYRK3
69.65	35.87	0.614723	-0.614723	IL19
52.69	25.01	0.479703	-0.479703	CD55
23.9	5.44	0.275625	-0.275625	HSD11B1
21.55	2.18	0.295767	-0.295767	ATF3
50.59	15.94	0.633979	-0.633979	GPATCH2
50.59	9.24	0.782279	-0.782279	SPATA17
24.55	5.8	0.282044	-0.282044	IRF2BP2
23.63	1.27	0.361949	-0.361949	KMO
58.22	8.34	0.971085	-0.971085	RDH14
28.15	2.72	0.429901	-0.429901	RHOB
76.16	24.1	1.01934	-1.01934	HADHB
27.55	3.26	0.404668	-0.404668	DPYSL5
67.72	3.62	1.28584	-1.28584	MAPRE3
42.8	0	0.814374	-0.814374	PREB
22.72	9.43	0.16119	-0.16119	EIF2B4
22.72	7.25	0.209443	-0.209443	SNX17
56.02	18.84	0.689979	-0.689979	FNDC4
56.02	18.84	0.689979	-0.689979	GCKR
41.03	16.12	0.418391	-0.418391	ZNF512
25.9	10.33	0.211657	-0.211657	GPN1
50.6	23.02	0.47749	-0.47749	RMDN2
47.81	31.9	0.219182	-0.219182	ATL2
16.27	2.18	0.178898	-0.178898	ZFP36L2
30.72	10.33	0.318344	-0.318344	CALM2
14.83	0	0.195277	-0.195277	EML6
22.02	8.34	0.169823	-0.169823	RTN4
47.58	15.95	0.567134	-0.567134	PELI1
33.56	11.6	0.353095	-0.353095	LGALSL
29.97	6.17	0.393822	-0.393822	AFTPH
50.86	11.97	0.727829	-0.727829	SERTAD2
17.78	2.72	0.200368	-0.200368	SLC1A4
25.73	10.16	0.211657	-0.211657	ETAA1
67.35	0	1.35777	-1.35777	FAM136A
58.49	17.58	0.77254	-0.77254	ADD2
27.92	10.5	0.252605	-0.252605	PAIP2B
38.29	15.58	0.369696	-0.369696	SFXN5
20.25	6.53	0.170708	-0.170708	EGR4
26.74	11.78	0.198155	-0.198155	TACR1
28.25	5.08	0.379878	-0.379878	KDM3A
23.95	2.72	0.336937	-0.336937	TEX37
19.07	3.63	0.208779	-0.208779	EIF2AK3
29.97	0	0.530391	-0.530391	FER1L5
29.97	0	0.530391	-0.530391	KANSL3
37.27	11.6	0.435213	-0.435213	LMAN2L
33.84	0	0.616051	-0.616051	IL1R2
24.28	6.35	0.263894	-0.263894	IL1RL2
30.94	2.54	0.49564	-0.49564	MFSD9
33.57	3.99	0.521758	-0.521758	TMEM182
19.01	3.81	0.203467	-0.203467	POLR1B
44.9	16.12	0.504051	-0.504051	SLC20A1
157.63	5.43	3.23587	-3.23587	CKAP2L
16.98	0	0.242866	-0.242866	SLC35F5
18.58	4.9	0.169823	-0.169823	ACTR3
59.72	23.01	0.679576	-0.679576	PTPN4
40.93	1.09	0.748857	-0.748857	INHBB
64.93	3.26	1.23205	-1.23205	CYP27C1
16.22	2.54	0.169823	-0.169823	MYO7B
19.44	0	0.297317	-0.297317	MGAT5
37.11	3.63	0.608082	-0.608082	SPOPL
21.27	4.9	0.229364	-0.229364	ARHGAP15
13.26	0	0.160526	-0.160526	KIF5C
18.57	2.36	0.225823	-0.225823	KCNJ3
18.95	3.63	0.206123	-0.206123	ERMN
33.09	7.79	0.427024	-0.427024	ACVR1
44.31	13.41	0.550976	-0.550976	DPP4
13.26	0	0.160526	-0.160526	SCN3A
18.21	5.08	0.157649	-0.157649	TTC21B
21.96	5.98	0.220732	-0.220732	SCN9A
31.2	9.79	0.340921	-0.340921	LRP2
27.93	5.07	0.373016	-0.373016	CCDC173
27.34	2.9	0.407988	-0.407988	PHOSPHO2-KLHL23
27.34	2.9	0.407988	-0.407988	PHOSPHO2
31.36	2.72	0.500952	-0.500952	PDK1
15.15	1.09	0.178234	-0.178234	ATF2
19.55	5.8	0.171372	-0.171372	LNPK
24.43	10.33	0.179119	-0.179119	NFE2L2
42.64	7.61	0.642391	-0.642391	AGPS
34.96	11.96	0.376115	-0.376115	CERKL
22.23	2.36	0.306834	-0.306834	SSFA2
28.2	3.81	0.406881	-0.406881	PPP1R1C
59.28	23.01	0.669837	-0.669837	FRZB
77.55	11.23	1.33497	-1.33497	ITGAV
61.06	15.23	0.881441	-0.881441	NAB1
30.19	3.8	0.45115	-0.45115	GLS
35.28	12.33	0.375008	-0.375008	NABP1
140.33	7.97	2.79672	-2.79672	AOX1
16.11	1.09	0.199483	-0.199483	NOP58
37.59	3.63	0.618707	-0.618707	BMPR2
23.57	4.89	0.280494	-0.280494	RAPH1
43.4	15.24	0.490328	-0.490328	ICOS
27.97	10.69	0.249506	-0.249506	FAM237A
26.91	5.44	0.342249	-0.342249	MAP2
87	0	1.79271	-1.79271	TMBIM1
23.25	9.42	0.173143	-0.173143	STK36
23.85	8.88	0.198376	-0.198376	WNT10A
14.88	1.63	0.160305	-0.160305	DOCK10
18.42	3.81	0.190408	-0.190408	AGFG1
16.49	3.45	0.155657	-0.155657	SP140
16.38	1.45	0.197491	-0.197491	CAB39
17.07	0	0.244858	-0.244858	KCNJ13
22.45	2.54	0.30772	-0.30772	SAG
18.14	1.81	0.228479	-0.228479	SH3BP4
37.06	1.09	0.663197	-0.663197	MLPH
43.45	19.21	0.403561	-0.403561	EDEM1
62.24	0	1.24467	-1.24467	SLC6A11
46.35	2.54	0.83673	-0.83673	SLC6A1
173.09	27.18	3.09664	-3.09664	TIMP4
71	13.96	1.12957	-1.12957	NR2C2
59.02	19.21	0.748193	-0.748193	SH3BP5
39.85	21.01	0.284036	-0.284036	GALNT15
69.76	17.02	1.03439	-1.03439	RFTN1
21.91	4.71	0.247736	-0.247736	PLCL2
38.08	14.14	0.396921	-0.396921	OXSM
24.49	3.99	0.320779	-0.320779	TGFBR2
17.93	1.09	0.239767	-0.239767	GADL1
16.81	1.45	0.207009	-0.207009	GPD1L
32.76	5.25	0.47594	-0.47594	CMTM7
24.86	9.07	0.216526	-0.216526	CLASP2
16.08	1.09	0.198819	-0.198819	PDCD6IP
76.05	10.15	1.32568	-1.32568	ITGA9
43.61	13.41	0.535482	-0.535482	XIRP1
21.65	3.63	0.265886	-0.265886	MYRIP
17.4	3.08	0.183989	-0.183989	LZTFL1
14.67	0	0.191736	-0.191736	RBM5
22.5	4.53	0.264779	-0.264779	ARHGEF3
17.61	0	0.256811	-0.256811	EOGT
24.44	9.06	0.207451	-0.207451	FRMD4B
21.26	3.62	0.257475	-0.257475	FOXP1
44.25	12.86	0.561822	-0.561822	DHFR2
23.31	7.61	0.214534	-0.214534	NSUN3
28.73	15.03	0.170266	-0.170266	ABI3BP
74.85	25.19	0.966216	-0.966216	BOC
35.45	9.78	0.435213	-0.435213	GRAMD1C
24.81	6.16	0.27983	-0.27983	CCDC191
103.71	7.43	1.99812	-1.99812	GSK3B
46.02	15.22	0.548762	-0.548762	LRRC58
24.7	0	0.413743	-0.413743	FSTL1
82.33	9.98	1.46844	-1.46844	HGD
30.5	0	0.542122	-0.542122	MYLK
20.4	1.27	0.290455	-0.290455	CCDC14
80.88	8.88	1.4607	-1.4607	ITGB5
59.45	8.7	0.990342	-0.990342	RAB7A
31.58	16.13	0.209001	-0.209001	TMCC1
28.9	5.44	0.386296	-0.386296	ASTE1
29.65	11.6	0.26655	-0.26655	NEK11
32.43	5.44	0.464431	-0.464431	ACPP
26.74	5.26	0.342471	-0.342471	DNAJC13
49.57	4.35	0.867939	-0.867939	PPP2R3A
29.21	4.71	0.409316	-0.409316	MSL2
22.45	8.15	0.183546	-0.183546	RASA2
19.55	0	0.299751	-0.299751	PLSCR5
28.04	4.71	0.383419	-0.383419	CPA3
43.38	8.7	0.634644	-0.634644	COMMD2
66.27	19.4	0.904461	-0.904461	TSC22D2
203.33	8.15	4.1872	-4.1872	SIAH2
56.66	15.58	0.776303	-0.776303	MED12L
55.85	1.81	1.06316	-1.06316	AADACL2
34.54	10.51	0.398913	-0.398913	AADAC
33.46	5.44	0.487229	-0.487229	RAP2B
38.24	1.63	0.677363	-0.677363	KCNAB1
34.48	9.24	0.425696	-0.425696	TIPARP
17.29	4.35	0.153443	-0.153443	ARL14
198.82	25.18	3.71043	-3.71043	B3GALNT1
44.14	3.26	0.771876	-0.771876	SKIL
45.87	26.46	0.296652	-0.296652	FNDC3B
33.73	2.18	0.565363	-0.565363	PEX5L
22.82	9.79	0.155436	-0.155436	HTR3C
57.57	21.4	0.667624	-0.667624	C3orf70
40.18	10.7	0.519545	-0.519545	IGF2BP2
54.13	13.95	0.756382	-0.756382	CLDN1
19.82	4.35	0.209443	-0.209443	GMNC
46.72	5.98	0.768777	-0.768777	CCDC50
48.12	13.77	0.627339	-0.627339	UTS2B
47.69	2.18	0.874358	-0.874358	ACAP2
36.42	3.08	0.604984	-0.604984	UBXN7
38.3	8.15	0.534375	-0.534375	RNF168
50.54	13.77	0.680904	-0.680904	FBXO45
33.94	5.44	0.497853	-0.497853	SENP5
142.16	6.71	2.86512	-2.86512	DLG1
27.07	9.79	0.249506	-0.249506	RUBCN
29.32	3.08	0.44783	-0.44783	ZNF141
22.72	9.78	0.153443	-0.153443	ADD1
19.5	4.17	0.206344	-0.206344	HGFAC
27.61	5.44	0.357743	-0.357743	TBC1D14
18.42	4.71	0.170487	-0.170487	C1QTNF7
20.67	5.44	0.204131	-0.204131	DCAF4L1
25.78	6.53	0.293111	-0.293111	KIAA1211
21.43	2.72	0.281158	-0.281158	CENPC
25.57	0	0.433	-0.433	CXCL9
19.22	5.8	0.164068	-0.164068	FAM47E
26.04	5.08	0.330961	-0.330961	FAM47E-STBD1
24.82	4.17	0.324099	-0.324099	SHROOM3
68.15	10.7	1.13864	-1.13864	CCNG2
23.3	8.52	0.194171	-0.194171	THAP9
47.1	5.08	0.797109	-0.797109	CDS1
31.36	8.71	0.368368	-0.368368	MAPK10
37.92	6.53	0.561822	-0.561822	DSPP
41.3	6.34	0.640841	-0.640841	HERC5
24.71	1.81	0.373901	-0.373901	NAP1L5
36.14	1.63	0.630881	-0.630881	HPGDS
36.09	9.6	0.453363	-0.453363	PDLIM5
39.8	6.16	0.611624	-0.611624	UNC5C
26.85	3.08	0.393158	-0.393158	DDIT4L
19.17	3.81	0.207009	-0.207009	EMCN
14.12	1.27	0.151451	-0.151451	SLC39A8
33.24	4.71	0.498517	-0.498517	NFKB1
17.13	2.18	0.197933	-0.197933	CENPE
41.84	6.16	0.656778	-0.656778	ARHGEF38
43.72	12.69	0.553853	-0.553853	INTS12
60.63	18.66	0.796003	-0.796003	MYOZ2
34.69	11.78	0.374123	-0.374123	SLC25A31
27.34	8.51	0.283815	-0.283815	SETD7
32.49	17.58	0.197048	-0.197048	MGAT4D
21.91	7.06	0.19572	-0.19572	TBC1D9
23.3	8.15	0.20236	-0.20236	C4orf51
82.6	27.72	1.08176	-1.08176	ARHGAP10
20.52	6.89	0.168716	-0.168716	NR3C2
17.45	1.27	0.225159	-0.225159	LRAT
23.9	6.89	0.24353	-0.24353	RAPGEF2
35.08	9.61	0.430786	-0.430786	CPE
33.19	0	0.601663	-0.601663	DDX60
40.27	7.07	0.601885	-0.601885	GALNT7
20.57	0	0.322328	-0.322328	HMGB2
51.76	5.44	0.892287	-0.892287	HPGD
29	1.09	0.484794	-0.484794	WDR17
40.7	4.53	0.667624	-0.667624	SPATA4
14.36	0	0.184874	-0.184874	VEGFC
14.59	1.27	0.161855	-0.161855	ACSL1
19.17	0	0.29134	-0.29134	LRP2BP
23.8	1.27	0.365712	-0.365712	PDLIM3
29	4.17	0.41662	-0.41662	FAM105A
24.98	12.14	0.15123	-0.15123	RAI14
23.58	8.34	0.204352	-0.204352	TTC23L
19.81	2.54	0.249285	-0.249285	AGXT2
43.12	18.48	0.412415	-0.412415	IL7R
56.34	17.04	0.736904	-0.736904	NADK2
82.12	9.25	1.47995	-1.47995	SLC1A3
21.37	8.16	0.15942	-0.15942	NIPBL
33.77	6.16	0.478154	-0.478154	GDNF
43.93	9.42	0.630881	-0.630881	DAB2
15.29	1.09	0.181333	-0.181333	PTGER4
29.21	2.9	0.449379	-0.449379	TMEM267
29.26	3.45	0.438312	-0.438312	EMB
36.95	9.24	0.480367	-0.480367	ITGA2
17.08	0	0.24508	-0.24508	NDUFS4
58.92	6.34	1.03085	-1.03085	ARL15
23.53	2.72	0.327641	-0.327641	DDX4
17.83	3.26	0.189522	-0.189522	IL6ST
24.33	11.24	0.156764	-0.156764	C5orf67
30.45	2.9	0.476826	-0.476826	MAP3K1
28.09	1.27	0.460668	-0.460668	SETD9
28.9	9.79	0.290012	-0.290012	ACTBL2
55.1	9.42	0.878121	-0.878121	PDE4D
51.92	13.23	0.723402	-0.723402	SHISAL2B
25.51	3.45	0.355308	-0.355308	PPWD1
22.61	2.36	0.315245	-0.315245	OCLN
36.62	11.78	0.416842	-0.416842	GFM2
63.69	12.15	1.00783	-1.00783	FAM169A
45.33	13.41	0.573553	-0.573553	IQGAP2
34	3.8	0.535482	-0.535482	TBCA
42.7	4.53	0.711892	-0.711892	RASA1
28.41	8.34	0.311261	-0.311261	ARRDC3
59.08	12.33	0.901805	-0.901805	KIAA0825
59.08	17.77	0.781394	-0.781394	SLF1
37.21	16.85	0.31768	-0.31768	ARSK
28.36	14.31	0.178013	-0.178013	TTC37
40.39	7.98	0.584399	-0.584399	RHOBTB3
30.45	0	0.541015	-0.541015	CAST
46.77	11.42	0.649473	-0.649473	LIX1
96.94	7.43	1.84827	-1.84827	ST8SIA4
54.68	12.32	0.804635	-0.804635	CAMK4
23.25	3.99	0.293332	-0.293332	LVRN
27.07	2.36	0.413964	-0.413964	FTMT
28.36	5.43	0.374565	-0.374565	LOC100505841
124.97	5.26	2.51672	-2.51672	CSNK1G3
64.81	12.14	1.03284	-1.03284	ZNF608
25.3	3.8	0.342913	-0.342913	LMNB1
29.64	6.16	0.386739	-0.386739	PRRC1
51.83	2.36	0.96201	-0.96201	ADAMTS19
71.48	7.97	1.27278	-1.27278	CHSY3
30.13	2.72	0.473727	-0.473727	CDC42SE2
19.07	0	0.289127	-0.289127	FNIP1
38.67	2.72	0.662754	-0.662754	IL3
30.93	13.77	0.24685	-0.24685	C5orf56
31.63	0	0.567134	-0.567134	IRF1
18.68	4.53	0.180226	-0.180226	IL5
22.13	0	0.356858	-0.356858	SEPT8
37	4.89	0.577758	-0.577758	PPP2CA
61.81	11.05	0.990563	-0.990563	CDKN2AIPNL
19.18	2.54	0.23534	-0.23534	C5orf24
27.01	10.69	0.228257	-0.228257	CATSPER3
46.51	9.96	0.676035	-0.676035	LECT2
45.49	13.42	0.576873	-0.576873	PKD2L2
17.35	1.27	0.222945	-0.222945	FAM13B
18.31	4.17	0.180005	-0.180005	CDC23
77.98	14.31	1.27632	-1.27632	CTNNA1
80.62	10.88	1.41067	-1.41067	LRRTM2
79.81	2.9	1.56938	-1.56938	PAIP2
79.38	1.09	1.59992	-1.59992	PURA
21.59	6.34	0.204574	-0.204574	PFDN1
19.98	7.07	0.152779	-0.152779	EIF4EBP3
55.91	7.43	0.940097	-0.940097	PCDHGA11
53.01	4.17	0.948065	-0.948065	PCDHGA12
42.7	11.61	0.555181	-0.555181	PCDHGC4
18.16	3.26	0.196827	-0.196827	DIAPH1
18.42	3.99	0.186424	-0.186424	TCERG1
36.19	9.6	0.455577	-0.455577	SPINK5
77.98	5.62	1.46866	-1.46866	SH3TC2
33.77	6.34	0.47417	-0.47417	AFAP1L1
27.39	3.45	0.396921	-0.396921	GRPEL2
51.07	8.88	0.800872	-0.800872	SLC26A2
38.78	1.27	0.697284	-0.697284	CDX1
40.49	21.58	0.285585	-0.285585	ARSI
24.11	4.53	0.300415	-0.300415	NDST1
29.53	2.36	0.468415	-0.468415	DCTN4
26.1	8.7	0.252163	-0.252163	IRGM
22.55	3.81	0.281823	-0.281823	ZNF300
48.38	15.58	0.593031	-0.593031	SPARC
42.39	20.11	0.360178	-0.360178	GRIA1
42	5.07	0.684446	-0.684446	HAND1
31.86	11.97	0.307277	-0.307277	FNDC9
32.92	8.33	0.411308	-0.411308	CLINT1
58	7.25	0.990342	-0.990342	RNF145
63.86	37.33	0.454249	-0.454249	UBLCP1
42.16	19.93	0.359071	-0.359071	ADRA1B
16.54	2.36	0.18089	-0.18089	PWWP2A
35.88	10.34	0.432336	-0.432336	SLIT3
123.79	5.08	2.49459	-2.49459	SPDL1
84.11	39.86	0.846469	-0.846469	FAM196B
78.84	14.67	1.28738	-1.28738	FOXI1
32.44	16.68	0.215862	-0.215862	RANBP17
135.12	8.88	2.66126	-2.66126	SMIM23
39.85	11.42	0.496304	-0.496304	UBTD2
21.16	0	0.335388	-0.335388	BNIP1
17.29	4.35	0.153443	-0.153443	BOD1
35.71	18.13	0.256147	-0.256147	CPEB4
36.9	23.74	0.158313	-0.158313	C5orf47
19.45	3.99	0.209222	-0.209222	NSG2
32.28	6.7	0.433221	-0.433221	DRD1
35.34	13.41	0.352431	-0.352431	CPLX2
138.78	4.53	2.83856	-2.83856	FAF2
63.21	0	1.26614	-1.26614	LMAN2
63.21	0	1.26614	-1.26614	RGS14
327.93	0	7.12553	-7.12553	NHP2
67.78	2.9	1.3031	-1.3031	ZNF454
143.93	4.71	2.94856	-2.94856	TBC1D9B
21.11	5.98	0.201918	-0.201918	BTNL8
26.75	10.88	0.218297	-0.218297	BTNL3
17.13	1.63	0.210107	-0.210107	FOXC1
108.37	25.01	1.71214	-1.71214	SERPINB1
33.29	17.39	0.218961	-0.218961	FAM50B
26.96	7.61	0.295324	-0.295324	C6orf201
26.96	5.98	0.331403	-0.331403	FAM217A
34.32	3.08	0.558501	-0.558501	ELOVL2
31.57	1.09	0.541679	-0.541679	NEDD9
46.72	7.79	0.728714	-0.728714	EDN1
15.15	0	0.20236	-0.20236	MCUR1
17.94	1.09	0.239989	-0.239989	RBM24
29.43	3.62	0.438312	-0.438312	NUP153
39.84	6.71	0.600335	-0.600335	E2F3
21	2.18	0.283593	-0.283593	SLC17A1
28.36	5.62	0.37036	-0.37036	SLC17A2
72.6	15.77	1.12492	-1.12492	PRSS16
27.02	11.78	0.204352	-0.204352	ZNF184
29.91	6.53	0.384526	-0.384526	ZBED9
18.8	0	0.283151	-0.283151	OR2J3
32.06	2.72	0.516446	-0.516446	OR14J1
43.83	5.99	0.704588	-0.704588	FLOT1
43.83	5.99	0.704588	-0.704588	IER3
69.82	14.67	1.08773	-1.08773	TCP11
14.34	0	0.184432	-0.184432	CLPS
34.21	5.8	0.495861	-0.495861	MAPK14
34.21	5.8	0.495861	-0.495861	SLC26A8
41.51	1.09	0.761694	-0.761694	RAB44
23.04	1.09	0.352874	-0.352874	PPIL1
28.03	13.96	0.178455	-0.178455	PIM1
32.59	9.42	0.379878	-0.379878	TMEM217
23.58	7.62	0.220289	-0.220289	CMTR1
36.73	1.09	0.655892	-0.655892	ZFAND3
37.7	9.25	0.496747	-0.496747	KIF6
28.41	3.08	0.427688	-0.427688	TREML1
22.94	1.27	0.346676	-0.346676	TREML2
22.61	5.62	0.243087	-0.243087	MDFI
30.29	1.81	0.497411	-0.497411	BYSL
58.38	21.37	0.686216	-0.686216	C6orf132
41.89	14.5	0.473284	-0.473284	TRERF1
32.76	1.27	0.564035	-0.564035	PTK7
39.31	1.27	0.709015	-0.709015	CRIP3
21.58	4.71	0.240431	-0.240431	ADGRF5
68.1	6.34	1.23404	-1.23404	CRISP2
52.46	2.72	0.967986	-0.967986	DEFB113
32.86	3.99	0.506043	-0.506043	DEFB114
46.61	18.14	0.497189	-0.497189	IL17A
34.96	10.51	0.408209	-0.408209	LRRC1
52.36	13.78	0.720967	-0.720967	DST
97.1	10.86	1.77589	-1.77589	BEND6
26.68	4.35	0.361285	-0.361285	OGFRL1
21.74	5.98	0.215862	-0.215862	PHIP
15.42	0	0.208337	-0.208337	ORC3
41.13	8.52	0.588825	-0.588825	PNRC1
39.15	15.05	0.400462	-0.400462	ANKRD6
26.74	10.15	0.234234	-0.234234	FUT9
50.16	11.96	0.712556	-0.712556	BVES
32.6	7.06	0.432336	-0.432336	METTL24
29.11	12.86	0.226708	-0.226708	REV3L
36.15	19.94	0.225823	-0.225823	NT5DC1
36.46	3.99	0.585727	-0.585727	DCBLD1
25.14	7.43	0.259024	-0.259024	TRDN
33.03	12.14	0.329411	-0.329411	RNF217
62.36	25.74	0.677584	-0.677584	TPD52L1
31.9	9.43	0.364384	-0.364384	THEMIS
24.01	7.97	0.22206	-0.22206	LAMA2
48.12	1.27	0.904018	-0.904018	ARFGEF3
70.99	3.63	1.35799	-1.35799	REPS1
18.21	0	0.270091	-0.270091	STXBP5
43.72	1.27	0.806627	-0.806627	ESR1
26.15	1.27	0.417727	-0.417727	IPCEF1
19.87	2.9	0.242645	-0.242645	CNKSR3
16.37	0	0.229364	-0.229364	IGF2R
32.98	5.43	0.476826	-0.476826	FAM120B
18.79	0	0.282929	-0.282929	PSMB1
18.79	0	0.282929	-0.282929	TBP
13.64	0	0.168937	-0.168937	GPER1
24.11	2.72	0.340478	-0.340478	ELFN1
29.49	2.9	0.455577	-0.455577	TTYH3
42.68	13.05	0.522865	-0.522865	C1GALT1
28.31	0	0.493648	-0.493648	VWDE
102.37	13.96	1.82392	-1.82392	AGR2
42.97	1.63	0.782058	-0.782058	AGR3
34.01	2.36	0.567577	-0.567577	AHR
27.81	2.72	0.422375	-0.422375	MACC1
17.57	0	0.255925	-0.255925	ITGB8
23.04	7.97	0.20059	-0.20059	SP4
28.15	7.08	0.333395	-0.333395	CDCA7L
24.71	2.18	0.365712	-0.365712	GPNMB
28.47	4.89	0.388953	-0.388953	CCDC126
37.05	7.25	0.526628	-0.526628	OSBPL3
37.38	6.7	0.546106	-0.546106	FKBP14
37.38	6.7	0.546106	-0.546106	PLEKHA8
24.97	4.34	0.323656	-0.323656	GGCT
96.61	14.32	1.68846	-1.68846	SEPT7
48.72	5.07	0.833188	-0.833188	RALA
64.61	5.44	1.17671	-1.17671	CDK13
21.76	8.88	0.152115	-0.152115	SUGCT
14.55	0	0.18908	-0.18908	MRPS24
43.29	7.61	0.656778	-0.656778	TMEM60
66.16	10.33	1.10278	-1.10278	GNAT3
37.86	6.89	0.552525	-0.552525	SEMA3C
54.35	2.72	1.00982	-1.00982	CACNA2D1
21.06	5.07	0.220953	-0.220953	CROT
36.95	2.17	0.636857	-0.636857	STEAP2
39.58	14.33	0.425917	-0.425917	CDK14
51.22	1.27	0.972635	-0.972635	ANKIB1
113.64	8.33	2.19799	-2.19799	PEX1
113.64	8.33	2.19799	-2.19799	RBM48
43.02	13.05	0.530391	-0.530391	CDK6
30.94	14.68	0.226929	-0.226929	GNGT1
58.97	23.73	0.647039	-0.647039	BET1
60.47	11.05	0.960903	-0.960903	PPP1R9A
30.93	10.5	0.319229	-0.319229	LMTK2
43.82	7.07	0.680462	-0.680462	ZNF655
147.42	2.9	3.06588	-3.06588	CYP3A7-CYP3A51P
21.54	0	0.343799	-0.343799	OR2AE1
32.34	9.24	0.378328	-0.378328	GJC3
32.71	0	0.591039	-0.591039	PILRA
63.43	3.62	1.19088	-1.19088	COL26A1
101.98	8.16	1.94367	-1.94367	LRRC17
182.28	4.35	3.80538	-3.80538	SRPK2
31.21	12.87	0.272969	-0.272969	PIK3CG
206.66	7.07	4.28481	-4.28481	PRKAR2B
236.25	36.06	4.29809	-4.29809	LAMB1
39.32	5.98	0.604984	-0.604984	IMMP2L
49.03	10.33	0.723623	-0.723623	ZNF277
81.53	0	1.67164	-1.67164	LSMEM1
76.54	12.7	1.28008	-1.28008	IFRD1
160.2	7.62	3.24428	-3.24428	GPR85
62.19	8.69	1.05121	-1.05121	FAM3C
17.84	4.53	0.161633	-0.161633	RNF148
33.78	6.89	0.462217	-0.462217	HYAL4
18.96	5.07	0.174471	-0.174471	LRRC4
29.26	9.42	0.30617	-0.30617	HILPDA
93.61	13.41	1.6422	-1.6422	STRIP2
46.51	11.59	0.639956	-0.639956	UBE2H
75.88	6.7	1.39828	-1.39828	CEP41
32.01	9.96	0.355087	-0.355087	TSGA13
64.02	7.43	1.11961	-1.11961	LRGUK
13.05	0	0.155878	-0.155878	WDR91
20.68	7.25	0.164289	-0.164289	KLRG2
17.3	1.45	0.217854	-0.217854	MTRNR2L6
25.67	2.18	0.386961	-0.386961	LLCFC1
25.67	2.18	0.386961	-0.386961	TRPV5
32.98	13.24	0.303957	-0.303957	TPK1
21.96	1.09	0.328969	-0.328969	ZNF282
46.46	7.43	0.730928	-0.730928	TMEM176B
16.96	1.45	0.210329	-0.210329	LOC644090
69.97	10.51	1.18313	-1.18313	CNPY1
24.81	6.52	0.271862	-0.271862	DNAJB6
58.91	8.16	0.990342	-0.990342	PLEKHA2
29.75	6.7	0.377221	-0.377221	TCIM
74.01	2.36	1.45295	-1.45295	PCMTD1
16.38	1.63	0.193507	-0.193507	ST18
50.37	1.09	0.957805	-0.957805	FAM110B
52.21	2.54	0.966437	-0.966437	CHD7
30.55	4.9	0.434771	-0.434771	TRIM55
21.16	3.45	0.259024	-0.259024	C8orf46
18.16	2.54	0.212763	-0.212763	C8orf44
20.52	2.54	0.265	-0.265	VCPIP1
51.13	2.9	0.934563	-0.934563	SGK3
23.96	6.34	0.257032	-0.257032	TCF24
25.73	4.35	0.340257	-0.340257	PPP1R42
48.06	6.52	0.786485	-0.786485	ARFGEF1
20.94	5.07	0.218297	-0.218297	PREX2
30.39	2.54	0.483466	-0.483466	UBE2W
14.64	1.09	0.166945	-0.166945	CRISPLD1
25.56	8.16	0.252163	-0.252163	PEX2
30.02	11.96	0.266771	-0.266771	TPD52
71.42	3.8	1.36375	-1.36375	ZBTB10
66.16	7.25	1.17096	-1.17096	FABP12
209.13	38.05	3.65376	-3.65376	SLC7A13
52.37	15.24	0.688873	-0.688873	TMEM64
58.53	30.44	0.488778	-0.488778	C8orf88
159.39	26.83	2.80115	-2.80115	TRIQK
32.87	5.62	0.470186	-0.470186	RBM12B
51.56	27.9	0.390723	-0.390723	GEM
64.07	35.89	0.49077	-0.49077	FSBP
32.6	18.49	0.179341	-0.179341	ESRP1
22.82	7.79	0.199704	-0.199704	DPY19L4
71.48	46.2	0.426581	-0.426581	TSPYL5
89.74	44.2	0.875022	-0.875022	OSR2
45.92	8.16	0.702817	-0.702817	VPS13B
326.21	16.31	6.72645	-6.72645	SPAG1
70.89	38.77	0.57798	-0.57798	RNF19A
53.43	30.25	0.380099	-0.380099	DPYS
432.81	88.95	7.47813	-7.47813	LOC100132813
432.81	91.31	7.42589	-7.42589	SYBU
177.71	20.66	3.34322	-3.34322	KCNV1
28.73	13.59	0.202139	-0.202139	RAD21
116.81	9.98	2.23163	-2.23163	SLC30A8
50.42	7.61	0.814595	-0.814595	MED30
31.13	2.36	0.50383	-0.50383	EXT1
42.26	7.8	0.629774	-0.629774	SAMD12
27.82	14.49	0.162076	-0.162076	COLEC10
49.14	22.47	0.457348	-0.457348	TNFRSF11B
200.32	78.43	2.56498	-2.56498	SNTB1
249.41	36.59	4.57765	-4.57765	ZHX2
19.65	2.9	0.237775	-0.237775	ATAD2
62.57	25.75	0.682011	-0.682011	FBXO32
68.14	40.76	0.473063	-0.473063	TMEM65
48.71	7.98	0.768556	-0.768556	NSMCE2
48.71	20.12	0.499846	-0.499846	WASHC5
97.31	15.04	1.68802	-1.68802	POU5F1B
93.34	13.41	1.63622	-1.63622	FAM49B
50.38	15.95	0.62911	-0.62911	TMEM71
17.88	0	0.262787	-0.262787	LOC105375787
59.24	1.63	1.14218	-1.14218	DMRT1
23.69	2.54	0.335166	-0.335166	INSL6
16.81	0	0.239103	-0.239103	PDCD1LG2
51.72	3.44	0.93567	-0.93567	RIC1
88.29	9.98	1.60036	-1.60036	NFIB
25.52	2.17	0.383862	-0.383862	MLLT3
28.24	0	0.492099	-0.492099	PLAA
37.75	1.45	0.670501	-0.670501	B4GALT1
17.56	3.81	0.171372	-0.171372	CLTA
14.45	0	0.186866	-0.186866	EXOSC3
18.2	0	0.26987	-0.26987	TJP2
22.57	8.88	0.170044	-0.170044	KLF9
41.58	14.32	0.470407	-0.470407	FRMD3
34.75	8.34	0.451593	-0.451593	SHC3
47.69	14.85	0.593916	-0.593916	AUH
24.86	11.41	0.164732	-0.164732	OGN
42.05	1.09	0.773647	-0.773647	IPPK
25.29	4.71	0.32255	-0.32255	PTCH1
40.7	9.61	0.555181	-0.555181	NCBP1
40.7	9.61	0.555181	-0.555181	TSTD2
52.63	9.06	0.831418	-0.831418	TRMO
49.09	16.13	0.596572	-0.596572	NR4A3
18.31	4.53	0.172036	-0.172036	MSANTD3-TMEFF1
20.31	6.34	0.176242	-0.176242	CAVIN4
50.47	36.96	0.16606	-0.16606	RNF20
21.97	6.71	0.204795	-0.204795	CYLC2
23.2	3.81	0.29621	-0.29621	ELP1
20.62	3.81	0.239103	-0.239103	FAM206A
32.51	8.7	0.394043	-0.394043	TMEM245
31.26	10.34	0.330075	-0.330075	FRRS1L
89.53	2.36	1.79647	-1.79647	INIP
34.1	7.79	0.449379	-0.449379	SLC46A2
15.31	1.27	0.177791	-0.177791	FKBP15
14.5	1.27	0.159862	-0.159862	SLC31A1
39.05	4.35	0.635086	-0.635086	MEGF9
41.89	5.98	0.661869	-0.661869	FBXW2
35.18	6.71	0.497189	-0.497189	STOM
34.8	4.71	0.533047	-0.533047	DAB2IP
27.08	2.9	0.402233	-0.402233	MVB12B
16.33	0	0.228479	-0.228479	STXBP1
21.21	3.08	0.268321	-0.268321	FUBP3
23.26	1.63	0.345791	-0.345791	LAMC3
23.32	4.72	0.278724	-0.278724	NUP214
25.72	2.18	0.388067	-0.388067	RAPGEF1
22.56	6.35	0.225823	-0.225823	MED27
34.32	9.25	0.421933	-0.421933	DDX31
36.99	10.52	0.452921	-0.452921	GTF3C4
14.5	1.09	0.163847	-0.163847	ABO
21.27	2.54	0.281601	-0.281601	RXRA
13.75	0	0.171372	-0.171372	LCN1
20.68	2.36	0.272526	-0.272526	LHX3
20.46	4.89	0.211657	-0.211657	IDI1
41.94	3.44	0.719197	-0.719197	KLF6
25.94	3.62	0.361063	-0.361063	AKR1E2
25.56	5.62	0.308384	-0.308384	CALML3
56.72	3.26	1.05033	-1.05033	USP6NL
22.71	7.25	0.209222	-0.209222	FRMD4A
21.37	0	0.340036	-0.340036	SUV39H2
21.32	5.25	0.222724	-0.222724	CUBN
22.07	4.71	0.251277	-0.251277	ST8SIA6
17.72	2.54	0.203024	-0.203024	MLLT10
22.61	1.09	0.343356	-0.343356	SKIDA1
33.18	8.15	0.421047	-0.421047	EBLN1
41.71	4.9	0.68179	-0.68179	BMI1
30.19	2.72	0.475055	-0.475055	MASTL
19.93	2.72	0.247957	-0.247957	YME1L1
14.66	0	0.191514	-0.191514	C10orf142
17.36	3.62	0.171151	-0.171151	TMEM72
44.47	16.32	0.490106	-0.490106	NPY4R
44.47	17.4	0.466201	-0.466201	NPY4R2
17.45	1.09	0.229143	-0.229143	CISD1
17.45	1.09	0.229143	-0.229143	IPMK
25.94	5.62	0.316795	-0.316795	CCDC6
44.3	8.33	0.663197	-0.663197	ARID5B
47.53	3.99	0.830754	-0.830754	RTKN2
21.21	3.63	0.256147	-0.256147	MYPN
24.91	6.34	0.27806	-0.27806	ATOH7
18.42	0	0.27474	-0.27474	SRGN
28.9	0	0.506707	-0.506707	PSAP
37.54	3.08	0.629774	-0.629774	CHST3
61.07	6.16	1.08242	-1.08242	ANAPC16
31.4	12.87	0.277174	-0.277174	MCU
22.5	1.81	0.324984	-0.324984	P4HA1
17.73	1.45	0.227372	-0.227372	ECD
17.73	1.45	0.227372	-0.227372	FAM149B1
14.07	0	0.178455	-0.178455	PPP3CB
24.12	3.62	0.320779	-0.320779	USP54
28.73	3.8	0.418834	-0.418834	MAT1A
34.91	0	0.639734	-0.639734	ADIRF
34.91	0	0.639734	-0.639734	AGAP11
17.31	1.63	0.214091	-0.214091	PTEN
38.71	0	0.723845	-0.723845	LIPJ
38.71	0	0.723845	-0.723845	RNLS
25.83	2.9	0.374565	-0.374565	LIPK
31.68	6.15	0.432115	-0.432115	STAMBPL1
31.85	1.09	0.547877	-0.547877	FGFBP3
46.99	4.72	0.802643	-0.802643	BTAF1
36.14	4.53	0.566691	-0.566691	NOC3L
40.55	6.16	0.628225	-0.628225	CRTAC1
17.94	0	0.264115	-0.264115	COX15
19.07	1.09	0.265	-0.265	PKD2L1
45.92	1.45	0.851338	-0.851338	SCD
17.94	0	0.264115	-0.264115	PAX2
21.91	3.99	0.263672	-0.263672	BTRC
49.62	1.09	0.941204	-0.941204	PPRC1
33.73	5.26	0.497189	-0.497189	NT5C2
14.61	1.63	0.154329	-0.154329	RPEL1
21.37	1.09	0.315909	-0.315909	STN1
27.39	1.99	0.429237	-0.429237	COL17A1
23.3	7.26	0.22206	-0.22206	SFR1
25.24	4.35	0.329411	-0.329411	MXI1
78.14	6.7	1.4483	-1.4483	SMC3
46.56	1.63	0.86152	-0.86152	BBIP1
26.2	0	0.446945	-0.446945	NRAP
24.33	3.45	0.32919	-0.32919	PLEKHS1
42.8	11.78	0.553632	-0.553632	DCLRE1A
27.01	2.9	0.400684	-0.400684	AFAP1L2
28.83	1.27	0.477047	-0.477047	TRUB1
22.82	0	0.372131	-0.372131	PNLIP
20.63	1.45	0.291562	-0.291562	PNLIPRP1
15.32	0	0.206123	-0.206123	INPP5F
38.18	0	0.712114	-0.712114	BTBD16
18.41	1.45	0.242423	-0.242423	C10orf88
25.2	2.72	0.364605	-0.364605	CPXM2
13.33	0	0.162076	-0.162076	EBF3
28.25	0	0.49232	-0.49232	INPP5A
14.94	0	0.197712	-0.197712	EIF4G2
27.55	13.42	0.179783	-0.179783	RRAS2
21.47	6.53	0.197712	-0.197712	NUCB2
26.32	7.61	0.281158	-0.281158	ABCC8
23.58	9.78	0.172479	-0.172479	PRMT3
18.42	2.72	0.214534	-0.214534	ANO3
21.06	4.17	0.240874	-0.240874	BDNF
45.54	21.19	0.405996	-0.405996	KIAA1549L
20.67	6.16	0.188194	-0.188194	CD59
45.76	11.97	0.614944	-0.614944	NAT10
46.72	11.05	0.656556	-0.656556	PAMR1
52.14	10.88	0.780287	-0.780287	PHF21A
28.89	0	0.506486	-0.506486	MADD
58.75	9.79	0.950722	-0.950722	CELF1
45.98	4.89	0.776524	-0.776524	PTPRJ
18.96	1.63	0.250613	-0.250613	BTBD18
18.96	0	0.286692	-0.286692	SELENOH
19.82	1.09	0.281601	-0.281601	FTH1
45.16	3.44	0.790469	-0.790469	STX5
45.16	3.44	0.790469	-0.790469	WDR74
18.62	2.18	0.230914	-0.230914	SLC22A9
53.5	17.58	0.66209	-0.66209	MARK2
20.46	1.63	0.283815	-0.283815	POLA2
26.15	0	0.445838	-0.445838	CDC42EP2
19.23	1.99	0.248621	-0.248621	RBM4B
51.66	3.44	0.934342	-0.934342	PC
109.67	13.22	2.00188	-2.00188	SYT12
28.89	1.09	0.482359	-0.482359	TCIRG1
31.58	14.67	0.241317	-0.241317	LRP5
28.68	6.7	0.353538	-0.353538	IGHMBP2
28.68	6.7	0.353538	-0.353538	MRPL21
19.98	1.09	0.285143	-0.285143	DNAJB13
101.12	8.7	1.91268	-1.91268	C2CD3
101.12	8.7	1.91268	-1.91268	PPME1
32.01	12.69	0.29466	-0.29466	P4HA3
41.89	10.69	0.557616	-0.557616	ARRB1
41.62	24.1	0.254819	-0.254819	MAP6
23.41	10.33	0.156542	-0.156542	GDPD4
53.55	30.98	0.366597	-0.366597	PAK1
52.95	9.06	0.838501	-0.838501	EED
75.79	18.66	1.13156	-1.13156	ME3
21.53	2.18	0.295324	-0.295324	GUCY1A2
14.07	0	0.178455	-0.178455	CD3E
55.1	3.26	1.01447	-1.01447	DDX6
17.55	0	0.255483	-0.255483	SORL1
15.73	1.27	0.187088	-0.187088	NRGN
20.52	5.98	0.188858	-0.188858	B4GALNT3
21.85	5.26	0.234234	-0.234234	CD163L1
13.91	0	0.174914	-0.174914	CLEC4E
38.56	14.68	0.395593	-0.395593	ERP27
25.56	4.71	0.328526	-0.328526	KCNJ8
42.04	7.07	0.641062	-0.641062	LMNTD1
28.48	3.62	0.417285	-0.417285	PPFIBP1
36.79	13.24	0.388289	-0.388289	TSPAN11
21.32	7.43	0.174471	-0.174471	KIAA1551
30.51	7.97	0.365933	-0.365933	MUC19
37.33	4.53	0.593031	-0.593031	ANO6
21.91	5.26	0.235562	-0.235562	SLC38A4
32.71	1.09	0.566912	-0.566912	ZNF641
42.43	7.8	0.633537	-0.633537	ADCY6
33.62	3.99	0.522865	-0.522865	DDX23
38.18	1.81	0.672051	-0.672051	WNT1
43.55	27.17	0.229586	-0.229586	FMNL3
27.5	10.51	0.243087	-0.243087	BCDIN3D
40.01	7.25	0.592146	-0.592146	AQP6
41.2	6.7	0.630659	-0.630659	LIMA1
42.11	4.9	0.690643	-0.690643	FAM186A
42.11	4.9	0.690643	-0.690643	LARP4
34.69	6.35	0.494312	-0.494312	TMPRSS12
94.09	12.5	1.67296	-1.67296	SMAGP
67.13	49.47	0.257917	-0.257917	KRT75
146.02	1.27	3.07097	-3.07097	KRT72
76.9	5.44	1.44874	-1.44874	KRT3
56.23	5.62	0.987243	-0.987243	AAAS
28.36	6.53	0.350218	-0.350218	MAP3K12
28.36	6.53	0.350218	-0.350218	TARBP2
18.21	2.36	0.217854	-0.217854	ESYT1
22.18	1.09	0.333838	-0.333838	RBMS2
20.58	6.88	0.170266	-0.170266	LRP1
23.64	4.71	0.286028	-0.286028	TBK1
48.49	12.14	0.671608	-0.671608	LOC100129940
65.15	5.8	1.1807	-1.1807	HELB
27.02	9.79	0.2484	-0.2484	FRS2
37.71	18.11	0.300858	-0.300858	CNOT2
57.52	15.95	0.787149	-0.787149	OSBPL8
16.79	1.63	0.202582	-0.202582	PTPRQ
38.98	9.79	0.513126	-0.513126	ACSS3
29.59	4.71	0.417727	-0.417727	CCDC59
44.36	26.29	0.266993	-0.266993	SLC6A15
228.41	12.14	4.65401	-4.65401	GALNT4
228.41	12.14	4.65401	-4.65401	POC1B
14.87	1.27	0.168052	-0.168052	NUDT4B
14.87	1.27	0.168052	-0.168052	NUDT4
26.81	7.07	0.303957	-0.303957	PLXNC1
72.13	19.59	1.02996	-1.02996	FGD6
72.13	25.93	0.889631	-0.889631	VEZT
55.8	8.16	0.921504	-0.921504	AMDHD1
15.36	2.36	0.154772	-0.154772	NEDD1
104.13	10.15	1.94721	-1.94721	NR1H4
33.83	11.97	0.350882	-0.350882	MYBPC1
83.57	7.07	1.5603	-1.5603	NT5DC3
16.65	1.27	0.207451	-0.207451	TDG
36.08	17.22	0.284479	-0.284479	HCFC2
26.75	8.16	0.278502	-0.278502	CHST11
51.99	17.04	0.64062	-0.64062	ASCL4
36.95	1.45	0.652794	-0.652794	ISCU
91.57	3.44	1.81772	-1.81772	SART3
25.3	8.33	0.242645	-0.242645	CORO1C
25.68	2.36	0.383198	-0.383198	PPP1CC
14.5	1.63	0.151894	-0.151894	ALDH2
29.05	1.45	0.477933	-0.477933	HSPB8
21.8	0	0.349554	-0.349554	ORAI1
19.93	0	0.308162	-0.308162	CLIP1
23.47	0	0.386518	-0.386518	KNTC1
23.47	0	0.386518	-0.386518	RSRC2
13.32	0	0.161855	-0.161855	CCDC62
95.92	1.27	1.96204	-1.96204	PITPNM2
43.93	7.25	0.678912	-0.678912	NCOR2
12.94	0	0.153443	-0.153443	NOC4L
45.86	0	0.882105	-0.882105	ZNF891
30.45	9.24	0.336494	-0.336494	FGF9
70.84	28.45	0.805299	-0.805299	ATP12A
24.22	2.54	0.346897	-0.346897	PABPC3
49.21	19.75	0.519102	-0.519102	AMER2
114.99	29.34	1.76283	-1.76283	POLR1D
180.88	21.01	3.40564	-3.40564	UBL3
58.49	39.13	0.295546	-0.295546	TEX26
49.79	21.57	0.491656	-0.491656	PDS5B
375.08	24.65	7.62355	-7.62355	STARD13
98.12	8.15	1.85845	-1.85845	NBEA
23.47	8.7	0.193949	-0.193949	DNAJC15
28.63	13.59	0.199926	-0.199926	GTF2F2
20.73	6.89	0.173364	-0.173364	KCTD4
19.38	6.52	0.151673	-0.151673	COG3
61.6	21.92	0.745315	-0.745315	SIAH3
57.36	2.9	1.07246	-1.07246	ZC3H13
14.72	1.27	0.164732	-0.164732	INTS6
16.33	2.72	0.168273	-0.168273	WDFY2
25.14	6.17	0.286913	-0.286913	MBNL2
32.76	19.92	0.15123	-0.15123	ANG
32.76	19.92	0.15123	-0.15123	RNASE4
35.11	15.4	0.303293	-0.303293	ABHD4
38.06	15.76	0.360621	-0.360621	DAD1
20.14	2.54	0.256589	-0.256589	AJUBA
29.43	12.5	0.241759	-0.241759	IL25
30.82	13.04	0.260574	-0.260574	MYH7
20.36	6.89	0.165175	-0.165175	DHRS2
87.97	18.66	1.40115	-1.40115	NFKBIA
287.32	30.44	5.55289	-5.55289	RALGAPA1
243.82	0	5.26381	-5.26381	MBIP
67.45	10.15	1.13532	-1.13532	KLHL28
67.45	10.15	1.13532	-1.13532	TOGARAM1
69.98	0	1.41598	-1.41598	FANCM
69.98	0	1.41598	-1.41598	FKBP3
38.94	4.35	0.632651	-0.632651	NEMF
57.68	14.13	0.830975	-0.830975	CDKL1
32.49	12.33	0.313253	-0.313253	NIN
24.54	9.61	0.197491	-0.197491	GNG2
79.7	7.79	1.4587	-1.4587	DDHD1
134.15	13.95	2.52757	-2.52757	LGALS3
182.39	20.83	3.44305	-3.44305	FBXO34
30.56	11.24	0.29466	-0.29466	OTX2
16.16	1.45	0.192621	-0.192621	ACTR10
274.92	31.88	5.24655	-5.24655	DAAM1
80.51	12.52	1.37194	-1.37194	TRMT5
29.11	11.24	0.262566	-0.262566	PRKCH
31.69	16.3	0.207673	-0.207673	HIF1A
33.62	19.58	0.177791	-0.177791	SYT16
150.11	5.44	3.0692	-3.0692	PPP2R5E
79.11	1.63	1.58199	-1.58199	SGPP1
188.67	6.52	3.89879	-3.89879	ESR2
203.28	7.44	4.20181	-4.20181	MTHFD1
45.05	2.9	0.799987	-0.799987	AKAP5
46.08	4.72	0.782501	-0.782501	ZBTB1
28.46	7.43	0.33251	-0.33251	SPTB
40.12	1.81	0.714991	-0.714991	FAM71D
76.74	1.09	1.54149	-1.54149	MPP5
21.8	2.72	0.289348	-0.289348	PLEK2
173.03	6.35	3.55637	-3.55637	TMEM229B
126.85	18.3	2.26971	-2.26971	ACTN1
75.99	11.24	1.30022	-1.30022	CCDC177
461.28	30.98	9.39142	-9.39142	SMOC1
38.67	9.61	0.510249	-0.510249	COX16
30.45	1.27	0.512905	-0.512905	PAPLN
16.06	0	0.222503	-0.222503	ZNF410
55.21	15.22	0.752177	-0.752177	PROX2
20.14	3.08	0.244637	-0.244637	DLST
62.41	21.74	0.767228	-0.767228	ACYP1
62.41	24.1	0.714991	-0.714991	ZC2HC1C
49.85	16.13	0.613395	-0.613395	FLVCR2
22.77	7.98	0.194392	-0.194392	ERG28
74.38	12.14	1.24467	-1.24467	SAMD15
74.38	12.14	1.24467	-1.24467	TMED8
22.55	3.44	0.290012	-0.290012	AHSA1
22.55	3.44	0.290012	-0.290012	VIPAS39
59.68	8.33	1.00362	-1.00362	SPATA7
58.49	19.39	0.732477	-0.732477	DGLUCY
53.76	19.39	0.627782	-0.627782	RPS6KA5
64.82	17.03	0.924824	-0.924824	ITPK1
165.68	4.53	3.43397	-3.43397	DDX24
165.68	4.53	3.43397	-3.43397	IFI27L1
51.45	25	0.452478	-0.452478	SERPINA2
72.13	12.68	1.18291	-1.18291	SERPINA9
63.69	21.02	0.811497	-0.811497	SERPINA11
32.6	13.41	0.291783	-0.291783	C14orf132
81.74	0	1.67628	-1.67628	GSKIP
59.28	13.95	0.870374	-0.870374	VRK1
21.43	7.07	0.184874	-0.184874	DEGS2
40.49	6.53	0.618707	-0.618707	YY1
110.2	1.27	2.27812	-2.27812	SLC25A47
32.92	15.78	0.246408	-0.246408	HSP90AA1
26.69	9.78	0.241317	-0.241317	WDR20
56.39	22.46	0.618043	-0.618043	MOK
40.76	4.71	0.664968	-0.664968	CINP
148.66	27.35	2.55214	-2.55214	TRAF3
28.25	1.27	0.464209	-0.464209	BRF1
28.25	1.27	0.464209	-0.464209	BTBD6
13.7	0	0.170266	-0.170266	NANOGP8
18.69	4.17	0.188416	-0.188416	THBS1
17.99	1.45	0.233127	-0.233127	GPR176
23.26	0	0.38187	-0.38187	EIF2AK4
30.03	0	0.531719	-0.531719	SRP14
34.37	3.26	0.555624	-0.555624	BUB1B-PAK6
16.76	1.09	0.21387	-0.21387	RTF1
37.01	1.09	0.66209	-0.66209	MAPKBP1
31.15	5.8	0.42813	-0.42813	PLA2G4E
15.9	1.99	0.174914	-0.174914	TMEM87A
27.55	2.54	0.420605	-0.420605	EPB42
24.12	5.62	0.27651	-0.27651	TGM5
15.25	0	0.204574	-0.204574	MAP1A
73.1	6.53	1.34051	-1.34051	SPATA5L1
28.95	1.81	0.467751	-0.467751	C15orf48
18.58	1.27	0.25017	-0.25017	SEMA6D
31.74	4.53	0.4693	-0.4693	EID1
60.85	37.5	0.383862	-0.383862	GLDN
170.34	39.68	2.7591	-2.7591	MYO5C
77.82	0	1.58952	-1.58952	ONECUT1
39.36	2.36	0.685995	-0.685995	PIGBOS1
82.39	8.7	1.4981	-1.4981	ZNF280D
16.33	1.09	0.204352	-0.204352	MYZAP
29.53	3.98	0.432557	-0.432557	ALDH1A2
23.69	3.99	0.303071	-0.303071	CCNB2
36.36	2.17	0.623798	-0.623798	MYO1E
61.81	4.53	1.13488	-1.13488	TPM1
60.96	4.35	1.12005	-1.12005	RAB8B
193.29	22.29	3.65199	-3.65199	APH1B
114.4	10.16	2.17431	-2.17431	USP3
178.95	20.29	3.37886	-3.37886	HERC1
59.56	2.18	1.13709	-1.13709	ZNF609
25.29	6.53	0.282265	-0.282265	PDCD7
47.47	6.88	0.765457	-0.765457	IGDCC3
25.45	8.34	0.245744	-0.245744	INTS14
38.24	6.53	0.568905	-0.568905	SLC24A1
76.21	9.24	1.34936	-1.34936	SMAD6
72.98	33.15	0.748635	-0.748635	SMAD3
31.04	12.14	0.285364	-0.285364	AAGAB
31.63	13.23	0.274297	-0.274297	IQCH
31.95	5.25	0.458012	-0.458012	SKOR1
18.04	0	0.266328	-0.266328	CORO2B
119.92	5.08	2.40893	-2.40893	GLCE
18.2	0	0.26987	-0.26987	KIF23
22.94	8.34	0.190186	-0.190186	NR2E3
59.07	23.75	0.648809	-0.648809	REC114
20.35	3.62	0.237333	-0.237333	C15orf59
63.86	26.27	0.699054	-0.699054	CCDC33
22.88	7.06	0.21719	-0.21719	ARID3B
12.94	0	0.153443	-0.153443	FAM219B
20.79	3.44	0.251056	-0.251056	MAN2C1
25.99	11.95	0.177791	-0.177791	PTPN9
80.23	26.09	1.06538	-1.06538	TMEM266
62.24	28.26	0.619149	-0.619149	CHRNB4
48.44	9.06	0.738675	-0.738675	ST20
44.31	4.53	0.747529	-0.747529	TLNRD1
24.54	2.54	0.35398	-0.35398	IL16
25.35	11.77	0.167609	-0.167609	AP3B2
134.91	9.79	2.63647	-2.63647	ALPK3
43.88	10.15	0.613616	-0.613616	KLHL25
46.46	16.3	0.534596	-0.534596	MESP1
80.29	33.33	0.906453	-0.906453	ZNF710
131.2	4.71	2.6668	-2.6668	BLM
32.44	4.17	0.492763	-0.492763	SV2B
66.22	21.2	0.863512	-0.863512	CHD2
76.91	11.23	1.32081	-1.32081	ALDH1A3
21.1	1.09	0.309933	-0.309933	CAPN15
26.96	0	0.463767	-0.463767	LMF1
26.42	1.09	0.427688	-0.427688	FAHD1
26.42	1.09	0.427688	-0.427688	HAGH
47.8	1.09	0.900919	-0.900919	RPL3L
37	2.18	0.637742	-0.637742	ABCA3
17.62	1.27	0.228921	-0.228921	ZNF213
21.64	3.8	0.261902	-0.261902	CDIP1
16.91	1.09	0.21719	-0.21719	GLYR1
19.07	1.09	0.265	-0.265	GRIN2A
16.65	0	0.235562	-0.235562	SHISA9
21.97	6.35	0.212763	-0.212763	NDE1
13.01	0	0.154993	-0.154993	COQ7
177.6	11.6	3.54132	-3.54132	SYT17
49.46	7.98	0.785157	-0.785157	KNOP1
69.71	10.87	1.16941	-1.16941	DCUN1D3
138.83	7.79	2.76751	-2.76751	LYRM1
91.89	20.84	1.43967	-1.43967	ANKS4B
38.99	1.27	0.701932	-0.701932	CRYM
50	11.96	0.709015	-0.709015	MOSMO
45.01	9.07	0.662533	-0.662533	SCNN1G
20.25	4.17	0.222945	-0.222945	PLK1
69.28	9.06	1.19995	-1.19995	RBBP6
40.82	6.7	0.622248	-0.622248	TNRC6A
20.19	7.25	0.153443	-0.153443	LCMT1
14.93	1.63	0.161412	-0.161412	IL21R
38.18	1.99	0.668066	-0.668066	GSG1L
105.37	0	2.19932	-2.19932	PRR14
105.37	0	2.19932	-2.19932	FBRS
30.56	0	0.54345	-0.54345	BCL7C
30.56	0	0.54345	-0.54345	CTF1
88.13	19.02	1.39673	-1.39673	LRRC36
88.13	5.62	1.69333	-1.69333	KCTD19
18.79	2.18	0.234676	-0.234676	AGRP
18.79	2.18	0.234676	-0.234676	ATP6V0D1
23.68	9.96	0.170708	-0.170708	NRN1L
23.68	3.08	0.322992	-0.322992	PSKH1
28.25	3.62	0.412194	-0.412194	DPEP3
14.34	0	0.184432	-0.184432	DPEP2
15.04	0	0.199926	-0.199926	NFATC3
28.63	3.26	0.428573	-0.428573	SNTB2
73.9	9.06	1.30221	-1.30221	HYDIN
24.06	10.51	0.166945	-0.166945	ZNF19
17.13	0	0.246186	-0.246186	AP1G1
52.1	2.72	0.960018	-0.960018	GLG1
47.97	10.87	0.688209	-0.688209	RFWD3
51.4	7.97	0.828319	-0.828319	ZNRF1
77.81	8.7	1.39673	-1.39673	GABARAPL2
62.24	7.25	1.08419	-1.08419	TMEM231
22.18	1.09	0.333838	-0.333838	DYNLRB2
18.47	5.08	0.163404	-0.163404	CMC2
75.84	17.4	1.16055	-1.16055	GAN
74.01	16.67	1.13621	-1.13621	DNAAF1
74.01	18.12	1.10411	-1.10411	HSDL1
20.46	0	0.319894	-0.319894	PIEZO1
14.12	0	0.179562	-0.179562	INPP5K
19.87	2.54	0.250613	-0.250613	ATP2A3
30.45	2.72	0.48081	-0.48081	GGT6
18.27	1.27	0.243309	-0.243309	USP6
18.27	1.27	0.243309	-0.243309	ZNF232
17.94	1.27	0.236004	-0.236004	NLRP1
31.15	5.98	0.424146	-0.424146	CLEC10A
27.7	1.09	0.45602	-0.45602	TRAPPC1
16.11	1.09	0.199483	-0.199483	FAM83G
36.57	14.68	0.351546	-0.351546	ALDH3A2
24.49	5.62	0.2847	-0.2847	WSB1
41.3	4.71	0.67692	-0.67692	NOS2
46.35	5.98	0.760588	-0.760588	FAM222B
13.58	0	0.167609	-0.167609	GAS2L2
15.09	1.09	0.176906	-0.176906	ACACA
21.86	6.71	0.20236	-0.20236	DUSP14
19.71	1.09	0.279166	-0.279166	MED24
19.71	3.81	0.218961	-0.218961	THRA
17.94	0	0.264115	-0.264115	TOP2A
41.41	1.45	0.751513	-0.751513	TNS4
37.43	0	0.695513	-0.695513	SMARCE1
18.21	0	0.270091	-0.270091	KRT16
34.69	1.09	0.610738	-0.610738	STAT3
24.49	3.8	0.324984	-0.324984	ARL4D
50.16	8.69	0.784936	-0.784936	SOST
17.99	2.72	0.205016	-0.205016	G6PC3
17.99	2.72	0.205016	-0.205016	LSM12
15.25	2.18	0.156321	-0.156321	GPATCH8
15.79	1.99	0.172479	-0.172479	CCDC43
35.55	1.09	0.629774	-0.629774	FMNL1
26.05	2.9	0.379435	-0.379435	MAP3K14
33.62	0	0.611181	-0.611181	ITGB3
98.01	0	2.03641	-2.03641	KPNB1
97.69	10.32	1.8009	-1.8009	SP6
24.06	1.81	0.359514	-0.359514	NFE2L1
96.08	11.41	1.74114	-1.74114	COPZ2
22.66	9.61	0.155878	-0.155878	TTLL6
26.91	3.08	0.394486	-0.394486	NGFR
98.77	1.09	2.02911	-2.02911	NXPH3
17.62	1.27	0.228921	-0.228921	SLC35B1
46.94	3.08	0.837837	-0.837837	FLJ45513
46.94	1.09	0.881884	-0.881884	TAC4
19.98	1.81	0.269206	-0.269206	PPP1R9B
74.38	2.18	1.46512	-1.46512	COL1A1
20.09	7.25	0.15123	-0.15123	WFIKKN2
43.77	7.79	0.663418	-0.663418	TOB1
73.57	12.14	1.22674	-1.22674	SPAG9
24.81	0	0.416178	-0.416178	CUEDC1
70.63	20.65	0.973299	-0.973299	SUPT4H1
72.23	0	1.46579	-1.46579	RNF43
261.01	0	5.6443	-5.6443	PPM1D
2356.55	0	52.0276	-52.0276	TBX4
47.58	22.65	0.418834	-0.418834	MED13
96.19	46.74	0.961567	-0.961567	MRC2
123.85	15.21	2.2717	-2.2717	ERN1
27.5	4.89	0.367482	-0.367482	CACNG4
14.71	0	0.192621	-0.192621	BPTF
57.3	39.13	0.269206	-0.269206	SLC16A6
31.04	15.41	0.212985	-0.212985	LOC100134391
15.9	0	0.218961	-0.218961	C17orf77
26.59	3.98	0.367482	-0.367482	CD300LF
24.11	8.34	0.216084	-0.216084	RNF157
15.15	2.18	0.154107	-0.154107	UBE2O
14.77	0	0.193949	-0.193949	CYTH1
20.57	4.89	0.214091	-0.214091	C1QTNF1
20.57	2.17	0.274297	-0.274297	CANT1
23.52	0	0.387625	-0.387625	ENGASE
52.31	3.8	0.940761	-0.940761	TBC1D16
34.59	3.44	0.556509	-0.556509	BAHCC1
41.62	3.26	0.716098	-0.716098	HEXDC
41.62	3.26	0.716098	-0.716098	OGFOD3
26.26	4.89	0.340036	-0.340036	SMCHD1
24.02	6.71	0.25017	-0.25017	MYL12B
22.07	2.18	0.307277	-0.307277	TWSG1
61.87	9.24	1.03195	-1.03195	LDLRAD4
25.46	5.62	0.30617	-0.30617	FAM210A
27.18	7.79	0.29621	-0.29621	RNMT
41.94	7.98	0.618707	-0.618707	CABLES1
18.37	3.81	0.189301	-0.189301	TTC39C
15.63	2.36	0.160748	-0.160748	SS18
18.8	4.17	0.19085	-0.19085	CDH2
20.94	4.72	0.226044	-0.226044	DSG2
16.71	1.27	0.208779	-0.208779	ASXL3
18.8	5.99	0.150566	-0.150566	DTNA
23.47	7.42	0.222281	-0.222281	ZSCAN30
21.15	1.63	0.299087	-0.299087	SKOR2
36.36	2.9	0.60764	-0.60764	ZBTB7C
15.47	0	0.209443	-0.209443	ZNF532
17.82	0	0.261459	-0.261459	MC4R
27.07	7.24	0.305949	-0.305949	KIAA1468
27.66	7.24	0.319008	-0.319008	PIGN
26.91	1.27	0.434549	-0.434549	TNFRSF11A
29	1.45	0.476826	-0.476826	ZCCHC2
16.65	1.09	0.211435	-0.211435	SERPINB12
16.92	1.27	0.213427	-0.213427	TLE6
20.84	1.63	0.292226	-0.292226	RFX2
14.6	1.09	0.16606	-0.16606	ZNF699
15.68	0	0.214091	-0.214091	ZNF121
15.52	1.09	0.186424	-0.186424	SWSAP1
25.99	0	0.442296	-0.442296	EPHX3
21.86	3.26	0.278724	-0.278724	KLF2
27.93	4.71	0.380984	-0.380984	SIN3B
23.58	1.27	0.360842	-0.360842	MPV17L2
19.71	0	0.303293	-0.303293	CRTC1
23.52	3.27	0.315245	-0.315245	URI1
17.24	0	0.248621	-0.248621	PEPD
32.98	0	0.597015	-0.597015	HPN
20.62	2.72	0.26323	-0.26323	ZNF567
15.95	0	0.220068	-0.220068	ZNF829
18.8	5.99	0.150566	-0.150566	ZNF793
30.56	1.27	0.51534	-0.51534	EIF3K
30.56	1.27	0.51534	-0.51534	MAP4K1
43.55	1.09	0.806848	-0.806848	PAK4
14.99	0	0.198819	-0.198819	CLC
21.1	2.17	0.286028	-0.286028	CYP2B6
26.92	1.99	0.418834	-0.418834	CYP2A13
13.05	0	0.155878	-0.155878	CCDC97
19.17	4.89	0.183103	-0.183103	CEACAM7
73.9	4.53	1.40248	-1.40248	CEACAM6
28.83	2.36	0.452921	-0.452921	ZNF233
23.8	1.63	0.357743	-0.357743	ZNF227
17.02	0	0.243751	-0.243751	RTN2
19.12	3.63	0.209886	-0.209886	IGFL2
16.65	0	0.235562	-0.235562	DACT3
13.53	0	0.166503	-0.166503	STRN4
34.75	0	0.636193	-0.636193	BICRA
47.15	1.45	0.878564	-0.878564	CARD8
15.63	0	0.212985	-0.212985	ADM5
15.63	0	0.212985	-0.212985	CPT1C
57.15	7.06	0.975733	-0.975733	VRK3
57.15	7.06	0.975733	-0.975733	ZNF473
14.77	0	0.193949	-0.193949	IZUMO2
16	1.27	0.193064	-0.193064	KLK10
16	1.27	0.193064	-0.193064	KLK11
24.01	0	0.39847	-0.39847	CTU1
21.06	2.36	0.280937	-0.280937	ZNF613
22.82	4.17	0.27983	-0.27983	ZNF432
16.27	1.27	0.19904	-0.19904	ZNF888
21.64	3.45	0.269649	-0.269649	DPRX
19.6	1.27	0.272747	-0.272747	KMT5C
12.89	0	0.152337	-0.152337	ZSCAN5A
15.15	1.27	0.17425	-0.17425	PSMF1
21.11	0	0.334281	-0.334281	FKBP1A
42.96	8.87	0.621584	-0.621584	KIF16B
50.27	15.04	0.646817	-0.646817	BFSP1
33.24	1.45	0.570675	-0.570675	DSTN
54.78	4.17	0.987243	-0.987243	BANF2
54.78	9.24	0.875022	-0.875022	RRBP1
82.49	9.06	1.49235	-1.49235	OVOL2
30.4	2.54	0.483687	-0.483687	RALGAPA2
42.26	5.8	0.674043	-0.674043	NKX2-4
23.2	0	0.380542	-0.380542	NKX2-2
136.31	5.62	2.75976	-2.75976	ENTPD6
27.61	6.16	0.341807	-0.341807	GINS1
56.6	5.8	0.991449	-0.991449	BCL2L1
27.93	3.63	0.404889	-0.404889	ASXL1
19.12	1.99	0.246186	-0.246186	DNMT3B
73.25	0	1.48836	-1.48836	BPIFB1
17.46	2.9	0.189301	-0.189301	CHMP4B
19.77	2.18	0.256368	-0.256368	NFS1
19.77	2.18	0.256368	-0.256368	ROMO1
90.01	12.14	1.59062	-1.59062	EPB41L1
46.18	3.98	0.801094	-0.801094	TGM2
32.49	3.44	0.510027	-0.510027	BPI
14.39	0	0.185538	-0.185538	RALGAPB
28.68	0	0.501838	-0.501838	FAM83D
34.48	12.5	0.353538	-0.353538	JPH2
1860.42	1186.05	14.7937	-14.7937	NCOA3
20.46	1.09	0.295767	-0.295767	CSE1L
51.61	29.17	0.363719	-0.363719	KCNB1
22.29	2.54	0.304178	-0.304178	TMEM189
449.03	0	9.806	-9.806	BCAS1
34.64	7.07	0.477269	-0.477269	MC3R
94.04	42.03	1.01823	-1.01823	C20orf85
45.86	0	0.882105	-0.882105	ZNF831
51.29	3.26	0.930137	-0.930137	SIK1B
51.29	3.26	0.930137	-0.930137	SIK1
39.37	3.8	0.654343	-0.654343	HSF2BP
39.37	14.31	0.421711	-0.421711	RRP1B
48.45	3.62	0.859307	-0.859307	TSPEAR
21.85	5.8	0.222281	-0.222281	MICAL3
17.3	1.09	0.225823	-0.225823	CLTCL1
15.74	2.54	0.159198	-0.159198	TBX1
17.99	1.27	0.237111	-0.237111	GGT5
42.37	12.31	0.532383	-0.532383	PITPNB
14.45	1.45	0.154772	-0.154772	SMTN
17.57	1.45	0.223831	-0.223831	INPP5J
15.79	1.09	0.1924	-0.1924	YWHAH
58.76	4.35	1.07135	-1.07135	RTCB
16.06	1.27	0.194392	-0.194392	DDX17
15.84	0	0.217633	-0.217633	PDGFB
15.95	1.99	0.17602	-0.17602	MCHR1
20.62	0	0.323435	-0.323435	PACSIN2
18.42	0	0.27474	-0.27474	PHF21B
26.49	3.99	0.365048	-0.365048	RERE
14.5	1.27	0.159862	-0.159862	DDI2
16.6	0	0.234455	-0.234455	PADI3
20.68	3.81	0.240431	-0.240431	IL22RA1
13.42	0	0.164068	-0.164068	STK40
16.65	1.09	0.211435	-0.211435	HEYL
20.41	0	0.318787	-0.318787	MPL
16	2.17	0.173143	-0.173143	EIF2B3
27.6	1.09	0.453806	-0.453806	OSBPL9
16.01	3.08	0.153222	-0.153222	CYP2J2
27.82	3.44	0.40666	-0.40666	LPAR3
17.72	3.44	0.183103	-0.183103	GFI1
20.35	1.27	0.289348	-0.289348	SLC35A3
16	2.18	0.172922	-0.172922	SASS6
1873.63	23.19	40.8252	-40.8252	PRMT6
48.28	11.96	0.670944	-0.670944	STXBP3
97	17.39	1.62914	-1.62914	C1orf194
97	17.39	1.62914	-1.62914	KIAA1324
62.14	9.06	1.04191	-1.04191	GSTM4
55.69	12.5	0.823007	-0.823007	EPS8L3
18.21	2.36	0.217854	-0.217854	LRIF1
24.01	8.34	0.21387	-0.21387	DENND2D
57.73	16.87	0.771434	-0.771434	CHI3L2
44.58	9.6	0.641284	-0.641284	ATP5PB
44.58	7.97	0.677363	-0.677363	WDR77
77.28	1.81	1.5375	-1.5375	CAPZA1
37.11	7.79	0.516004	-0.516004	SLC16A1
365.46	72.65	6.34817	-6.34817	HIPK1
176.85	5.98	3.64912	-3.64912	BCAS2
352.09	4.53	7.56003	-7.56003	NRAS
124.54	0	2.62363	-2.62363	SIKE1
39.58	9.42	0.534596	-0.534596	NGF
78.84	42.04	0.681568	-0.681568	VANGL1
112.08	34.6	1.58199	-1.58199	SLC22A15
113.8	45.83	1.37149	-1.37149	VTCN1
74.16	28.26	0.882991	-0.882991	ADAM30
41.62	16.85	0.415292	-0.415292	NUDT17
91.57	0	1.89386	-1.89386	C1orf56
67.16	36.6	0.54345	-0.54345	SCNM1
54.89	0	1.08198	-1.08198	PI4KB
22.61	9.24	0.162961	-0.162961	PSMB4
116.43	58.16	1.15679	-1.15679	C2CD4D
56.6	17.03	0.74288	-0.74288	THEM4
107.3	16.3	1.88125	-1.88125	FLG2
20.3	0	0.316352	-0.316352	CRCT1
20.3	1.63	0.280273	-0.280273	LCE5A
32.12	0	0.57798	-0.57798	SMCP
90.28	1.09	1.84119	-1.84119	SPRR2D
23.36	9.79	0.167388	-0.167388	PRR9
63.48	15.4	0.931243	-0.931243	GATAD2B
24.33	2.9	0.341364	-0.341364	ARHGEF2
20.89	3.08	0.261238	-0.261238	CCT3
20.89	3.08	0.261238	-0.261238	TSACC
33.46	4.71	0.503387	-0.503387	IQGAP3
77.98	17.93	1.19619	-1.19619	INSRR
29.75	1.09	0.501395	-0.501395	OR6K2
17.35	1.63	0.214977	-0.214977	OR6N1
18.21	1.09	0.245965	-0.245965	PYDC5
15.36	1.09	0.182882	-0.182882	IFI16
33.08	3.63	0.518881	-0.518881	CADM3
16.38	2.18	0.181333	-0.181333	OR10J4
19.01	4.53	0.18753	-0.18753	APCS
23.51	7.24	0.227151	-0.227151	FCRL6
94.47	0	1.95805	-1.95805	FCRLB
33.83	6.71	0.467308	-0.467308	LRRC52
35.07	14.32	0.326312	-0.326312	CCDC181
27.61	12.14	0.209443	-0.209443	C1orf112
26.48	13.23	0.160305	-0.160305	METTL18
24.06	6.34	0.259245	-0.259245	FMO4
77.33	6.16	1.44232	-1.44232	PIGC
28.3	3.81	0.409095	-0.409095	ASTN1
70.73	14.5	1.11164	-1.11164	SOAT1
24.91	2.9	0.354202	-0.354202	TDRD5
22.88	1.45	0.341364	-0.341364	TOR1AIP1
88.08	6.34	1.67628	-1.67628	IER5
36.3	13.05	0.381648	-0.381648	RGSL1
107.79	4.89	2.14465	-2.14465	LAMC1
29.38	7.07	0.360842	-0.360842	APOBEC4
18.32	2.54	0.216305	-0.216305	EDEM3
39.53	5.99	0.60941	-0.60941	RNF2
160.96	2.18	3.38151	-3.38151	IVNS1ABP
17.61	0	0.256811	-0.256811	HMCN1
27.76	5.99	0.348889	-0.348889	OCLM
63.27	16.12	0.910658	-0.910658	PTGS2
53.65	34.79	0.284479	-0.284479	PLA2G4A
33.35	11.41	0.352652	-0.352652	RGS18
51.76	17.2	0.631987	-0.631987	RGS1
26.74	9.06	0.25836	-0.25836	ZNF281
27.23	3.26	0.397585	-0.397585	C1orf106
110.42	65.76	0.855544	-0.855544	ADIPOR1
69.66	14.5	1.08795	-1.08795	ATP2B4
54.45	27.7	0.459118	-0.459118	ZBED6
36.68	17.58	0.289791	-0.289791	GOLT1A
41.72	3.62	0.710343	-0.710343	RBBP5
42.7	0	0.812161	-0.812161	CTSE
20.46	6.16	0.183546	-0.183546	C4BPB
70.19	15.59	1.07556	-1.07556	CR1L
60.32	35.88	0.407988	-0.407988	KCNK2
144.74	51.81	1.92397	-1.92397	USH2A
14.45	1.45	0.154772	-0.154772	ACTA1
17.28	1.09	0.22538	-0.22538	GALNT2
57.79	3.62	1.06604	-1.06604	NT5C1B
30.55	13.42	0.246186	-0.246186	SDC1
72.78	14.86	1.14905	-1.14905	HADHA
44.47	27.54	0.241759	-0.241759	CIB4
32.44	5.44	0.464652	-0.464652	CENPA
31.36	15.96	0.207894	-0.207894	XDH
29.06	14.87	0.181111	-0.181111	CDC42EP3
93.23	10.51	1.69798	-1.69798	SOS1
39.74	10.16	0.521758	-0.521758	MAP4K3
30.98	8.88	0.356194	-0.356194	PPM1B
51.78	24.29	0.475498	-0.475498	CRIPT
51.78	21.93	0.527735	-0.527735	PIGF
64.02	14.67	0.959354	-0.959354	SOCS5
23.84	10.7	0.15787	-0.15787	TSPYL6
14.55	0	0.18908	-0.18908	PPP3R1
15.52	2.72	0.150345	-0.150345	FBXO48
32.11	13.78	0.272747	-0.272747	GMCL1
25.08	7.42	0.257917	-0.257917	MXD1
24.44	10.69	0.171372	-0.171372	NAGK
22.12	1.09	0.33251	-0.33251	MPHOSPH10
20.19	1.09	0.289791	-0.289791	MCEE
73.52	2.9	1.43015	-1.43015	SPR
30.45	2.9	0.476826	-0.476826	TET3
14.33	1.27	0.1561	-0.1561	DUSP2
21.17	2.18	0.287356	-0.287356	CREG2
24.12	5.8	0.272526	-0.272526	IL18R1
18.37	1.63	0.237554	-0.237554	IL18RAP
21.54	4.72	0.239325	-0.239325	ZC3H8
24.17	4.17	0.309712	-0.309712	EPB41L5
40.61	13.95	0.457126	-0.457126	RALB
38.29	6.88	0.562264	-0.562264	PROC
19.44	3.81	0.212985	-0.212985	IMP4
20.3	4.71	0.212099	-0.212099	ZNF806
32.98	3.81	0.512683	-0.512683	LYPD1
18.86	5.44	0.164068	-0.164068	ACMSD
30.29	8.15	0.357079	-0.357079	HNMT
17.07	3.45	0.168495	-0.168495	LRP1B
43.08	12.7	0.539466	-0.539466	GTDC1
17.83	4.17	0.16938	-0.16938	EPC2
21.81	2.36	0.297538	-0.297538	LYPD6
34.31	13.24	0.333395	-0.333395	FMNL2
21	1.45	0.299751	-0.299751	NR4A2
14.81	1.09	0.170708	-0.170708	ACVR1C
25.24	11.96	0.160969	-0.160969	MARCH7
25.83	2.18	0.390502	-0.390502	CD302
35.93	2.72	0.602106	-0.602106	TBR1
28.89	6.16	0.370138	-0.370138	GCG
20.89	2.36	0.277174	-0.277174	GALNT3
20.46	3.81	0.235562	-0.235562	DHRS9
25.45	3.26	0.358186	-0.358186	KLHL41
43.87	6.34	0.697726	-0.697726	DYNC1I2
33.19	6.7	0.453363	-0.453363	DLX1
24.54	10.15	0.185538	-0.185538	MTX2
37	18.32	0.280494	-0.280494	TTN
16.54	1.63	0.197048	-0.197048	ZNF385B
46.62	11.96	0.634201	-0.634201	CWC22
24.05	2.17	0.351324	-0.351324	ZNF804A
25.49	8.89	0.234455	-0.234455	FSIP2
21.31	3.99	0.250392	-0.250392	CALCRL
21.79	1.27	0.321222	-0.321222	GULP1
19.33	4.53	0.194613	-0.194613	ORMDL1
18.31	2.9	0.208115	-0.208115	PMS1
29.37	3.08	0.448937	-0.448937	STAT1
26.75	5.08	0.346676	-0.346676	MYO1B
16.92	2.9	0.177349	-0.177349	CAVIN2
19.87	2.54	0.250613	-0.250613	C2orf66
16.59	3.45	0.15787	-0.15787	PLCL1
27.39	4.53	0.373016	-0.373016	CASP10
34.54	1.99	0.587497	-0.587497	STRADB
20.2	1.99	0.270091	-0.270091	TRAK2
32.38	10.15	0.359071	-0.359071	CD28
17.46	1.27	0.22538	-0.22538	FASTKD2
21.48	4.71	0.238218	-0.238218	LANCL1
34.53	3.99	0.543007	-0.543007	FN1
32.54	6.34	0.446945	-0.446945	IGFBP5
23.25	1.27	0.353538	-0.353538	BCS1L
23.25	1.27	0.353538	-0.353538	ZNF142
13.8	0	0.172479	-0.172479	EPHA4
15.79	2.18	0.168273	-0.168273	NYAP2
57.36	6.89	0.984144	-0.984144	ACKR3
67.24	9.24	1.15082	-1.15082	CRBN
17.09	3.99	0.156985	-0.156985	LRRN1
29.05	9.97	0.289348	-0.289348	SETMAR
21.11	7.25	0.173807	-0.173807	THUMPD3
105.8	23.73	1.68359	-1.68359	SLC6A6
44.57	17.75	0.460668	-0.460668	BTD
44.57	9.24	0.649031	-0.649031	HACL1
31.64	4.72	0.462881	-0.462881	LOC339862
28.89	7.07	0.349996	-0.349996	KCNH8
26.03	8.52	0.254597	-0.254597	RAB5A
75.29	19.57	1.10035	-1.10035	RARB
33.93	6.71	0.469522	-0.469522	TOP2B
25.57	11.06	0.188194	-0.188194	NGLY1
20.25	0	0.315245	-0.315245	TRIM71
20.14	4.35	0.216526	-0.216526	OXSR1
65.9	7.44	1.161	-1.161	SCN5A
34.16	18.12	0.22206	-0.22206	EIF1B
14.99	0	0.198819	-0.198819	WNT5A
101.77	80.79	0.331403	-0.331403	C3orf49
17.35	0	0.251056	-0.251056	KBTBD8
20.35	3.27	0.24508	-0.24508	SUCLG2
70.51	5.98	1.29535	-1.29535	PPP4R2
30.24	6.89	0.383862	-0.383862	CNTN3
20.94	1.63	0.294439	-0.294439	CHMP2B
25.78	5.08	0.325206	-0.325206	EPHA3
23.96	2.72	0.337158	-0.337158	STX19
21.75	5.8	0.220068	-0.220068	CRYBG3
31.35	13.25	0.267657	-0.267657	RIOX2
24.64	11.24	0.163625	-0.163625	GPR15
16.87	3.8	0.156321	-0.156321	CD47
41.61	1.27	0.759924	-0.759924	CIP2A
41.61	1.27	0.759924	-0.759924	DZIP3
28.03	1.09	0.463324	-0.463324	ZBTB20
24.06	4.72	0.295103	-0.295103	NR1I2
23.1	3.99	0.290012	-0.290012	PARP9
30.08	7.98	0.356194	-0.356194	PARP15
16.05	1.09	0.198155	-0.198155	DIRC2
16.05	1.09	0.198155	-0.198155	HSPBAP1
28.46	2.9	0.432779	-0.432779	ADCY5
33.89	3.99	0.528841	-0.528841	OSBPL11
18.81	3.99	0.195056	-0.195056	KLF15
32.06	9.61	0.363941	-0.363941	CHCHD6
25.18	4.17	0.332067	-0.332067	NUDT16
22.82	3.81	0.287799	-0.287799	ACAD11
31.95	9.05	0.373901	-0.373901	GRK7
46.19	11.42	0.636636	-0.636636	ATR
16.97	3.08	0.174471	-0.174471	TRPC1
50.06	6.34	0.834738	-0.834738	TM4SF4
21.27	7.8	0.165175	-0.165175	MINDY4B
36.84	10.15	0.45779	-0.45779	GPR171
62.78	10.33	1.02797	-1.02797	GPR87
62.25	13.04	0.956255	-0.956255	DWORF
38.35	2.72	0.655671	-0.655671	SLC33A1
16.55	3.63	0.153001	-0.153001	LEKR1
24.17	6.53	0.257475	-0.257475	SHOX2
23.42	9.43	0.176684	-0.176684	RSRC1
41.03	0	0.775196	-0.775196	RARRES1
18.74	1.09	0.257696	-0.257696	C3orf80
17.79	0	0.260795	-0.260795	IFT80
127.39	2.54	2.63049	-2.63049	PPM1L
91.57	10.69	1.65725	-1.65725	SPTSSB
33.52	8.34	0.424368	-0.424368	OTOL1
19.77	2.54	0.2484	-0.2484	SI
34.05	5.44	0.500288	-0.500288	BCHE
17.73	3.08	0.191293	-0.191293	ZBBX
61.65	17.04	0.854437	-0.854437	PDCD10
61.65	14.5	0.910658	-0.910658	SERPINI1
21	3.8	0.247736	-0.247736	MECOM
24.71	5.07	0.301743	-0.301743	LRRIQ4
30.18	2.36	0.482802	-0.482802	LRRC31
39.42	6.7	0.59126	-0.59126	SAMD7
17.13	2.17	0.198155	-0.198155	GPR160
47.74	5.08	0.811275	-0.811275	PLD1
20.41	5.07	0.206566	-0.206566	SPATA16
31.53	1.27	0.53681	-0.53681	LAMP3
42.44	21.58	0.328747	-0.328747	TP63
22.34	3.27	0.289127	-0.289127	OPA1
48.55	20.48	0.488336	-0.488336	GP5
22.29	2.72	0.300194	-0.300194	CEP19
22.29	2.72	0.300194	-0.300194	PIGX
48.98	1.27	0.923054	-0.923054	BDH1
62.35	3.8	1.16299	-1.16299	FYTTD1
14.23	1.27	0.153886	-0.153886	PDE6B
14.28	1.09	0.158977	-0.158977	NOP14
24.06	9.42	0.191072	-0.191072	GPR78
20.95	7.8	0.158092	-0.158092	LAP3
25.99	9.43	0.23357	-0.23357	DHX15
18.84	5.62	0.159641	-0.159641	RBPJ
21.43	5.08	0.228921	-0.228921	LRRC66
13.65	0	0.169159	-0.169159	SRD5A3
48.5	3.44	0.864398	-0.864398	CEP135
13.9	1.09	0.150566	-0.150566	NOA1
13.9	1.09	0.150566	-0.150566	POLR2B
53.44	6.88	0.897599	-0.897599	TMPRSS11F
18.2	5.08	0.157428	-0.157428	UGT2B10
21.05	3.81	0.248621	-0.248621	ALB
85.67	14.68	1.43834	-1.43834	EPGN
13.06	0	0.1561	-0.1561	THAP6
36.57	8.33	0.492099	-0.492099	SEPT11
77.92	7.26	1.43104	-1.43104	HELQ
77.92	9.98	1.37083	-1.37083	MRPS18C
25.89	2.72	0.379878	-0.379878	PTPN13
32.98	0	0.597015	-0.597015	HSD17B11
17.51	2.36	0.20236	-0.20236	IBSP
17.83	2.18	0.213427	-0.213427	MMRN1
24.11	6.89	0.248178	-0.248178	BMPR1B
22.61	4.9	0.259024	-0.259024	RAP1GDS1
32.33	13.95	0.273854	-0.273854	TSPAN5
22.19	6.7	0.209886	-0.209886	METAP1
27.34	2.72	0.411972	-0.411972	ADH7
29.86	3.08	0.459782	-0.459782	CXXC4
39.11	12.51	0.455798	-0.455798	GSTCD
35.08	18.49	0.234234	-0.234234	NPNT
17.77	1.99	0.216305	-0.216305	COL25A1
44.53	7.62	0.684003	-0.684003	SEC24B
44.47	15.03	0.51866	-0.51866	FAM241A
16.49	3.26	0.159862	-0.159862	ARSJ
17.83	3.99	0.173364	-0.173364	TNIP3
30.34	0	0.538581	-0.538581	ANKRD50
41.08	8.7	0.583735	-0.583735	C4orf33
42.91	8.7	0.62424	-0.62424	SCLT1
21.7	1.27	0.319229	-0.319229	RAB33B
25.73	5.98	0.304178	-0.304178	MGST2
30.56	0	0.54345	-0.54345	HHIP
20.3	1.09	0.292226	-0.292226	MMAA
37.54	11.61	0.440968	-0.440968	DCLK2
19.72	0	0.303514	-0.303514	TRIM2
27.55	3.63	0.396478	-0.396478	TLR2
26.69	8.7	0.265222	-0.265222	NPY1R
44.08	4.17	0.750406	-0.750406	TKTL2
36.9	1.09	0.659655	-0.659655	SPOCK3
16.6	1.27	0.206344	-0.206344	GLRA3
15.36	0	0.207009	-0.207009	ADAM29
16.27	0	0.227151	-0.227151	GPM6A
15.15	0	0.20236	-0.20236	IRF2
18.69	4.34	0.184653	-0.184653	ICE1
21.48	3.99	0.254155	-0.254155	SRD5A1
17.02	1.09	0.219625	-0.219625	CDH18
19.27	6.17	0.156985	-0.156985	SUB1
27.45	7.62	0.305949	-0.305949	ADAMTS12
20.2	5.8	0.18576	-0.18576	LMBRD2
28.9	7.62	0.338044	-0.338044	EGFLAM
41.25	6.7	0.631766	-0.631766	LIFR
63.36	8.34	1.08486	-1.08486	RICTOR
23.85	4.89	0.286692	-0.286692	PRKAA1
22.5	2.54	0.308826	-0.308826	C6
27.11	1.09	0.44296	-0.44296	OXCT1
68.54	8.89	1.18734	-1.18734	GHR
37.33	19.74	0.256368	-0.256368	HMGCS1
23.41	6.34	0.244858	-0.244858	PAIP1
20.25	4.9	0.206787	-0.206787	NNT
47.86	3.99	0.838058	-0.838058	FGF10
22.23	3.45	0.282708	-0.282708	MOCS2
117.67	24.46	1.93017	-1.93017	ESM1
107.73	6.52	2.10724	-2.10724	GZMK
104.57	11.24	1.93282	-1.93282	DEPDC1B
22.72	1.81	0.329854	-0.329854	ERCC8
56.38	27.91	0.497189	-0.497189	C5orf64
27.12	5.62	0.342913	-0.342913	LRRC70
21.42	7.62	0.172479	-0.172479	TRIM23
25.51	3.45	0.355308	-0.355308	CENPK
68.1	7.62	1.20571	-1.20571	ERBIN
49.57	3.99	0.875908	-0.875908	MAST4
58.55	19.76	0.725616	-0.725616	CARTPT
29.91	8.52	0.340478	-0.340478	MAP1B
29.86	7.96	0.351767	-0.351767	ANKDD1B
25.94	6.7	0.29289	-0.29289	ZBED3
19.65	5.44	0.181554	-0.181554	WDR41
27.55	1.09	0.452699	-0.452699	OTP
18.91	2.9	0.221396	-0.221396	BHMT2
39.9	3.8	0.666074	-0.666074	JMY
47.85	1.09	0.902026	-0.902026	PAPD4
19.17	5.98	0.158977	-0.158977	ZFYVE16
54.35	18.67	0.656778	-0.656778	RASGRF2
26.32	8.7	0.257032	-0.257032	ACOT12
32.87	11.79	0.333617	-0.333617	ATG10
29.22	2.54	0.457569	-0.457569	VCAN
17.94	5.08	0.151673	-0.151673	EDIL3
24.54	7.61	0.241759	-0.241759	COX7C
40.71	5.8	0.639734	-0.639734	MBLAC2
40.71	5.8	0.639734	-0.639734	POLR3G
43.23	25.93	0.249949	-0.249949	MCTP1
16.64	0	0.23534	-0.23534	SPATA9
120.25	32.24	1.81507	-1.81507	PCSK1
51.18	7.06	0.843591	-0.843591	ERAP2
32.34	3.27	0.51047	-0.51047	SLCO6A1
17.72	1.81	0.219182	-0.219182	FER
31.68	1.99	0.524193	-0.524193	MAN2A1
56.77	10.15	0.898927	-0.898927	APC
34.97	9.97	0.420383	-0.420383	MCC
21.32	0	0.338929	-0.338929	YTHDC2
63.8	28.27	0.653458	-0.653458	TRIM36
30.29	0	0.537474	-0.537474	PGGT1B
56.93	3.81	1.0428	-1.0428	FEM1C
16.85	2.18	0.191736	-0.191736	PRR16
18.09	2.18	0.219182	-0.219182	SNX24
25.3	8.33	0.242645	-0.242645	MARCH3
24.39	7.07	0.250392	-0.250392	C5orf63
34.86	12.69	0.357743	-0.357743	MEGF10
34.97	1.99	0.597015	-0.597015	SLC12A2
30.56	11.43	0.290455	-0.290455	IL4
36.63	6.7	0.529506	-0.529506	TIFAB
17.61	0	0.256811	-0.256811	KIF20A
37.55	10.51	0.465537	-0.465537	HSPA9
24.17	1.45	0.369917	-0.369917	UBE2D2
25.08	5.26	0.305728	-0.305728	CXXC5
14.29	0	0.183325	-0.183325	PCDHGA1
42.7	9.25	0.607418	-0.607418	PCDHGC5
48.44	5.44	0.818801	-0.818801	ABLIM3
26.26	11.6	0.191514	-0.191514	PPARGC1B
61.65	27.9	0.614059	-0.614059	GLRA1
23.37	7.44	0.219625	-0.219625	CYFIP2
25.89	2.9	0.375893	-0.375893	CCNG1
13.37	0	0.162961	-0.162961	MAT2B
30.24	3.45	0.460004	-0.460004	EFCAB9
30.24	3.45	0.460004	-0.460004	STK10
15.47	1.63	0.173364	-0.173364	NSD1
21.43	5.62	0.216969	-0.216969	MGAT1
32.65	7.61	0.421269	-0.421269	HUS1B
35.39	13.4	0.353759	-0.353759	TUBB2B
38.67	16.67	0.35398	-0.35398	LYRM4
30.71	11.24	0.297981	-0.297981	RREB1
17.99	1.63	0.229143	-0.229143	SYCP2L
16.27	1.63	0.191072	-0.191072	GCM2
18.69	3.81	0.196384	-0.196384	ADTRP
50.21	9.25	0.773647	-0.773647	PHACTR1
40.45	3.62	0.682232	-0.682232	RANBP9
60.74	10.51	0.978832	-0.978832	RNF182
24.54	6.71	0.26168	-0.26168	DTNBP1
26.04	12.87	0.158534	-0.158534	MYLIP
33.46	4.53	0.507371	-0.507371	CAP2
24.97	10.15	0.195056	-0.195056	NHLRC1
24.13	4.53	0.300858	-0.300858	HDGFL1
38.19	1.09	0.688209	-0.688209	DCDC2
37.38	5.44	0.573995	-0.573995	KAAG1
25.24	0	0.425696	-0.425696	BTN3A3
32.65	5.44	0.4693	-0.4693	BTN1A1
36.94	14.3	0.368146	-0.368146	ZNF391
17.35	0	0.251056	-0.251056	ZSCAN16
26.69	4.89	0.349554	-0.349554	ZKSCAN4
22.77	4.35	0.27474	-0.27474	NKAPL
34.05	7.61	0.452257	-0.452257	PGBD1
19.39	5.62	0.171815	-0.171815	OR5V1
19.28	1.09	0.269649	-0.269649	SPDEF
14.98	1.27	0.170487	-0.170487	LHFPL5
174.39	6.89	3.57452	-3.57452	KCNK5
42.1	17.22	0.417727	-0.417727	DAAM2
36.36	1.81	0.631766	-0.631766	MED20
59.5	5.8	1.05564	-1.05564	BICRAL
59.5	8.52	0.995433	-0.995433	TBCC
39.25	3.81	0.651466	-0.651466	ENPP4
53.28	7.07	0.889852	-0.889852	CD2AP
43.45	10.51	0.59613	-0.59613	ADGRF4
21.59	8.52	0.156321	-0.156321	PTCHD4
36.84	1.09	0.658327	-0.658327	RHAG
29.27	4.17	0.422597	-0.422597	PGK2
77.07	9.42	1.36441	-1.36441	TRAM2
53.28	11.05	0.801758	-0.801758	FBXO9
53.28	11.05	0.801758	-0.801758	ICK
33.08	10.51	0.366597	-0.366597	KLHL31
25.29	2.36	0.374565	-0.374565	GFRAL
17.45	1.27	0.225159	-0.225159	HMGCLL1
14.61	0	0.190408	-0.190408	BMP5
35.23	3.99	0.558501	-0.558501	COL21A1
173.9	9.78	3.49971	-3.49971	RAB23
20.66	4.17	0.23202	-0.23202	SMAP1
23.76	5.81	0.264336	-0.264336	B3GAT2
28.95	4.35	0.41153	-0.41153	DOPEY1
27.01	2.72	0.404668	-0.404668	UBE3D
37.05	5.81	0.558501	-0.558501	ME1
19.6	2.72	0.240653	-0.240653	GJB7
39.52	11.24	0.492984	-0.492984	C6orf163
15.42	0	0.208337	-0.208337	RARS2
22.5	5.07	0.252827	-0.252827	PM20D2
19.44	2.54	0.241095	-0.241095	USP45
20.41	5.08	0.206344	-0.206344	GRIK2
36.04	8.71	0.471956	-0.471956	SOBP
22.24	7.97	0.182882	-0.182882	SESN1
26.64	6.89	0.304178	-0.304178	MARCKS
19.65	2.72	0.241759	-0.241759	CALHM4
28.41	7.43	0.331403	-0.331403	SMPDL3A
27.28	5.08	0.358407	-0.358407	KIAA0408
22.51	2.36	0.313032	-0.313032	TMEM244
18.41	5.26	0.158092	-0.158092	MED23
28.36	3.63	0.414407	-0.414407	CTGF
50.43	3.63	0.902911	-0.902911	SLC2A12
35.81	5.99	0.527071	-0.527071	MYB
33.13	17.22	0.219182	-0.219182	OLIG3
44.79	13.04	0.56979	-0.56979	NHSL1
19.65	2.54	0.245744	-0.245744	VTA1
97.7	21.39	1.5561	-1.5561	ADGRG6
27.07	8.35	0.28138	-0.28138	SHPRH
14.61	1.45	0.158313	-0.158313	NUP43
14.61	1.45	0.158313	-0.158313	PCMT1
13.37	0	0.162961	-0.162961	RAET1G
39.26	2.17	0.687987	-0.687987	CCDC170
25.49	6.35	0.290676	-0.290676	RGS17
13	0	0.154772	-0.154772	ZDHHC14
26.26	1.09	0.424146	-0.424146	RSPH3
14.07	0	0.178455	-0.178455	MPC1
13.65	0	0.169159	-0.169159	HGC6.3
17.24	2.9	0.184432	-0.184432	ERMARD
17.24	2.9	0.184432	-0.184432	TCTE3
33.41	5.98	0.47417	-0.47417	GNA12
31.46	10.87	0.322771	-0.322771	NXPH1
14.72	1.45	0.160748	-0.160748	PHF14
36.24	11.05	0.424589	-0.424589	SCIN
17.93	0	0.263894	-0.263894	ARL4A
77.5	13.24	1.28938	-1.28938	RAPGEF5
19.49	1.99	0.254376	-0.254376	EVX1
13.86	0	0.173807	-0.173807	SCRN1
33.67	1.09	0.588161	-0.588161	INMT
49.52	22.1	0.473948	-0.473948	PDE1C
50.11	12.5	0.699497	-0.699497	NT5C3A
25.19	3.45	0.348225	-0.348225	GPR141
21.83	1.27	0.322107	-0.322107	POU6F2
48	13.95	0.620699	-0.620699	GLI3
17.13	4.17	0.153886	-0.153886	COA1
27.51	8.33	0.291562	-0.291562	H2AFV
20.14	0	0.312811	-0.312811	TBRG4
84.59	9.6	1.52688	-1.52688	HGF
83.89	14.85	1.39518	-1.39518	SEMA3E
42.91	8.35	0.631987	-0.631987	RUNDC3B
83.29	3.62	1.63047	-1.63047	DBF4
83.29	3.62	1.63047	-1.63047	SLC25A40
21.05	6.89	0.180447	-0.180447	TEX47
184.64	3.26	3.88175	-3.88175	GTPBP10
43.99	11.42	0.58794	-0.58794	FZD1
27.71	7.44	0.315688	-0.315688	LRRD1
53.31	3.08	0.978832	-0.978832	KRIT1
40.66	1.63	0.730928	-0.730928	GATAD1
27.12	12.87	0.182439	-0.182439	SAMD9L
58.26	11.41	0.904018	-0.904018	HEPACAM2
40.54	0	0.764351	-0.764351	VPS50
32.93	2.72	0.535703	-0.535703	CALCR
46.41	14.86	0.565363	-0.565363	TFPI2
26.1	9.79	0.228036	-0.228036	CASD1
49.19	1.09	0.931686	-0.931686	PEG10
43.87	1.09	0.813931	-0.813931	SGCE
104.08	8.52	1.98218	-1.98218	PON3
35.44	4.17	0.559165	-0.559165	TAC1
43.82	7.07	0.680462	-0.680462	FAM200A
158.06	5.98	3.23321	-3.23321	ZSCAN25
35.99	7.79	0.491213	-0.491213	TRIM4
22.88	2.9	0.309269	-0.309269	ZKSCAN1
21.05	2.54	0.276732	-0.276732	CNPY4
21.05	1.27	0.304842	-0.304842	MCM7
16.43	0	0.230692	-0.230692	MBLAC1
17.24	0	0.248621	-0.248621	EPHB4
28.3	0	0.493427	-0.493427	SERPINE1
38.02	1.09	0.684446	-0.684446	PLOD3
38.02	1.09	0.684446	-0.684446	ZNHIT1
35.24	0	0.647039	-0.647039	SH2B2
54.08	10.15	0.839386	-0.839386	ARMC10
54.08	10.15	0.839386	-0.839386	FBXL13
21.15	4.17	0.242866	-0.242866	NAPEPLD
63	6.71	1.11297	-1.11297	DNAJC2
63	6.71	1.11297	-1.11297	PSMC2
20.25	7.25	0.154772	-0.154772	SLC26A5
126.37	8.89	2.46736	-2.46736	KMT2E
81.9	10.34	1.45096	-1.45096	CCDC71L
46.08	7.26	0.72628	-0.72628	HBP1
17.67	3.81	0.173807	-0.173807	CBLL1
52.09	2.54	0.963781	-0.963781	SLC26A3
125.24	4.71	2.53487	-2.53487	DLD
19.23	1.09	0.268542	-0.268542	PNPLA8
35.5	7.61	0.484351	-0.484351	C7orf66
58.27	5.44	1.03638	-1.03638	BMT2
111.17	7.8	2.15505	-2.15505	PPP1R3A
49.52	8.16	0.782501	-0.782501	FOXP2
21.16	3.8	0.251277	-0.251277	MDFIC
22.19	7.98	0.181554	-0.181554	ASZ1
32.81	5.44	0.472842	-0.472842	CTTNBP2
38.77	7.43	0.560715	-0.560715	ANKRD7
98.07	8.34	1.85314	-1.85314	CPED1
30.57	3.81	0.45934	-0.45934	IQUB
30.51	0	0.542343	-0.542343	ARF5
34.81	0	0.637521	-0.637521	GCC1
15.47	0	0.209443	-0.209443	FSCN3
23.42	5.62	0.261016	-0.261016	OPN1SW
22.99	0	0.375893	-0.375893	FLNC
26.47	3.26	0.380763	-0.380763	IRF5
20.14	6.88	0.160526	-0.160526	AHCYL2
179.27	1.99	3.791	-3.791	NRF1
17.56	1.27	0.227593	-0.227593	COPG2
22.77	1.99	0.326977	-0.326977	MKLN1
16.64	2.18	0.187088	-0.187088	CHCHD3
20.99	6.34	0.191293	-0.191293	PTN
51.56	10.5	0.77586	-0.77586	CREB3L2
29.8	1.09	0.502502	-0.502502	SVOPL
15.95	0	0.220068	-0.220068	ATP6V0A4
27.55	13.58	0.176242	-0.176242	PARP12
36.74	11.6	0.423482	-0.423482	AGK
17.83	3.44	0.185538	-0.185538	WEE2
42.21	1.81	0.761252	-0.761252	CASP2
20.78	3.8	0.242866	-0.242866	OR2F2
25.3	2.9	0.362834	-0.362834	REPIN1
105.04	13.23	1.89918	-1.89918	GIMAP7
44.15	8.7	0.651687	-0.651687	CRYGN
18.69	3.81	0.196384	-0.196384	PAXIP1
84.21	10.15	1.50629	-1.50629	RBM33
51.93	6.16	0.880113	-0.880113	NCAPG2
20.25	4.72	0.210771	-0.210771	RB1CC1
46.94	4.72	0.801536	-0.801536	RAB2A
15.04	1.45	0.167831	-0.167831	COPS5
15.04	1.45	0.167831	-0.167831	CSPP1
17.25	2.9	0.184653	-0.184653	NCOA2
14.66	0	0.191514	-0.191514	PI15
23.2	5.43	0.260352	-0.260352	ZC2HC1A
32.39	9.07	0.383198	-0.383198	STMN2
42.37	6.52	0.660541	-0.660541	PMP2
38.29	11.78	0.453806	-0.453806	LRRC69
23.53	6.34	0.247514	-0.247514	VIRMA
332.44	43.84	6.25499	-6.25499	RGS22
79.8	38.04	0.791354	-0.791354	ZNF706
204.78	0	4.39969	-4.39969	DCSTAMP
48.97	31.16	0.261238	-0.261238	RSPO2
27.87	8.52	0.295324	-0.295324	PKHD1L1
42.5	3.63	0.727386	-0.727386	MRPL13
23.64	2.36	0.338044	-0.338044	MTBP
56.23	4.71	1.00739	-1.00739	RNF139
104.83	5.26	2.07094	-2.07094	MTSS1
44.89	19.57	0.427466	-0.427466	OC90
24.44	3.26	0.33583	-0.33583	JRK
185.61	15.22	3.63849	-3.63849	ZNF16
26.05	1.09	0.419498	-0.419498	C9orf66
26.05	1.09	0.419498	-0.419498	DOCK8
96.13	0	1.9948	-1.9948	KANK1
16.65	0	0.235562	-0.235562	KCNV2
14.06	0	0.178234	-0.178234	PLGRKT
37.16	6.52	0.545221	-0.545221	ERMP1
91.73	2.72	1.8372	-1.8372	MLANA
19.97	2.72	0.248842	-0.248842	PTPRD
25.95	3.08	0.373237	-0.373237	LURAP1L
45.76	3.99	0.791576	-0.791576	CCDC171
16.91	0	0.241317	-0.241317	SLC24A2
18.59	1.09	0.254376	-0.254376	IFNE
44.35	2.72	0.788477	-0.788477	CAAP1
14.76	1.09	0.169602	-0.169602	MOB3B
26.97	0	0.463988	-0.463988	ACO1
17.03	2.36	0.191736	-0.191736	KIF24
18.96	0	0.286692	-0.286692	UNC13B
27.61	0	0.478154	-0.478154	OR2S2
15.04	0	0.199926	-0.199926	POLR1E
16.33	2.54	0.172258	-0.172258	CEP78
32.54	0	0.587276	-0.587276	HNRNPK
32.54	0	0.587276	-0.587276	RMI1
18.85	4.35	0.187973	-0.187973	C9orf153
19.76	0	0.3044	-0.3044	S1PR3
17.99	0	0.265222	-0.265222	C9orf47
23.47	6.34	0.246186	-0.246186	GADD45G
16.98	0	0.242866	-0.242866	ROR2
14.61	1.09	0.166281	-0.166281	CENPP
17.24	2.9	0.184432	-0.184432	OMD
30.02	6.16	0.39515	-0.39515	ECM2
15.25	0	0.204574	-0.204574	SUSD3
17.13	3.44	0.170044	-0.170044	NANS
31.63	7.06	0.410866	-0.410866	ALG2
31.63	7.06	0.410866	-0.410866	SEC61B
15.9	2.72	0.158756	-0.158756	SMC2
15.3	1.99	0.161633	-0.161633	OR13C2
25.07	1.99	0.377885	-0.377885	OR13C5
17.4	0	0.252163	-0.252163	SLC44A1
14.43	0	0.186424	-0.186424	FSD1L
32.32	3.63	0.502059	-0.502059	SUSD1
15.2	0	0.203467	-0.203467	TMEM268
16.82	2.36	0.187088	-0.187088	CNTRL
186.2	1.45	3.95634	-3.95634	TTLL11
20.52	1.99	0.277174	-0.277174	OR1L6
47.26	1.09	0.888967	-0.888967	GPR21
20.3	1.09	0.292226	-0.292226	GOLGA1
18.16	1.63	0.232906	-0.232906	PBX3
16.92	2.72	0.181333	-0.181333	LMX1B
31.53	7.43	0.400462	-0.400462	ANGPTL2
30.93	0	0.55164	-0.55164	TTC16
23.68	0	0.391166	-0.391166	PTRH1
20.03	0	0.310376	-0.310376	TBC1D13
22.02	0	0.354423	-0.354423	POMT1
19.87	4.53	0.206566	-0.206566	NTNG2
17.72	0	0.259245	-0.259245	SETX
14.77	1.09	0.169823	-0.169823	FCN1
21.59	7.26	0.18421	-0.18421	ZMYND11
15.52	1.81	0.170487	-0.170487	DIP2C
17.93	2.72	0.203688	-0.203688	PRR26
37.65	5.26	0.583956	-0.583956	GDI2
28.25	4.17	0.40002	-0.40002	RBM17
14.93	0	0.197491	-0.197491	CELF2
16.92	0	0.241538	-0.241538	OPTN
23.94	2.9	0.332731	-0.332731	MALRD1
32.15	3.45	0.50228	-0.50228	COMMD3
15.35	1.27	0.178677	-0.178677	ENKUR
21.9	1.27	0.323656	-0.323656	THNSL1
22.55	5.44	0.245744	-0.245744	GPR158
35.56	0	0.654122	-0.654122	RAB18
182.76	2.18	3.86404	-3.86404	C10orf126
40.65	3.08	0.698612	-0.698612	ARHGAP12
27.77	2.18	0.433443	-0.433443	ITGB1
20.62	6.16	0.187088	-0.187088	CREM
44.25	5.44	0.726058	-0.726058	ZNF239
[truncated: 553 more rows]

## Sheet: MCF7_3D
MCF7_3D	MCF7TR_3D	P-TR	TR-P	gene
29.2	3.95	0.18171	-0.18171	SLC45A1
57.48	11.6	0.345108	-0.345108	PADI3
26.68	0	0.193036	-0.193036	KLHDC7A
28.19	1.55	0.192719	-0.192719	PLA2G2A
46.74	0	0.35192	-0.35192	FNDC5
44.83	9.91	0.2583	-0.2583	RIMS3
73.84	10.82	0.480864	-0.480864	DMAP1
32.63	3.89	0.209352	-0.209352	LOC105378696
29.98	8.35	0.153038	-0.153038	USP24
47.22	0	0.355721	-0.355721	TACSTD2
28.81	2.46	0.190422	-0.190422	HOOK1
45.17	4.66	0.302575	-0.302575	RAVER2
47.48	21.43	0.188046	-0.188046	SSX2IP
22.38	0	0.158978	-0.158978	CLCA2
21.54	0	0.152325	-0.152325	LRRC8B
3873.06	430.37	27.2493	-27.2493	PRMT6
35.47	0	0.262657	-0.262657	SLC25A24
109.83	75.99	0.249746	-0.249746	FAM102B
162.06	0	1.2653	-1.2653	KCNC4
48.3	4.21	0.330931	-0.330931	KCNA10
48.78	18.14	0.224401	-0.224401	CD53
160.27	42.75	0.912527	-0.912527	CHI3L2
79.85	18.39	0.468508	-0.468508	ATP5PB
79.85	18.39	0.468508	-0.468508	WDR77
62.36	9.97	0.39667	-0.39667	RAP1A
63.88	27.98	0.266062	-0.266062	FAM19A3
63.88	27.98	0.266062	-0.266062	PPM1J
63.88	9.65	0.411244	-0.411244	RHOC
38.07	11.66	0.190897	-0.190897	MAGI3
2299.18	376.88	15.2071	-15.2071	NRAS
300.96	49.74	1.97149	-1.97149	VANGL1
198	119.82	0.600938	-0.600938	CASQ2
342.3	21.5	2.52259	-2.52259	MAB21L3
199	77.34	0.945318	-0.945318	VTCN1
112.32	76.88	0.262419	-0.262419	MAN1A2
65.62	21.11	0.334257	-0.334257	ADAM30
485.08	80.82	3.18363	-3.18363	ACP6
166.93	0	1.30388	-1.30388	OTUD7B
50.13	5.51	0.335128	-0.335128	MCL1
285.55	246.51	0.290932	-0.290932	TNFAIP8L2
280.11	147.22	1.03426	-1.03426	SCNM1
194.12	135.43	0.446569	-0.446569	LYSMD1
62.49	36.91	0.184324	-0.184324	PSMB4
343.21	79.86	2.06756	-2.06756	C2CD4D
78.11	33.55	0.334653	-0.334653	THEM5
83.07	10.23	0.558643	-0.558643	THEM4
137.68	0	1.0722	-1.0722	FLG
22.5	0	0.159929	-0.159929	UBE2Q1
224.72	0	1.7616	-1.7616	DPM3
224.72	0	1.7616	-1.7616	SLC50A1
24.72	0	0.177512	-0.177512	MRPL24
38.64	2.59	0.26725	-0.26725	OR6K2
23.5	0	0.167849	-0.167849	PYDC5
79.73	14.77	0.49623	-0.49623	APCS
34.81	11.14	0.169196	-0.169196	FCRL6
44.17	20.47	0.169433	-0.169433	TAGLN2
38.03	8.43	0.216164	-0.216164	SLAMF6
34.81	3.37	0.230737	-0.230737	CD84
75.46	10.3	0.497814	-0.497814	PBX1
29.5	2.85	0.192798	-0.192798	ALDH9A1
45.95	2.59	0.325149	-0.325149	UCK2
53.39	0	0.40459	-0.40459	MPZL1
107.58	22.48	0.655747	-0.655747	DCAF6
107.58	22.48	0.655747	-0.655747	MPC2
23.33	0	0.166503	-0.166503	SCYL3
153.91	13.15	1.0966	-1.0966	DNM3
210.88	87.76	0.956881	-0.956881	SUCO
51.52	1.75	0.375919	-0.375919	FASLG
105.44	79.4	0.187967	-0.187967	PRDX6
22.85	0	0.162701	-0.162701	ANKRD45
117.28	64.51	0.39968	-0.39968	CENPL
117.28	64.51	0.39968	-0.39968	DARS2
31.81	7.96	0.170621	-0.170621	RABGAP1L
99.96	18.91	0.623669	-0.623669	FAM20B
86.81	57.19	0.216322	-0.216322	SOAT1
49.3	19.11	0.220837	-0.220837	RNASEL
38.77	4.28	0.254895	-0.254895	SHCBP1L
74.45	19.62	0.415996	-0.415996	TSEN15
270.15	156.54	0.881558	-0.881558	C1orf21
77.68	28.56	0.37077	-0.37077	RNF2
35.38	5.63	0.217352	-0.217352	OCLM
82.42	21.76	0.462172	-0.462172	PTGS2
71.58	0	0.548663	-0.548663	BRINP3
67.36	29.98	0.277785	-0.277785	RGS18
48.05	21.63	0.190977	-0.190977	RGS13
347.65	47.27	2.36086	-2.36086	B3GALT2
25.06	2.85	0.157632	-0.157632	CFHR5
43.48	15.09	0.20658	-0.20658	F13B
147.83	25.13	0.953555	-0.953555	DENND1B
195.3	63.28	1.02737	-1.02737	NEK7
52.7	0	0.399125	-0.399125	PTPRC
32.33	0	0.237786	-0.237786	TMEM9
275.85	37.82	1.86702	-1.86702	PKP1
22.58	0	0.160562	-0.160562	SNRPE
165.49	67.87	0.754911	-0.754911	NUAK2
73.15	49.87	0.166107	-0.166107	ELK4
44.52	3.04	0.310258	-0.310258	PM20D1
57.27	22.28	0.258855	-0.258855	MAPKAPK2
56.4	0	0.428431	-0.428431	CR1L
54.35	0	0.412194	-0.412194	LAMB3
27.46	4.27	0.165394	-0.165394	TRAF5
28.24	4.8	0.167374	-0.167374	BATF3
206.71	26.88	1.40605	-1.40605	KCTD3
71.5	20.79	0.383364	-0.383364	ESRRG
93.56	27.78	0.502724	-0.502724	GPATCH2
93.56	65.86	0.201115	-0.201115	SPATA17
21.28	0	0.150266	-0.150266	ROCK2
82.07	0	0.631748	-0.631748	RDH14
40.91	0	0.305744	-0.305744	APOB
23.72	0	0.169592	-0.169592	KLHL29
24.72	0	0.177512	-0.177512	FAM228A
161.18	0	1.25833	-1.25833	SLC30A3
61.83	7.9	0.408867	-0.408867	CAPN13
39.3	7.51	0.233509	-0.233509	SULT6B1
132.89	33.75	0.76695	-0.76695	RMDN2
220.54	23.2	1.54474	-1.54474	CYP1B1
29.07	0	0.211966	-0.211966	EML4
39.34	1.23	0.283566	-0.283566	CRIPT
39.34	1.23	0.283566	-0.283566	PIGF
32.46	6.02	0.191135	-0.191135	FOXN2
52.44	0	0.397066	-0.397066	TSPYL6
62.92	0	0.480072	-0.480072	C2orf73
24.41	0	0.175057	-0.175057	PNPT1
45.18	13.66	0.231371	-0.231371	LGALSL
49.52	16.7	0.241667	-0.241667	AFTPH
109.57	71.37	0.284279	-0.284279	SERTAD2
44.56	0	0.334653	-0.334653	NFU1
83.9	52.14	0.233272	-0.233272	GMCL1
59.1	13.66	0.341623	-0.341623	PCBP1
28.02	0	0.203649	-0.203649	CLEC4F
62.05	20.34	0.31208	-0.31208	M1AP
43.08	0	0.322931	-0.322931	CHMP3
42.34	10.23	0.236044	-0.236044	KRCC1
81.38	48.31	0.243648	-0.243648	MAL
26.8	0	0.193986	-0.193986	PROM2
44.38	4.66	0.296318	-0.296318	NEURL3
34.47	4.4	0.219886	-0.219886	TBC1D8
30.72	6.28	0.175294	-0.175294	IL1R1
144.86	25.58	0.926467	-0.926467	IL1RL2
64.58	36.08	0.207451	-0.207451	SLC9A2
29.94	6.28	0.169116	-0.169116	SULT1C2
45.87	0	0.345029	-0.345029	EDAR
41.55	19.69	0.15486	-0.15486	ACOXL
153.31	0	1.196	-1.196	IL36G
34.99	0	0.258855	-0.258855	ACTR3
245.34	58.23	1.46371	-1.46371	PTPN4
51.78	1.23	0.382096	-0.382096	EPB41L5
44.69	6.28	0.285943	-0.285943	GYPC
97.26	0	0.752059	-0.752059	ERCC3
25.63	4.08	0.152404	-0.152404	IWS1
45.43	3.7	0.312238	-0.312238	ZNF806
63.35	30.83	0.239291	-0.239291	RAB3GAP1
37.94	12.44	0.18369	-0.18369	DARS
86.69	3.17	0.643233	-0.643233	HNMT
33.9	12.63	0.150187	-0.150187	ARHGAP15
42.69	13.34	0.214184	-0.214184	ARL5A
61.75	0	0.470805	-0.470805	FAP
62.62	26.3	0.269389	-0.269389	COBLL1
43.74	20.08	0.169116	-0.169116	CSRNP3
75.99	29.15	0.352712	-0.352712	GALNT3
58.75	1.49	0.435242	-0.435242	LRP2
76.98	0	0.591433	-0.591433	PPIG
43.34	19.82	0.168007	-0.168007	PDK1
61.71	29.02	0.240638	-0.240638	AGPS
42.46	0	0.31802	-0.31802	PJVK
42.46	0	0.31802	-0.31802	PRKRA
43.96	5.82	0.283804	-0.283804	TTN
124.5	88.46	0.267171	-0.267171	FRZB
33.99	7.13	0.194462	-0.194462	FSIP2
49.56	18.72	0.225985	-0.225985	FAM171B
80.07	18.79	0.467083	-0.467083	COL5A2
52.3	13.08	0.292358	-0.292358	SLC40A1
139.48	26.35	0.877756	-0.877756	NAB1
62.7	34.26	0.206976	-0.206976	NABP1
31.72	2.4	0.213946	-0.213946	SLC39A10
100.04	4.59	0.737723	-0.737723	AOX1
61.44	40.09	0.15082	-0.15082	STRADB
82.42	0	0.63452	-0.63452	FZD7
61.83	14.18	0.359127	-0.359127	FN1
25.64	1.68	0.171492	-0.171492	CXCR1
30.68	7.25	0.167295	-0.167295	PTMA
72.28	19.37	0.400789	-0.400789	GIGYF2
82.07	0	0.631748	-0.631748	IQCA1
38.86	0	0.289507	-0.289507	COL6A3
26.19	4.21	0.15581	-0.15581	UBE2F
39.69	12.18	0.19961	-0.19961	LRRN1
97.17	43.52	0.40665	-0.40665	EDEM1
788.99	21.76	6.0585	-6.0585	IQSEC1
49.3	23.7	0.184482	-0.184482	WNT7A
261.1	0	2.04974	-2.04974	C3orf20
271.98	0	2.13592	-2.13592	CCDC174
121.93	95.14	0.193907	-0.193907	NR2C2
94.69	70.2	0.17569	-0.17569	SH3BP5
31.03	3.82	0.197234	-0.197234	GALNT15
88.38	28.1	0.459162	-0.459162	LOC339862
126.07	0	0.980247	-0.980247	SATB1
68.81	32.05	0.272874	-0.272874	KAT2B
42.25	6.15	0.267646	-0.267646	LRRC3B
55.35	0	0.420114	-0.420114	CMTM7
45.91	19.56	0.190422	-0.190422	DYNC1LI1
80.55	45.14	0.262181	-0.262181	SUSD5
108.83	0	0.843699	-0.843699	LRRFIP2
25.5	0	0.18369	-0.18369	ACVR2B
83.99	49.87	0.251964	-0.251964	SCN10A
66.88	38.15	0.209273	-0.209273	TTC21A
44.39	3.17	0.308199	-0.308199	EIF1B
41.25	2.27	0.290457	-0.290457	CCR1
26.33	0	0.190264	-0.190264	NPRL2
44.74	13.66	0.227886	-0.227886	IL17RD
105.78	19.95	0.661529	-0.661529	SLMAP
161.01	44.55	0.904131	-0.904131	CADPS
29.33	0	0.214025	-0.214025	EOGT
42.25	7.38	0.257904	-0.257904	TMF1
91.51	14.7	0.590087	-0.590087	HTR1F
71.85	32.12	0.296398	-0.296398	CGGBP1
71.85	27.72	0.331247	-0.331247	ZNF654
48.35	1.23	0.354929	-0.354929	STX19
98.31	12.56	0.660895	-0.660895	CMSS1
41.04	9.71	0.229866	-0.229866	LNP1
38.04	5.96	0.235806	-0.235806	TMEM45A
37.25	11.34	0.186937	-0.186937	IMPG2
27.72	5.82	0.155176	-0.155176	ALCAM
41.6	18.59	0.163968	-0.163968	HHLA2
54.05	5.38	0.367206	-0.367206	GUCA1C
76.67	30.23	0.349544	-0.349544	BOC
57.44	0	0.436668	-0.436668	SPICE1
50.38	11.66	0.288398	-0.288398	ATP6V1A
58.39	10.94	0.357543	-0.357543	NAA50
60.4	26.3	0.251806	-0.251806	USF3
25.58	0	0.184324	-0.184324	ZBTB20
31.02	5.5	0.183848	-0.183848	B4GALT4
76.63	46.83	0.217748	-0.217748	GTF2E1
47.04	10.63	0.270102	-0.270102	HCLS1
39.47	8.48	0.227173	-0.227173	DIRC2
33.37	0	0.246024	-0.246024	ZNF148
44.47	2.01	0.31802	-0.31802	OSBPL11
42.29	6.28	0.266934	-0.266934	EEFSEC
42.29	6.28	0.266934	-0.266934	RUVBL1
54.74	10.81	0.329663	-0.329663	RAB7A
29.94	0	0.218857	-0.218857	COPG1
75.11	34.98	0.299566	-0.299566	TMCC1
25.72	0	0.185432	-0.185432	COL6A6
64.75	35.95	0.209827	-0.209827	RAB6B
66.02	7.45	0.445618	-0.445618	RYK
42.07	15.4	0.192957	-0.192957	ANAPC13
42.07	13.92	0.204679	-0.204679	CEP63
87.38	36.85	0.381938	-0.381938	MRAS
87.38	0	0.673806	-0.673806	NME9
78.11	36.79	0.308991	-0.308991	ATP1B3
80.38	14.31	0.505021	-0.505021	CPB1
81.21	32.44	0.367998	-0.367998	GYG1
120.72	20.72	0.773761	-0.773761	WWTR1
62.18	17.36	0.336712	-0.336712	COMMD2
271.28	3.24	2.10471	-2.10471	SIAH2
103.52	25.19	0.602126	-0.602126	CLRN1
89.47	1.88	0.675469	-0.675469	P2RY14
55.09	20.86	0.252835	-0.252835	P2RY1
76.02	2.98	0.560227	-0.560227	DWORF
75.46	30.83	0.335208	-0.335208	SLC33A1
77.72	5.7	0.552148	-0.552148	KCNAB1
37.59	10.81	0.193828	-0.193828	RSRC1
71.41	40.16	0.229232	-0.229232	MFSD1
43.77	17.43	0.190343	-0.190343	C3orf80
63.14	10.17	0.401264	-0.401264	TRIM59
233.81	10.95	1.74686	-1.74686	NMD3
115.06	25.32	0.692498	-0.692498	BCHE
37.21	4.66	0.239529	-0.239529	SERPINI2
78.72	27.59	0.38669	-0.38669	PDCD10
78.72	27.59	0.38669	-0.38669	SERPINI1
68.02	12.69	0.419956	-0.419956	SAMD7
62.1	18.2	0.329426	-0.329426	SKIL
63.92	13.79	0.37877	-0.37877	SLC7A14
317.06	3.82	2.46271	-2.46271	SLC2A2
73.24	11.08	0.474053	-0.474053	TNIK
38.6	2.98	0.263845	-0.263845	ECT2
93.04	17.35	0.581216	-0.581216	SPATA16
48.56	26.36	0.157553	-0.157553	GNB4
69.28	1.17	0.521179	-0.521179	SST
51.52	23.83	0.201036	-0.201036	TPRG1
92.42	24.81	0.517219	-0.517219	TP63
100.22	40.73	0.452905	-0.452905	CLDN1
62.79	22.21	0.30313	-0.30313	CCDC50
62.79	17.68	0.339009	-0.339009	UTS2B
160.53	6.02	1.2055	-1.2055	HRASLS
49.79	1.17	0.36681	-0.36681	HES1
58.18	10.49	0.359444	-0.359444	GP5
72.19	7.58	0.493458	-0.493458	ACAP2
126.46	0	0.983336	-0.983336	TCTEX1D2
39.69	16.32	0.166819	-0.166819	TM4SF19
76.23	20.14	0.425976	-0.425976	UBXN7
65.93	3.3	0.477775	-0.477775	SMCO1
65.93	0	0.503913	-0.503913	RNF168
392.38	46.31	2.72274	-2.72274	MELTF
28.76	0	0.20951	-0.20951	FYTTD1
30.28	0	0.22155	-0.22155	HGFAC
26.72	4.99	0.15383	-0.15383	KIAA0232
117.49	1.3	0.901993	-0.901993	CCDC96
117.49	0	0.912289	-0.912289	TADA2B
23.15	1.81	0.150741	-0.150741	DRD5
33.68	4.08	0.216164	-0.216164	FGFBP2
36.56	12.69	0.17078	-0.17078	PROM1
47.25	0	0.355959	-0.355959	PTTG2
49.96	19.95	0.219411	-0.219411	KDR
89.06	18.13	0.543515	-0.543515	HOPX
32.86	9.58	0.166107	-0.166107	NOA1
32.86	9.58	0.166107	-0.166107	POLR2B
52	0	0.393581	-0.393581	YTHDC1
29.33	1.17	0.204758	-0.204758	ALB
45.87	0	0.345029	-0.345029	EPGN
36.34	1.17	0.26028	-0.26028	BTC
65.06	23.96	0.307248	-0.307248	CNOT6L
26.51	0	0.19169	-0.19169	GK2
38.08	15.54	0.160245	-0.160245	BMP3
40.03	12.24	0.201828	-0.201828	HPSE
82.25	7.51	0.573691	-0.573691	HELQ
82.25	12.95	0.530604	-0.530604	MRPS18C
73.28	4.47	0.526723	-0.526723	WDFY3
90.21	0	0.69622	-0.69622	HERC5
72.81	0	0.558405	-0.558405	PDLIM5
26.33	1.36	0.179492	-0.179492	EIF4E
44.16	18.91	0.18171	-0.18171	ADH4
60.31	12.24	0.362454	-0.362454	DAPP1
70.63	19.37	0.38772	-0.38772	EMCN
50.69	1.36	0.372434	-0.372434	SLC9B2
41.08	6.16	0.2583	-0.2583	TACR3
54.83	22.28	0.239529	-0.239529	INTS12
28.37	0	0.206422	-0.206422	FAM241A
36.59	13.02	0.168403	-0.168403	KIAA1109
42.47	17.88	0.176482	-0.176482	IL21
61.06	23.77	0.277072	-0.277072	INTU
26.37	3.37	0.163889	-0.163889	PCDH10
50.57	21.3	0.21355	-0.21355	MGAT4D
30.68	1.36	0.213946	-0.213946	ZNF330
38.64	6.03	0.240004	-0.240004	MMAA
68.85	10.56	0.443401	-0.443401	MAB21L2
37.29	8.1	0.212916	-0.212916	RPS3A
44.82	9.98	0.257667	-0.257667	TKTL2
45.56	1.88	0.327683	-0.327683	PALLD
30.63	3.69	0.195095	-0.195095	GLRA3
26.89	4.14	0.161909	-0.161909	VEGFC
24.72	0	0.177512	-0.177512	RWDD4
24.72	0	0.177512	-0.177512	TRAPPC11
30.51	4.21	0.190026	-0.190026	IRF2
31.24	8.81	0.159374	-0.159374	C5orf38
31.24	1.23	0.219411	-0.219411	IRX2
26.68	0	0.193036	-0.193036	MED10
31.9	2.91	0.211332	-0.211332	DAP
55.31	1.17	0.410531	-0.410531	BASP1
119.53	27.4	0.711428	-0.711428	RAI14
26.68	0	0.193036	-0.193036	UGT3A1
70.46	15.4	0.417818	-0.417818	C5orf42
42.78	9.32	0.246736	-0.246736	EGFLAM
29.54	2.97	0.192165	-0.192165	OXCT1
32.94	0	0.242618	-0.242618	NNT
29.28	7.06	0.157711	-0.157711	EMB
55.64	9.33	0.348514	-0.348514	ISL1
72.76	24.42	0.364592	-0.364592	ITGA2
32.28	6.85	0.183135	-0.183135	MOCS2
122.28	6.48	0.898904	-0.898904	NDUFS4
46.82	14.44	0.238182	-0.238182	ARL15
56.05	0	0.425659	-0.425659	CCNO
56.05	0	0.425659	-0.425659	MCIDAS
54.57	6.28	0.364196	-0.364196	DDX4
109.18	0	0.846471	-0.846471	MIER3
44.25	17.35	0.194779	-0.194779	ACTBL2
82.15	32.78	0.37275	-0.37275	PDE4D
150.52	0	1.1739	-1.1739	DEPDC1B
88.82	66.58	0.157869	-0.157869	C5orf64
59.26	23.51	0.264874	-0.264874	LRRC70
72.24	13.72	0.445222	-0.445222	SHISAL2B
78.5	31.29	0.355642	-0.355642	MAP1B
54.05	3.04	0.38574	-0.38574	MRPS27
229.29	3.37	1.7711	-1.7711	FOXD1
74.06	0	0.568306	-0.568306	ARHGEF28
133.81	28.76	0.813759	-0.813759	FAM169A
67.1	0	0.513179	-0.513179	ANKDD1B
43.82	6.09	0.280557	-0.280557	SV2C
86.3	40.86	0.341623	-0.341623	PDE8B
91.29	20.27	0.544228	-0.544228	TBCA
138.03	16.2	0.946664	-0.946664	JMY
60.66	14.58	0.346692	-0.346692	RASGRF2
58.27	6.93	0.388354	-0.388354	EDIL3
35.43	5.12	0.221787	-0.221787	CETN3
66.97	1.81	0.497814	-0.497814	GPR150
141.03	41.71	0.768375	-0.768375	RHOBTB3
48.43	2.53	0.345267	-0.345267	LIX1
33.07	11.53	0.152325	-0.152325	SLCO6A1
58.48	28.29	0.220837	-0.220837	GIN1
58.48	30.69	0.201828	-0.201828	PPIP5K2
241.86	2.01	1.88143	-1.88143	C5orf30
157.57	22.54	1.05121	-1.05121	EFNA5
34.56	9.59	0.179492	-0.179492	MAN2A1
39.3	16.65	0.161117	-0.161117	TSLP
41.73	16.85	0.178779	-0.178779	STARD4
59.44	30.96	0.207293	-0.207293	APC
177.42	28.75	1.15925	-1.15925	SRP19
243.22	79.08	1.28178	-1.28178	TRIM36
98.39	22.4	0.583592	-0.583592	FEM1C
89.68	1.17	0.682756	-0.682756	DTWD2
125.46	27.84	0.754911	-0.754911	SNX2
51.7	1.3	0.380908	-0.380908	PRDM6
145.17	5.44	1.08844	-1.08844	PPIC
140.6	34.45	0.822472	-0.822472	ZNF608
56.66	1.62	0.417659	-0.417659	GRAMD2B
60.79	10.88	0.377027	-0.377027	SLC27A6
64.49	0	0.492507	-0.492507	C5orf56
34.86	0	0.257825	-0.257825	IRF1
60.18	4.98	0.418926	-0.418926	RAD50
80.16	29.92	0.379641	-0.379641	IL4
56.27	25.99	0.22155	-0.22155	GDF9
56.27	24.82	0.230816	-0.230816	UQCRQ
75.02	4.66	0.539	-0.539	PPP2CA
156.35	29.53	0.986187	-0.986187	JADE2
271.67	0	2.13346	-2.13346	TIFAB
56.1	0	0.426055	-0.426055	LECT2
130.24	13.21	0.908646	-0.908646	HSPA9
90.3	44.63	0.343445	-0.343445	PAIP2
61.49	28.56	0.242539	-0.242539	PFDN1
119.23	23.06	0.743426	-0.743426	DIAPH1
149.91	13.14	1.065	-1.065	GRXCR2
38.72	17.03	0.153513	-0.153513	JAKMIP2
76.28	1.62	0.573058	-0.573058	GRPEL2
26.81	5.51	0.150424	-0.150424	AFAP1L1
103.66	46.89	0.431361	-0.431361	PPARGC1B
104.4	5.12	0.768059	-0.768059	SLC26A2
33.85	5.18	0.208798	-0.208798	PDGFRB
56.14	29.39	0.19359	-0.19359	ARSI
62.36	33.49	0.210382	-0.210382	GLRA1
25.94	2.72	0.165631	-0.165631	LARP1
196.65	64.7	1.02682	-1.02682	CLINT1
89.77	9.39	0.618363	-0.618363	EBF1
30.9	7.71	0.165394	-0.165394	IL12B
109.71	52.65	0.433658	-0.433658	CCNJL
26.77	4.08	0.161434	-0.161434	RARS
36.47	4.14	0.237786	-0.237786	SLIT3
53.83	17.09	0.272715	-0.272715	C5orf58
195.43	51.49	1.12178	-1.12178	EFCAB9
195.43	51.49	1.12178	-1.12178	STK10
216.14	0	1.69364	-1.69364	DUSP1
90.17	2.72	0.67436	-0.67436	STC2
27.41	3.24	0.173156	-0.173156	BOD1
442.69	94.43	2.74009	-2.74009	CPEB4
42.95	13.21	0.217272	-0.217272	CLK4
479.63	0	3.78059	-3.78059	RNF130
69.71	0	0.533852	-0.533852	MAPK9
75.98	2.46	0.564029	-0.564029	ZFP62
122.85	19.89	0.797206	-0.797206	PPP1R3G
59.61	19.55	0.299011	-0.299011	FARS2
54.48	23.95	0.22353	-0.22353	LYRM4
72.67	40.03	0.240242	-0.240242	BMP6
41.95	14.83	0.196521	-0.196521	GCNT2
42.17	10.94	0.229074	-0.229074	ADTRP
45.91	12.44	0.246816	-0.246816	EDN1
40.21	6.67	0.24737	-0.24737	TBC1D7-LOC100130357
51.83	28.44	0.166978	-0.166978	RANBP9
53.69	12.82	0.305427	-0.305427	MYLIP
28.28	5.64	0.161038	-0.161038	TPMT
29.77	6.54	0.165711	-0.165711	MBOAT1
56.61	12.95	0.327525	-0.327525	E2F3
83.38	36.98	0.349227	-0.349227	DCDC2
82.47	36.98	0.342019	-0.342019	KAAG1
62.62	19.24	0.325307	-0.325307	ZNF165
39.69	9.2	0.223213	-0.223213	HLA-E
29.55	6.02	0.168087	-0.168087	ATF6B
29.55	6.02	0.168087	-0.168087	FKBPL
36.64	14.9	0.153909	-0.153909	C6orf106
51.22	0	0.387403	-0.387403	ANKS1A
51.22	0	0.387403	-0.387403	TAF11
106.79	13.86	0.717764	-0.717764	TCP11
61.4	35.88	0.183848	-0.183848	MAPK14
61.4	35.88	0.183848	-0.183848	SLC26A8
60.26	16.06	0.331802	-0.331802	PNPLA1
49.52	26.29	0.165711	-0.165711	PIM1
46.13	21.76	0.17474	-0.17474	DAAM2
26.5	2.01	0.17569	-0.17569	TDRG1
64.37	21.05	0.324832	-0.324832	TREML2
46.17	4.08	0.31509	-0.31509	MED20
58.1	0	0.441896	-0.441896	TRERF1
53.35	10.75	0.319129	-0.319129	BICRAL
53.35	10.75	0.319129	-0.319129	TBCC
34.16	6.99	0.196917	-0.196917	CUL9
102.44	36.01	0.507873	-0.507873	MRPS18A
33.21	0	0.244756	-0.244756	ENPP4
83.42	37.76	0.343366	-0.343366	CD2AP
63.8	0	0.487042	-0.487042	ADGRF2
52.22	23.25	0.211174	-0.211174	C6orf141
84.29	2.85	0.626758	-0.626758	RHAG
81.76	0	0.629293	-0.629293	DEFB114
81.76	0	0.629293	-0.629293	DEFB113
35.6	0	0.263686	-0.263686	GSTA4
182.25	0	1.42522	-1.42522	RAB23
196.66	30.57	1.29722	-1.29722	PRIM2
51	19.1	0.234381	-0.234381	PTP4A1
79.76	21.24	0.445222	-0.445222	OGFRL1
124.68	59	0.501932	-0.501932	FILIP1
137.08	14.38	0.953555	-0.953555	TTK
82.12	1.62	0.619313	-0.619313	FAM46A
70.23	36.53	0.248637	-0.248637	PRSS35
73.89	51.36	0.160166	-0.160166	ZNF292
61.09	11.59	0.37378	-0.37378	C6orf163
57.18	30.11	0.196125	-0.196125	CFAP206
52.04	13.08	0.290299	-0.290299	PM20D2
113.62	36.78	0.590324	-0.590324	CRYBG1
52.61	2.14	0.381463	-0.381463	SOBP
24.72	0	0.177512	-0.177512	OSTM1
75.63	2.07	0.564345	-0.564345	CEP57L1
52	1.68	0.380275	-0.380275	PPIL6
52	1.68	0.380275	-0.380275	SMPD2
39.39	15.74	0.169037	-0.169037	HS3ST5
60.71	18.33	0.317387	-0.317387	CALHM6
78.46	4.02	0.571315	-0.571315	RNF217
29.85	4.53	0.182264	-0.182264	HINT3
78.72	40.03	0.28816	-0.28816	IL22RA2
102.48	72.66	0.217906	-0.217906	REPS1
31.85	3.69	0.204758	-0.204758	NUP43
31.85	3.69	0.204758	-0.204758	PCMT1
64.66	13.28	0.38867	-0.38867	PLEKHG1
69.63	26.62	0.322376	-0.322376	SYNE1
49.61	16.52	0.243806	-0.243806	CNKSR3
49.38	1.36	0.362058	-0.362058	TIAM2
22.8	1.17	0.153038	-0.153038	FGFR1OP
27.11	3.5	0.16872	-0.16872	AFDN
50.78	3.04	0.35984	-0.35984	TCTE3
61.97	4.53	0.436668	-0.436668	FAM120B
85.11	24.03	0.465499	-0.465499	SUN1
79.11	8.42	0.541614	-0.541614	C7orf50
54.31	18.46	0.265666	-0.265666	GNA12
29.29	0	0.213708	-0.213708	LOC100129484
29.29	0	0.213708	-0.213708	TNRC18
76.38	26.94	0.373305	-0.373305	C1GALT1
189.29	21.76	1.30863	-1.30863	GLCCI1
46.3	6.09	0.300199	-0.300199	ETV1
129.29	4.4	0.970901	-0.970901	AGR3
172.59	2.85	1.32613	-1.32613	AHR
39.43	12.11	0.198105	-0.198105	SNX10
26.29	1.3	0.17965	-0.17965	SKAP2
75.2	0	0.577335	-0.577335	TAX1BP1
30.24	7.12	0.164839	-0.164839	JAZF1
65.97	28.56	0.278022	-0.278022	FKBP14
37.39	14.37	0.164047	-0.164047	GGCT
79.85	20.78	0.449578	-0.449578	PDE1C
50.04	28.31	0.15383	-0.15383	KBTBD2
79.85	31.02	0.368473	-0.368473	SEPT7
42.12	8.74	0.246103	-0.246103	GPR141
84.42	0	0.650361	-0.650361	TARP
94.16	39.76	0.41259	-0.41259	CDK13
29.54	7.05	0.159849	-0.159849	COA1
140.47	59.32	0.624461	-0.624461	YKT6
24.46	1.68	0.162146	-0.162146	TMED4
54.57	1.62	0.401105	-0.401105	IGFBP3
63.49	37.56	0.187096	-0.187096	TMEM248
44.73	16.97	0.20159	-0.20159	EIF4H
64.01	2.79	0.466607	-0.466607	PTPN12
294.17	14.38	2.19777	-2.19777	GNAI1
43.9	1.81	0.31509	-0.31509	SEMA3C
131.2	9.65	0.944446	-0.944446	CACNA2D1
113.45	1.88	0.865401	-0.865401	SEMA3E
50.61	14.25	0.269706	-0.269706	RUNDC3B
86.25	55.76	0.223213	-0.223213	STEAP4
59.36	0	0.451875	-0.451875	ZNF804B
144.73	1.17	1.11877	-1.11877	GTPBP10
288.43	9.46	2.19128	-2.19128	CDK14
137.25	19.95	0.910785	-0.910785	FZD1
86.11	21.96	0.489814	-0.489814	ANKIB1
88.29	22.02	0.506605	-0.506605	KRIT1
289.04	40.6	1.94947	-1.94947	PEX1
289.04	40.6	1.94947	-1.94947	RBM48
240.21	14.31	1.77094	-1.77094	HEPACAM2
240.21	3.37	1.85759	-1.85759	VPS50
38.77	9.91	0.210303	-0.210303	CALCR
344.04	48.45	2.32292	-2.32292	COL1A2
45.08	0	0.338772	-0.338772	PEG10
44.56	0	0.334653	-0.334653	PON3
53.04	11.92	0.307407	-0.307407	TAC1
82.42	0	0.63452	-0.63452	BUD31
82.42	0	0.63452	-0.63452	PDAP1
254.48	0	1.99731	-1.99731	ZNF655
254.48	0	1.99731	-1.99731	FAM200A
48.39	8.55	0.297269	-0.297269	GJC3
33.85	10.1	0.169829	-0.169829	TRIM4
38.86	2.46	0.270023	-0.270023	PILRA
39.6	4.41	0.260439	-0.260439	SH2B2
151.27	19.81	1.02294	-1.02294	LRRC17
34.99	10.36	0.176799	-0.176799	ARMC10
34.99	10.36	0.176799	-0.176799	FBXL13
41.69	2.53	0.291883	-0.291883	NAPEPLD
133.33	27.01	0.823818	-0.823818	DNAJC2
133.33	27.01	0.823818	-0.823818	PSMC2
219.54	22.41	1.54307	-1.54307	KMT2E
236.42	28.7	1.62695	-1.62695	CCDC71L
243.39	33.74	1.64224	-1.64224	PRKAR2B
717.8	3.82	5.63674	-5.63674	LAMB1
303.74	10.69	2.3028	-2.3028	PNPLA8
177.75	36.85	1.09771	-1.09771	IMMP2L
66.88	1.55	0.49916	-0.49916	LSMEM1
120.98	19.3	0.787068	-0.787068	BMT2
64.95	10.56	0.412511	-0.412511	FOXP2
44.08	9.07	0.259013	-0.259013	WNT2
78.58	15.74	0.479438	-0.479438	TSPAN12
57.05	28.95	0.204283	-0.204283	CPED1
34.19	9.72	0.175532	-0.175532	PTPRZ1
215.89	34.79	1.41611	-1.41611	SLC13A1
71.02	11.66	0.451875	-0.451875	LMOD2
89.81	13.73	0.584305	-0.584305	POT1
62.1	2.72	0.452034	-0.452034	ARF5
66.41	2.72	0.486171	-0.486171	GCC1
54.35	32.06	0.158265	-0.158265	HILPDA
37.9	0	0.281903	-0.281903	LOC100130705
188.64	90.87	0.756099	-0.756099	STRIP2
305.09	44.95	2.04214	-2.04214	UBE2H
24.07	0	0.172364	-0.172364	KLHDC10
135.34	51.75	0.643787	-0.643787	CPA4
33.86	3.37	0.223213	-0.223213	CEP41
25.06	0	0.180205	-0.180205	COPG2
296.13	71.31	1.76239	-1.76239	BPGM
42.26	0	0.316436	-0.316436	STMP1
36.78	14.12	0.161196	-0.161196	SLC13A4
35.42	7.84	0.200164	-0.200164	TRIM24
44.17	2.98	0.307961	-0.307961	ZC3HAV1
63.53	2.78	0.462885	-0.462885	KIAA1147
63.53	2.01	0.468983	-0.468983	WEE2
63.75	0	0.486646	-0.486646	OR9A2
158.13	32.84	0.974069	-0.974069	C7orf33
104.87	0	0.812334	-0.812334	TMEM176A
104.87	0	0.812334	-0.812334	TMEM176B
48	1.94	0.346534	-0.346534	PRKAG2
32.02	3.82	0.205075	-0.205075	XRCC2
78.59	0	0.604185	-0.604185	HTR5A
115.89	86.78	0.212283	-0.212283	RBM33
40.56	3.63	0.27422	-0.27422	LOC389602
118.32	15.03	0.79982	-0.79982	DNAJB6
144.73	17.42	0.990068	-0.990068	NCAPG2
22.94	0	0.163414	-0.163414	SOX7
111.44	0	0.864371	-0.864371	EGR3
25.72	3.44	0.158186	-0.158186	ZNF703
26.23	2.66	0.168403	-0.168403	ZMAT4
67.1	0	0.513179	-0.513179	ARMC1
67.1	13.67	0.404907	-0.404907	MTFR1
52.65	25	0.200719	-0.200719	TRIM55
44.73	7.31	0.278101	-0.278101	CRH
36.95	3.88	0.243648	-0.243648	TCF24
36.55	14.11	0.159453	-0.159453	MCMDC2
111.36	13.29	0.758475	-0.758475	ARFGEF1
77.98	5.12	0.558801	-0.558801	SULF1
29.76	7.19	0.160483	-0.160483	PEX2
28.5	0	0.207451	-0.207451	PKIA
48.91	25.92	0.16381	-0.16381	LRRCC1
178.76	0	1.39757	-1.39757	CA3
165.93	0	1.29595	-1.29595	CNBD1
221.85	0	1.73886	-1.73886	MMP16
357.14	304.92	0.395324	-0.395324	OSGIN2
236.03	4.08	1.81886	-1.81886	SLC26A7
692.73	179.21	4.04901	-4.04901	TRIQK
96.74	68.71	0.203729	-0.203729	RBM12B
328.76	0	2.58564	-2.58564	PLEKHF2
47.08	5.31	0.312555	-0.312555	GDF6
154.48	86.78	0.517932	-0.517932	ERICH5
208.79	22.6	1.45642	-1.45642	RIDA
190.99	12.05	1.399	-1.399	POP1
276.15	207.19	0.527911	-0.527911	OSR2
123.89	84.52	0.293546	-0.293546	RNF19A
83.16	0	0.640381	-0.640381	YWHAZ
324.44	74.47	1.96159	-1.96159	ZNF706
496.39	0	3.91334	-3.91334	FZD6
407.66	68.27	2.66983	-2.66983	DPYS
75.24	49.87	0.18266	-0.18266	ABRA
99.14	66.12	0.243251	-0.243251	ANGPT1
50.78	9.98	0.304872	-0.304872	RSPO2
65.67	13.8	0.392551	-0.392551	EIF3E
845.61	474.74	2.91917	-2.91917	LOC100132813
845.61	474.74	2.91917	-2.91917	SYBU
86.03	28.88	0.434371	-0.434371	MED30
226.54	87.68	1.08155	-1.08155	TNFRSF11B
87.94	15.21	0.557771	-0.557771	TAF2
87.12	9.2	0.598878	-0.598878	MRPL13
89.38	7.9	0.627075	-0.627075	MTBP
77.28	0	0.593809	-0.593809	HAS2
561.66	130.12	3.3997	-3.3997	ZHX2
94.78	40.41	0.412352	-0.412352	ASAP1
62.1	19.5	0.319129	-0.319129	EFR3A
77.02	30.11	0.353266	-0.353266	OC90
141.21	27.01	0.886231	-0.886231	NDRG1
67.32	2.07	0.498527	-0.498527	COL22A1
83.29	2.98	0.617808	-0.617808	KANK1
59.93	2.85	0.433817	-0.433817	DMRT1
44.43	10.17	0.253073	-0.253073	KCNV2
81.68	5.57	0.584542	-0.584542	RFX3
85.77	28.37	0.436351	-0.436351	ERMP1
104.87	10.04	0.732813	-0.732813	MLANA
37.77	0	0.280873	-0.280873	IL33
23.67	0	0.169196	-0.169196	KDM4C
109.62	7.71	0.788889	-0.788889	LURAP1L
103.22	24.54	0.604898	-0.604898	NFIB
36.21	0	0.268518	-0.268518	FREM1
38.29	9.13	0.212679	-0.212679	CER1
30.16	2.4	0.20159	-0.20159	PLIN2
33.89	8.8	0.180443	-0.180443	MLLT3
27.41	1.94	0.183452	-0.183452	IFNA14
54.05	11.08	0.32206	-0.32206	CAAP1
42.6	12.44	0.220599	-0.220599	IFT74
42.6	12.44	0.220599	-0.220599	PLAA
94.66	9.78	0.654005	-0.654005	B4GALT1
63.74	25.65	0.283408	-0.283408	FAM205C
232.42	0	1.82258	-1.82258	RUSC2
22.02	0	0.156127	-0.156127	RNF38
26.94	5.11	0.154622	-0.154622	POLR1E
47.3	8.87	0.286101	-0.286101	FRMPD1
76.03	40.87	0.260201	-0.260201	TJP2
73.84	5.04	0.526644	-0.526644	ROR2
187.43	105.25	0.632619	-0.632619	IPPK
28.55	0	0.207847	-0.207847	FAM120AOS
28.55	0	0.207847	-0.207847	FAM120A
43.83	21.17	0.161196	-0.161196	CDC14B
124.07	26.81	0.752059	-0.752059	NCBP1
124.07	26.81	0.752059	-0.752059	TSTD2
101.91	44.95	0.432866	-0.432866	TRMO
54.09	32.77	0.150583	-0.150583	TBC1D2
148.3	26.55	0.94603	-0.94603	STX17
26.02	1.88	0.172918	-0.172918	CYLC2
38.34	0	0.285388	-0.285388	SMC2
22.94	0	0.163414	-0.163414	ELP1
44.78	3.11	0.311763	-0.311763	FAM206A
44.25	4.86	0.293705	-0.293705	CTNNAL1
25.16	0	0.180997	-0.180997	LPAR1
111.79	0	0.867143	-0.867143	INIP
22.24	0	0.157869	-0.157869	ATP6V1G1
70.63	26.04	0.334891	-0.334891	MEGF9
34.33	0	0.253627	-0.253627	PHF19
35.47	0	0.262657	-0.262657	TRAF1
41.78	11.14	0.224401	-0.224401	CNTRL
28.72	2.07	0.192798	-0.192798	OR1L1
47.13	12.44	0.256479	-0.256479	NEK6
83.42	4.92	0.603472	-0.603472	PBX3
31.07	4.8	0.189789	-0.189789	MVB12B
29.72	1.62	0.204283	-0.204283	PTRH1
29.72	1.62	0.204283	-0.204283	TTC16
59.53	22.15	0.277785	-0.277785	SPTAN1
62.53	0	0.476983	-0.476983	FIBCD1
35.9	0	0.266062	-0.266062	SETX
23.67	2.27	0.151216	-0.151216	BARHL1
43.82	0	0.328792	-0.328792	ABO
24.63	2.01	0.160879	-0.160879	SLC2A6
89.3	9.52	0.61361	-0.61361	COL5A1
42.69	5.18	0.278814	-0.278814	C9orf62
60.48	11.14	0.372513	-0.372513	AJM1
73.19	11.14	0.473181	-0.473181	PHPT1
85.6	9	0.588423	-0.588423	IDI1
73.94	9	0.496071	-0.496071	WDR37
43.64	4.08	0.295051	-0.295051	ADARB2
102.05	1.3	0.779702	-0.779702	KLF6
29.37	3.63	0.185591	-0.185591	AKR1E2
31.63	3.11	0.20761	-0.20761	TUBAL3
100.09	15.09	0.654955	-0.654955	CALML3
157.7	14.96	1.11228	-1.11228	GDI2
100.83	11.14	0.692102	-0.692102	RBM17
44.35	2.53	0.312951	-0.312951	PRKCQ
51.74	3.24	0.36586	-0.36586	TAF3
54.13	0	0.410452	-0.410452	ATP5F1C
54.13	0	0.410452	-0.410452	KIN
99.65	18.46	0.624778	-0.624778	USP6NL
96.34	6.74	0.691389	-0.691389	PRPF18
53.65	6.67	0.353821	-0.353821	FRMD4A
58.57	11.47	0.354771	-0.354771	NEBL
35.03	9.51	0.183848	-0.183848	COMMD3
33.11	11.14	0.155731	-0.155731	APBB1IP
27.81	3.88	0.171255	-0.171255	ABI1
64.62	6.41	0.442767	-0.442767	ARMC4
45.65	15.81	0.218065	-0.218065	ITGB1
67.28	25.12	0.315644	-0.315644	CREM
34.72	3.69	0.22749	-0.22749	ZNF33B
45.74	7.06	0.288081	-0.288081	ZNF485
53.09	4.21	0.368869	-0.368869	ALOX5
28.98	3.37	0.184561	-0.184561	MAPK8
62.63	15.28	0.356751	-0.356751	CISD1
62.63	15.28	0.356751	-0.356751	IPMK
95.39	30.64	0.494566	-0.494566	ANK3
60.36	12.31	0.362295	-0.362295	RHOBTB1
36.56	10.82	0.185591	-0.185591	CABCOCO1
46.9	10.16	0.272715	-0.272715	EGR2
34.68	5.44	0.213312	-0.213312	REEP3
30.46	4.4	0.188125	-0.188125	MYPN
35.29	8.48	0.194066	-0.194066	DNA2
50.78	0	0.383918	-0.383918	PPA1
97.69	16.52	0.62462	-0.62462	DDIT4
49.3	11.32	0.282537	-0.282537	MCU
83.42	6.28	0.5927	-0.5927	DNAJC9
83.42	6.28	0.5927	-0.5927	MRPS16
32.64	9.2	0.167374	-0.167374	PPP3CB
23.67	1.81	0.15486	-0.15486	USP54
34.25	5.25	0.211411	-0.211411	ZMIZ1
36.38	2.2	0.252439	-0.252439	SFTPA2
82.29	9.19	0.560702	-0.560702	PLAC9
41.82	10.88	0.226777	-0.226777	MAT1A
31.63	4.54	0.196283	-0.196283	DYDC2
50.26	9.33	0.305902	-0.305902	TSPAN14
58.31	15.35	0.32198	-0.32198	ATAD1
36.86	9.59	0.197709	-0.197709	LIPN
72.32	7.58	0.494487	-0.494487	STAMBPL1
184.73	16.84	1.31148	-1.31148	PPP1R3C
25.24	1.42	0.170384	-0.170384	SLC35G1
97.4	17.93	0.611155	-0.611155	NOC3L
41.3	5.06	0.268755	-0.268755	BLNK
87.86	1.81	0.663271	-0.663271	FRAT1
58.79	5.12	0.406808	-0.406808	AVPI1
117.84	38.93	0.60672	-0.60672	GOT1
104.78	4.47	0.776217	-0.776217	ERLIN1
122.28	32.46	0.693131	-0.693131	SCD
111.75	49.36	0.475874	-0.475874	ACTR1A
111.75	49.36	0.475874	-0.475874	SUFU
95.17	8.42	0.668816	-0.668816	STN1
49.52	8.81	0.30416	-0.30416	GSTO2
204.95	20.98	1.43884	-1.43884	PDCD4
32.33	10.62	0.153672	-0.153672	BBIP1
38.6	14.89	0.169512	-0.169512	PLEKHS1
25.76	3.04	0.161671	-0.161671	NHLRC2
26.81	4.21	0.160721	-0.160721	CCDC186
26.81	4.21	0.160721	-0.160721	TDRD1
38.17	13.92	0.173789	-0.173789	TRUB1
40.86	7.25	0.247925	-0.247925	ATRNL1
58.57	0	0.445618	-0.445618	GFRA1
29.55	1.55	0.203491	-0.203491	CCDC172
37.85	3.3	0.25537	-0.25537	PNLIPRP3
74.15	14.91	0.450925	-0.450925	PNLIPRP1
64.23	3.04	0.46637	-0.46637	SHTN1
54.78	11.28	0.326257	-0.326257	EMX2
63.1	13.47	0.37481	-0.37481	FAM204A
52.96	12.44	0.302655	-0.302655	PRLHR
46.04	11.14	0.258142	-0.258142	BAG3
41.3	2.72	0.287289	-0.287289	C10orf88
78.81	16.33	0.476587	-0.476587	HMX2
44.43	1.23	0.323881	-0.323881	MMP21
91.6	23.13	0.52403	-0.52403	BNIP3
21.85	0	0.15478	-0.15478	RHOG
33.94	4.67	0.21355	-0.21355	OR51B2
112.97	0	0.876489	-0.876489	HPX
24.02	2.46	0.152483	-0.152483	EIF4G2
61.4	1.17	0.458766	-0.458766	PLEKHA7
45.52	13.4	0.236123	-0.236123	PIK3C2A
42.47	6.22	0.268834	-0.268834	KCNC1
64.02	7.38	0.430332	-0.430332	TSG101
48.73	7.19	0.310733	-0.310733	ZDHHC13
31.33	5.31	0.187809	-0.187809	KIF18A
49.82	21.18	0.20856	-0.20856	MPPED2
41.99	8.1	0.250142	-0.250142	PAX6
24.32	0	0.174344	-0.174344	WT1
28.89	6.6	0.158265	-0.158265	DEPDC7
70.37	17.03	0.404194	-0.404194	NAT10
128.98	81.08	0.361107	-0.361107	EHF
44.56	8.87	0.264399	-0.264399	C11orf96
115.1	20.85	0.728219	-0.728219	PTPRJ
26.94	0	0.195095	-0.195095	BTBD18
35.85	0	0.265666	-0.265666	GIF
31.46	9.2	0.158028	-0.158028	MS4A3
52.39	14.19	0.284279	-0.284279	MS4A1
66.75	1.17	0.50114	-0.50114	ZP1
48.43	0	0.365305	-0.365305	SCGB1D2
33.37	11.07	0.158345	-0.158345	SLC22A9
146.13	104.66	0.310179	-0.310179	MARK2
26.98	0	0.195412	-0.195412	DPF2
174.5	0	1.36383	-1.36383	EHBP1L1
174.5	0	1.36383	-1.36383	FAM89B
174.5	0	1.36383	-1.36383	SSSCA1
55.92	0	0.424629	-0.424629	TMEM151A
55.92	0	0.424629	-0.424629	YIF1A
80.2	0	0.616937	-0.616937	RBM14
282.51	1.23	2.20958	-2.20958	SYT12
392.65	226.68	1.29627	-1.29627	LRTOMT
254.4	101.16	1.19544	-1.19544	C2CD3
254.4	101.16	1.19544	-1.19544	PPME1
22.5	0	0.159929	-0.159929	RNF169
149.35	0	1.16463	-1.16463	NEU3
51.7	16.51	0.260439	-0.260439	AQP11
32.11	8.74	0.166819	-0.166819	TENM4
59.62	0	0.453935	-0.453935	EED
404.6	17.61	3.04684	-3.04684	PRSS23
24.37	0	0.17474	-0.17474	SRSF8
24.02	0	0.171968	-0.171968	PGR
30.94	6.02	0.179096	-0.179096	TRPC6
34.69	3.82	0.226223	-0.226223	YAP1
52.09	2.78	0.372275	-0.372275	UBE4A
108.26	20.78	0.674598	-0.674598	DDX6
31.11	4.59	0.191769	-0.191769	ARHGEF12
55.4	4.98	0.381067	-0.381067	CCDC15
30.03	7.71	0.158503	-0.158503	CDON
21.98	0	0.15581	-0.15581	KCNJ1
52.69	25.85	0.194303	-0.194303	CD163L1
33.33	0	0.245707	-0.245707	GSG1
44.26	18.65	0.184561	-0.184561	PYROXD1
43.04	0	0.322614	-0.322614	GYS2
68.02	1.81	0.50613	-0.50613	MED21
27.11	1.3	0.186145	-0.186145	CPNE8
48.56	15.93	0.240163	-0.240163	ZCRB1
35.51	2.78	0.240955	-0.240955	NELL2
351.96	129.8	1.74132	-1.74132	TMEM106C
128.38	3.76	0.968762	-0.968762	CCDC184
124.33	5.7	0.921319	-0.921319	DDX23
139.86	46.89	0.718081	-0.718081	ADCY6
313.66	190.48	0.957357	-0.957357	SPATS2
38.99	17.62	0.150979	-0.150979	FAIM2
144.17	17.94	0.981514	-0.981514	AQP6
42.6	0	0.319129	-0.319129	FAM186A
42.6	0	0.319129	-0.319129	LARP4
145.69	70.28	0.578998	-0.578998	ATF1
185.73	67.94	0.914666	-0.914666	C12orf80
174.23	87.5	0.668657	-0.668657	AAAS
34.12	12.63	0.151929	-0.151929	NPFF
38.69	1.42	0.276913	-0.276913	NFE2
71.93	27.59	0.332911	-0.332911	MUCL1
43.12	14.18	0.210936	-0.210936	SARNP
43.12	14.18	0.210936	-0.210936	ORMDL2
28.98	0	0.211253	-0.211253	PA2G4
26.02	0	0.187809	-0.187809	MIP
26.02	0	0.187809	-0.187809	TIMELESS
47	12.57	0.254419	-0.254419	ZBTB39
21.76	0	0.154068	-0.154068	STAT6
97.04	51.88	0.339405	-0.339405	CTDSP2
259.48	2.14	2.01996	-2.01996	C12orf66
21.72	0	0.153751	-0.153751	MSRB3
87.55	2.79	0.653054	-0.653054	TMBIM4
52.22	0	0.395324	-0.395324	NUP107
87	60.37	0.19264	-0.19264	PTPRB
36.16	8.35	0.201986	-0.201986	LGR5
68.02	0	0.520466	-0.520466	TMEM19
79.2	2.53	0.588978	-0.588978	ATXN7L3B
207.22	175	0.236915	-0.236915	PHLDA1
22.45	0	0.159533	-0.159533	E2F7
675.63	143.33	4.19776	-4.19776	PAWR
95.73	13.02	0.636817	-0.636817	MYF6
54.93	18.84	0.267567	-0.267567	CCDC59
43.13	16.25	0.19462	-0.19462	METTL25
115.39	25.91	0.690438	-0.690438	SLC6A15
40.31	10.62	0.216876	-0.216876	ALX1
71.67	19.43	0.395482	-0.395482	KITLG
339.16	162.18	1.38348	-1.38348	GALNT4
339.16	162.18	1.38348	-1.38348	POC1B
44.35	16.52	0.202144	-0.202144	DCN
58.18	17.94	0.300437	-0.300437	C12orf74
544.17	230.44	2.46659	-2.46659	SOCS2
39.51	2.91	0.271607	-0.271607	SNRPF
113.71	34.06	0.612581	-0.612581	AMDHD1
113.71	34.06	0.612581	-0.612581	CCDC38
23.29	0	0.166186	-0.166186	NEDD1
102.96	6.35	0.746911	-0.746911	IKBIP
104.09	6.35	0.755861	-0.755861	APAF1
100.52	24.55	0.583434	-0.583434	ANO4
247.17	28.05	1.71724	-1.71724	WASHC3
59.23	1.81	0.43651	-0.43651	NUP37
59.23	1.81	0.43651	-0.43651	PARPBP
112.18	2.01	0.854312	-0.854312	IGF1
80.9	10.49	0.539396	-0.539396	C12orf42
234.81	28.95	1.61222	-1.61222	GLT8D2
234.81	35.82	1.5578	-1.5578	HCFC2
39.34	0	0.293309	-0.293309	RIC8B
50.09	0	0.378453	-0.378453	PRDM4
58.36	0	0.443955	-0.443955	WSCD2
214.93	0	1.68406	-1.68406	ISCU
214.93	0	1.68406	-1.68406	SART3
47.48	0	0.357781	-0.357781	DAO
44.47	0	0.33394	-0.33394	ATP2A2
28.12	0	0.204441	-0.204441	ACAD10
27.78	1.3	0.191452	-0.191452	BRAP
83.24	31.29	0.393185	-0.393185	KSR2
44.56	4.02	0.302813	-0.302813	HSPB8
77.54	25.89	0.390809	-0.390809	CCDC60
48.35	11.33	0.274933	-0.274933	TMEM233
58.35	3.04	0.419798	-0.419798	RAB35
116.45	46.05	0.539317	-0.539317	POP5
41.03	13.21	0.202065	-0.202065	P2RX4
59.22	28.63	0.224005	-0.224005	HIP1R
40.16	9.59	0.223846	-0.223846	CDK2AP1
60.22	2.46	0.439203	-0.439203	CCDC92
60.22	2.46	0.439203	-0.439203	ZNF664-RFLNA
60.22	2.46	0.439203	-0.439203	ZNF664
82.72	10.1	0.5569	-0.5569	UBC
28.2	4.53	0.169196	-0.169196	RIMBP2
44.09	20.92	0.165235	-0.165235	ZNF891
105.52	1.62	0.804651	-0.804651	SAP18
61.97	1.36	0.461776	-0.461776	FGF9
97.35	13.15	0.648619	-0.648619	AMER2
178.24	117.1	0.465974	-0.465974	RNF6
146.74	2.98	1.12036	-1.12036	USP12
84.2	0	0.648619	-0.648619	MTIF3
299.73	177.85	0.94706	-0.94706	UBL3
75.94	30.77	0.339485	-0.339485	KATNAL1
143.47	33.61	0.851857	-0.851857	PDS5B
91.43	17.68	0.56585	-0.56585	MAB21L1
183.85	2.78	1.41587	-1.41587	WBP4
101.96	0	0.789285	-0.789285	KBTBD6
82.5	0	0.635154	-0.635154	VWA8
156.96	90.93	0.504705	-0.504705	AKAP11
1037.55	20.66	8.03592	-8.03592	LRCH1
68.02	12.63	0.420431	-0.420431	MBNL2
25.07	2.78	0.158265	-0.158265	TMCO3
50.78	0	0.383918	-0.383918	RNASE11
50.78	0	0.383918	-0.383918	RNASE12
142.65	0	1.11157	-1.11157	RNASE13
142.65	0	1.11157	-1.11157	RNASE7
28.02	0	0.203649	-0.203649	CHD8
106.87	53.89	0.401343	-0.401343	ABHD4
114.57	53.89	0.46233	-0.46233	DAD1
53.83	27.07	0.19367	-0.19367	C14orf119
84.73	14.96	0.534327	-0.534327	CMTM5
84.73	0	0.652816	-0.652816	EFS
84.73	14.96	0.534327	-0.534327	IL25
52.53	0	0.397779	-0.397779	CTSG
22.11	0	0.15684	-0.15684	NOVA1
25.02	0	0.179888	-0.179888	FOXG1
336.12	0	2.64393	-2.64393	SCFD1
39.51	11.01	0.207451	-0.207451	DTD2
771.89	0	6.09541	-6.09541	ARHGAP5
194.52	0	1.5224	-1.5224	CFL2
117.71	76.81	0.305664	-0.305664	BAZ1A
615.97	7.31	4.80256	-4.80256	NFKBIA
250.04	0	1.96214	-1.96214	MBIP
753.83	0	5.95237	-5.95237	PAX9
362.23	261.01	0.783424	-0.783424	PNN
362.23	261.01	0.783424	-0.783424	TRAPPC6B
75.67	20.6	0.417897	-0.417897	SOS2
124.89	25.78	0.766712	-0.766712	CDKL1
111.18	65.3	0.345108	-0.345108	SAV1
57.4	15.15	0.316357	-0.316357	NIN
27.24	1.55	0.185195	-0.185195	PYGL
73.37	10.04	0.483319	-0.483319	PTGER2
33.38	10.17	0.165552	-0.165552	TXNDC16
33.38	10.17	0.165552	-0.165552	GPR137C
159.44	0	1.24455	-1.24455	STYX
148.39	0	1.15703	-1.15703	DDHD1
122.98	14.83	0.838313	-0.838313	BMP4
185.03	35.82	1.16353	-1.16353	GCH1
218.15	79.79	1.07759	-1.07759	LGALS3
265.4	65.23	1.56715	-1.56715	FBXO34
46.95	4.6	0.317149	-0.317149	TMEM260
98.13	16.19	0.630719	-0.630719	OTX2
31.68	6.8	0.178779	-0.178779	CCDC198
155.05	15.47	1.08725	-1.08725	PSMA3
74.33	18.84	0.421223	-0.421223	TOMM20L
30.07	4.53	0.184007	-0.184007	DACT1
377.55	0	2.97207	-2.97207	DAAM1
92.13	18.26	0.566801	-0.566801	RTN1
44.73	9.65	0.259568	-0.259568	HIF1A
86.99	26.36	0.461934	-0.461934	SYT16
40.47	12.05	0.206818	-0.206818	KCNH5
40.73	1.23	0.294576	-0.294576	GPHB5
475.15	79.47	3.11567	-3.11567	PPP2R5E
60.1	9	0.386453	-0.386453	SYNE2
350.65	22.98	2.577	-2.577	AKAP5
31.29	0	0.229549	-0.229549	FNTB
89.9	67.16	0.16183	-0.16183	GPHN
63.32	31.61	0.232876	-0.232876	CCDC196
82.29	0	0.633491	-0.633491	ATP6V1D
82.29	0	0.633491	-0.633491	EIF2S1
40.08	0	0.29917	-0.29917	DCAF5
941.25	99.93	6.64533	-6.64533	ERH
941.25	62.56	6.94131	-6.94131	SLC39A9
30.15	5.18	0.179492	-0.179492	MED6
291.42	32.05	2.03604	-2.03604	TTC9
39.34	17.16	0.157394	-0.157394	RGS6
92.43	9.45	0.638956	-0.638956	RBM25
59.01	18.46	0.302892	-0.302892	PAPLN
42.64	8.35	0.25331	-0.25331	ACOT2
43.9	8.35	0.26329	-0.26329	HEATR4
167.23	0	1.30625	-1.30625	VSX2
456.15	35.94	3.30996	-3.30996	PROX2
135.16	14.37	0.938427	-0.938427	ACYP1
135.16	14.37	0.938427	-0.938427	ZC2HC1C
36.42	8.61	0.201986	-0.201986	FOS
91.08	5.43	0.660103	-0.660103	IFT43
91.08	7.63	0.642678	-0.642678	TGFB3
263.01	36.14	1.77863	-1.77863	GPATCH2L
313.88	62.31	1.97426	-1.97426	TMEM63C
85.03	45.08	0.29814	-0.29814	SAMD15
85.03	45.08	0.29814	-0.29814	TMED8
81.72	29.98	0.391522	-0.391522	POMT2
70.84	11.66	0.45045	-0.45045	ISM2
66.41	10.11	0.427639	-0.427639	SPTLC2
207.27	13.54	1.51614	-1.51614	CEP128
134.51	40.48	0.726476	-0.726476	TSHR
26.63	1.36	0.181868	-0.181868	GTF2A1
85.9	54.86	0.227569	-0.227569	STON2
59.7	24.15	0.26329	-0.26329	SPATA7
72.25	26.09	0.347326	-0.347326	ZC3H14
53	31.22	0.154226	-0.154226	PTPN21
85.59	43.65	0.313902	-0.313902	TTC8
116.67	0	0.905795	-0.905795	FOXN3
145.17	47.48	0.755465	-0.755465	RPS6KA5
67.15	18.01	0.370929	-0.370929	CCDC88C
340.99	19.69	2.52655	-2.52655	FBLN5
37.9	1.75	0.268042	-0.268042	CPSF2
37.9	1.75	0.268042	-0.268042	NDUFB1
86.59	22.86	0.486488	-0.486488	ITPK1
53.05	14.7	0.285467	-0.285467	BTBD7
53.05	21.57	0.231054	-0.231054	UNC79
80.07	34.38	0.343603	-0.343603	COX8C
1017.28	65.8	7.51784	-7.51784	SERPINA9
101.18	1.3	0.772811	-0.772811	SERPINA3
162.58	0	1.26942	-1.26942	DICER1
126.98	0	0.987454	-0.987454	TCL1B
35.29	12.56	0.16175	-0.16175	PAPOLA
398.48	29.6	2.9034	-2.9034	DEGS2
158.31	20.08	1.07656	-1.07656	RTL1
60.01	22.15	0.281586	-0.281586	DIO3
99.61	20.67	0.606957	-0.606957	PPP2R5C
54.14	22.41	0.233034	-0.233034	CINP
25.59	0	0.184403	-0.184403	TECPR2
365.58	36.14	2.59102	-2.59102	ANKRD9
56.58	25.52	0.227727	-0.227727	XRCC3
56.58	25.52	0.227727	-0.227727	ZFYVE21
43.95	1.17	0.320555	-0.320555	ACTC1
88.6	14.06	0.572107	-0.572107	RASGRP1
35.07	0	0.259488	-0.259488	RAD51
53.53	22.6	0.226698	-0.226698	PLA2G4E
41.25	8.03	0.244836	-0.244836	ZNF106
22.28	0	0.158186	-0.158186	HAUS2
22.28	0	0.158186	-0.158186	LRRC57
85.25	19.75	0.500507	-0.500507	TTBK2
93.03	16.32	0.589295	-0.589295	TGM5
33.28	8.29	0.17965	-0.17965	SORD
49.3	7.38	0.313743	-0.313743	GATM
85.64	22.08	0.485141	-0.485141	SPATA5L1
149.7	16.46	1.03704	-1.03704	FBN1
46.65	20.92	0.185512	-0.185512	CEP152
159.27	12.76	1.14214	-1.14214	EID1
157.75	18.65	1.08345	-1.08345	DMXL2
1030.68	129.15	7.12222	-7.12222	MAPK6
637.73	200.33	3.44611	-3.44611	MYO5C
171.24	2.27	1.32003	-1.32003	ARPP19
104.44	69.3	0.260043	-0.260043	ONECUT1
116.49	73.57	0.321664	-0.321664	RAB27A
318.45	270.98	0.357702	-0.357702	PRTG
28.24	0	0.205392	-0.205392	CGNL1
56.78	28.24	0.207768	-0.207768	AQP9
66.36	19.37	0.3539	-0.3539	RNF111
47.83	23.31	0.175928	-0.175928	CCNB2
57.05	4.4	0.398729	-0.398729	BNIP2
28.89	0	0.21054	-0.21054	FOXB1
131.89	70.14	0.470805	-0.470805	USP3
114.49	54.6	0.456073	-0.456073	DAPK2
124.33	6.09	0.91823	-0.91823	FAM96A
124.33	6.09	0.91823	-0.91823	SNX1
40.08	8.35	0.233034	-0.233034	RBPMS2
24.15	0	0.172997	-0.172997	UBAP1L
62.93	20.66	0.316515	-0.316515	INTS14
54.71	18.33	0.269864	-0.269864	SLC24A1
86.2	14.83	0.547	-0.547	DENND4A
157.83	90.48	0.51516	-0.51516	RAB11A
53.48	10.43	0.322693	-0.322693	MEGF11
125.72	51.88	0.566563	-0.566563	AAGAB
125.72	39.57	0.664063	-0.664063	IQCH
145.47	0	1.1339	-1.1339	FEM1B
53.39	8.49	0.337346	-0.337346	KIF23
145.17	0	1.13153	-1.13153	TLE3
30.89	0	0.226381	-0.226381	GRAMD2A
72.28	31.99	0.300833	-0.300833	TBC1D21
118.88	23.06	0.740654	-0.740654	UBL7
78.89	0	0.606561	-0.606561	SNUPN
88.26	62.96	0.182106	-0.182106	UBE2Q2
90.12	64.57	0.184086	-0.184086	IDH3A
32.15	0	0.236361	-0.236361	ANKRD34C
35.12	2.34	0.241351	-0.241351	KIAA1024
93.43	0	0.721724	-0.721724	FAH
30.51	2.66	0.202303	-0.202303	CPEB1
42.47	2.53	0.298061	-0.298061	FSD2
42.47	2.53	0.298061	-0.298061	WHAMM
60.84	0	0.463598	-0.463598	FAM103A1
64.23	10.37	0.408313	-0.408313	ADAMTSL3
202.65	3.88	1.55606	-1.55606	WDR73
186.47	1.42	1.44739	-1.44739	NMB
171.64	55.11	0.904686	-0.904686	KLHL25
122.32	0	0.950545	-0.950545	AGBL1
108.83	19.5	0.68925	-0.68925	TICRR
149.74	81.22	0.524426	-0.524426	BLM
65.4	0	0.499715	-0.499715	FAM174B
70.11	0	0.53702	-0.53702	ARRDC4
115.8	76.42	0.293625	-0.293625	ALDH1A3
91.69	4.02	0.676103	-0.676103	SELENOS
43.95	13.93	0.21949	-0.21949	TARSL2
22.28	0	0.158186	-0.158186	FAM234A
30.11	5.06	0.180126	-0.180126	CACNA1H
92.47	0	0.714121	-0.714121	TMEM204
30.37	1.23	0.21252	-0.21252	FAHD1
30.37	1.23	0.21252	-0.21252	HAGH
32.94	11.2	0.153909	-0.153909	OR2C1
60.01	3.37	0.430332	-0.430332	MTRNR2L4
59	0	0.449024	-0.449024	SLX4
83.46	14.7	0.526327	-0.526327	ADCY9
38.95	5.76	0.244598	-0.244598	GRIN2A
50.09	0	0.378453	-0.378453	ATF7IP2
72.15	1.36	0.542406	-0.542406	TVP23A
82.68	4.02	0.60474	-0.60474	CPPED1
50	4.99	0.338217	-0.338217	SHISA9
79.38	4.86	0.571949	-0.571949	NDE1
43.69	0	0.327762	-0.327762	MYH11
235.16	122.08	0.87736	-0.87736	SYT17
120.89	10.05	0.859619	-0.859619	GPR139
53.61	7.64	0.345821	-0.345821	CRYM
28.85	4.21	0.176878	-0.176878	USP31
77.16	38.86	0.285071	-0.285071	RBBP6
25.41	0	0.182977	-0.182977	ATP2A1
41.12	11.27	0.218144	-0.218144	TAOK2
125.02	0	0.97193	-0.97193	ZNF689
27.63	2.01	0.18464	-0.18464	VN1R3
48.13	19.75	0.206501	-0.206501	MYLK3
30.9	4.93	0.187413	-0.187413	AKTIP
28.51	3.63	0.178779	-0.178779	IRX6
39.08	16.97	0.15684	-0.15684	MMP15
52.53	24.48	0.203887	-0.203887	NFAT5
58.27	0	0.443242	-0.443242	ZNF19
60.75	0	0.462885	-0.462885	TAT
79.37	24.8	0.413937	-0.413937	AP1G1
216.8	25.84	1.4942	-1.4942	ZFHX3
34.03	12.05	0.15581	-0.15581	GLG1
77.24	1.3	0.583196	-0.583196	ZNRF1
154.13	0	1.20249	-1.20249	BCAR1
40.08	1.17	0.289903	-0.289903	KARS
40.08	0	0.29917	-0.29917	TERF2IP
22.85	0	0.162701	-0.162701	DUXB
47.34	2.2	0.339247	-0.339247	CNTNAP4
27.33	0	0.198184	-0.198184	VAT1L
132.9	102.21	0.224797	-0.224797	GAN
109.05	3.76	0.81566	-0.81566	DNAAF1
120.4	3.76	0.905557	-0.905557	HSDL1
30.81	0	0.225747	-0.225747	BHLHA9
45.26	12.18	0.243727	-0.243727	ATP2A3
36.73	11.59	0.180839	-0.180839	CNTROB
36.73	11.59	0.180839	-0.180839	KCNAB3
36.73	11.59	0.180839	-0.180839	TRAPPC1
28.76	0	0.20951	-0.20951	PIRT
26.81	0	0.194066	-0.194066	DRG2
53.23	31.67	0.152483	-0.152483	WSB1
44.78	13.21	0.231767	-0.231767	NLK
52.05	0	0.393977	-0.393977	TIAF1
43.73	7.12	0.271686	-0.271686	NUFIP2
60.76	9.97	0.383997	-0.383997	EVI2B
25.5	2.2	0.166265	-0.166265	CCL2
40.99	1.17	0.29711	-0.29711	CCL13
30.68	2.27	0.206738	-0.206738	CCL16
57.83	11.52	0.348514	-0.348514	DUSP14
48.91	1.17	0.35984	-0.35984	HNF1B
189.82	0	1.48517	-1.48517	IGFBP4
98.3	3.88	0.729565	-0.729565	SMARCE1
43.99	0	0.330139	-0.330139	HAP1
34.42	1.3	0.244044	-0.244044	ARL4D
90.11	38.92	0.387166	-0.387166	SOST
63.76	4.08	0.45441	-0.45441	MAP3K14
68.45	0	0.523872	-0.523872	ITGB3
73.54	2.53	0.544148	-0.544148	HOXB5
40.51	18.14	0.158899	-0.158899	HOXB13
39.51	1.49	0.282854	-0.282854	PRAC1
39.51	1.49	0.282854	-0.282854	PRAC2
31.03	3.24	0.201828	-0.201828	SLC35B1
192.48	55.19	1.06911	-1.06911	TOB1
33.82	3.11	0.224955	-0.224955	MBTD1
50	13.15	0.273587	-0.273587	UTP18
49.91	8.61	0.308833	-0.308833	TMEM100
98.39	44.81	0.406095	-0.406095	NOG
38.9	0	0.289824	-0.289824	CUEDC1
65.67	13.8	0.392551	-0.392551	SRSF1
81.6	1.17	0.618759	-0.618759	MPO
150.22	27.98	0.949911	-0.949911	SUPT4H1
119.28	40.61	0.604819	-0.604819	RPS6KB1
119.28	40.61	0.604819	-0.604819	TUBD1
224.67	0	1.7612	-1.7612	HEATR6
8598.26	0	68.0836	-68.0836	TBX4
394.77	144.69	1.96246	-1.96246	BRIP1
141.08	0	1.09913	-1.09913	STRADA
48.09	14.96	0.244123	-0.244123	PECAM1
93.69	29.21	0.492428	-0.492428	CEP112
74.19	33.49	0.30408	-0.30408	KPNA2
61.93	7.32	0.414253	-0.414253	FAM20A
40.34	16.97	0.166819	-0.166819	KCNJ2
95.13	0	0.735189	-0.735189	SDK2
175.89	103.63	0.554049	-0.554049	CASKIN2
175.89	118.33	0.437619	-0.437619	TSEN54
175.89	14.7	1.25841	-1.25841	LLGL2
46.61	0	0.35089	-0.35089	BAIAP2
27.55	2.92	0.176799	-0.176799	TYMS
114.19	18.84	0.736931	-0.736931	MYL12B
47.69	8.48	0.292279	-0.292279	ZBTB14
50.61	6.6	0.330297	-0.330297	RALBP1
49.17	5.9	0.324436	-0.324436	PPP4R1
96.48	1.17	0.736615	-0.736615	CEP76
73.98	0	0.567672	-0.567672	ESCO1
59.58	28.9	0.224718	-0.224718	TTC39C
67.14	8.67	0.444826	-0.444826	SS18
162.88	0	1.2718	-1.2718	SLC25A52
81.38	57.65	0.169671	-0.169671	GAREM1
95.09	24.1	0.54399	-0.54399	DTNA
56.23	24.81	0.230579	-0.230579	ZNF397
23.93	0	0.171255	-0.171255	INO80C
34.6	6.07	0.207689	-0.207689	KATNAL2
26.46	1.23	0.181551	-0.181551	IER3IP1
33.99	3.11	0.226302	-0.226302	SMAD2
123.8	4.47	0.926863	-0.926863	SMAD7
41.78	10.75	0.22749	-0.22749	ME2
47.92	2.46	0.341782	-0.341782	SMAD4
25.29	2.53	0.161988	-0.161988	CPLX4
22.11	0	0.15684	-0.15684	ELAVL1
32.33	9.9	0.159374	-0.159374	ZNF491
37.25	9.91	0.198263	-0.198263	ZNF433
26.15	2.98	0.165235	-0.165235	DNAJB1
37.95	9.72	0.205313	-0.205313	ADGRE3
54.4	2.59	0.392076	-0.392076	OR10H5
21.93	0	0.155414	-0.155414	CYP4F11
49.21	2.59	0.350969	-0.350969	RAB8A
30.98	9.26	0.153751	-0.153751	SIN3B
108.48	0	0.840926	-0.840926	PDE4C
24.72	3.43	0.150345	-0.150345	ZNF506
22.89	0	0.163018	-0.163018	ZNF90
40.42	5.24	0.26036	-0.26036	ZNF536
43.86	12.89	0.227015	-0.227015	THEG5
41.87	8.16	0.248717	-0.248717	LSM14A
48.13	0	0.362929	-0.362929	SCGB2B2
61.53	14.78	0.351999	-0.351999	ZNF302
50.13	5.38	0.336158	-0.336158	CD22
78.41	13.4	0.496626	-0.496626	ZNF793
28.98	1.55	0.198976	-0.198976	ZNF607
95.38	0	0.737169	-0.737169	EIF3K
95.38	0	0.737169	-0.737169	MAP4K1
77.19	0	0.593097	-0.593097	PAK4
21.5	0	0.152008	-0.152008	MAP3K10
58.23	7.45	0.383918	-0.383918	CYP2B6
81.55	25.39	0.42653	-0.42653	CEACAM7
84.25	56.28	0.203253	-0.203253	CEACAM6
61.27	23.18	0.283408	-0.283408	POU2F2
24.24	0	0.17371	-0.17371	MEGF8
26.2	1.17	0.179967	-0.179967	ZNF285
74.76	28.89	0.345029	-0.345029	IGFL3
27.54	0	0.199848	-0.199848	ZC3H4
87.21	43.33	0.329267	-0.329267	BSPH1
87.21	43.33	0.329267	-0.329267	ELSPBP1
69.84	21.24	0.366652	-0.366652	VRK3
69.84	21.24	0.366652	-0.366652	ZNF473
46.74	19.43	0.198026	-0.198026	SIGLECL1
89.34	15.48	0.566721	-0.566721	CEACAM18
27.07	0	0.196125	-0.196125	ZNF888
55	3.11	0.39271	-0.39271	DPRX
40.82	17.68	0.164998	-0.164998	KMT5C
41.73	9.97	0.233272	-0.233272	ZNF544
24.93	0	0.179175	-0.179175	AP5S1
55.48	14.25	0.308278	-0.308278	KIF16B
181.5	83.94	0.754435	-0.754435	DSTN
124.1	26.56	0.754277	-0.754277	MGME1
127.59	17.1	0.856847	-0.856847	SNX5
41.44	7.32	0.251964	-0.251964	RBBP9
40.74	7.32	0.24642	-0.24642	SEC23B
85.16	0	0.656222	-0.656222	RALGAPA2
48.69	0	0.367364	-0.367364	XRN2
47.56	11.92	0.264003	-0.264003	NKX2-4
61.75	17.94	0.328713	-0.328713	PAX1
45.79	8.55	0.276676	-0.276676	CST2
58.27	6.28	0.393502	-0.393502	ABHD12
32.85	0	0.241905	-0.241905	BPIFB1
123.85	48.39	0.579394	-0.579394	RALY
22.41	0	0.159216	-0.159216	EDEM2
55.31	9.2	0.34693	-0.34693	NFS1
40.12	9.2	0.226619	-0.226619	ROMO1
30.59	0	0.224005	-0.224005	BLCAP
30.59	0	0.224005	-0.224005	NNAT
510.27	69.18	3.47534	-3.47534	CHD6
53.13	4.4	0.367681	-0.367681	JPH2
42.2	12.37	0.217985	-0.217985	SDC4
32.16	0	0.23644	-0.23644	PCIF1
43.91	1.81	0.315169	-0.315169	SLC13A3
49.26	6.8	0.31802	-0.31802	ZNFX1
84.73	0	0.652816	-0.652816	PTPN1
572.54	410.17	1.26776	-1.26776	BCAS4
50.52	2.01	0.365939	-0.365939	MTRNR2L3
81.29	53.7	0.200244	-0.200244	RAE1
47.78	0	0.360157	-0.360157	PCK1
191.33	154.02	0.27723	-0.27723	RAB22A
43.82	7.77	0.26725	-0.26725	VAPB
1077.76	601.94	3.75041	-3.75041	STX16
73.68	48.82	0.178621	-0.178621	BACH1
127.63	49.29	0.602205	-0.602205	BACE2
32.33	9.78	0.160325	-0.160325	MX1
56.35	17.23	0.291566	-0.291566	TMPRSS2
58.79	0	0.447361	-0.447361	UMODL1
181.94	0	1.42276	-1.42276	TSPEAR
37.47	0	0.278497	-0.278497	GAB4
33.12	9.85	0.166027	-0.166027	CECR2
56.92	2.4	0.413541	-0.413541	PEX26
46.43	13.09	0.245786	-0.245786	ARVCF
46.43	11.6	0.257587	-0.257587	TANGO2
45.04	0	0.338455	-0.338455	PI4KA
45.04	0	0.338455	-0.338455	SNAP29
35.03	5.51	0.21553	-0.21553	IGLL1
77.16	43.85	0.245548	-0.245548	TMEM211
41.64	14.58	0.196046	-0.196046	LINC01638
80.9	48.7	0.236757	-0.236757	ZNRF3
124.28	61.98	0.475161	-0.475161	THOC5
32.81	5.7	0.196442	-0.196442	LARGE1
69.67	26.3	0.325228	-0.325228	RBFOX2
45.56	11.78	0.249271	-0.249271	MKL1
26.33	0	0.190264	-0.190264	DISP3
31.42	0	0.230579	-0.230579	FBXO42
45.26	17.62	0.20064	-0.20064	ZBTB40
23.41	0	0.167136	-0.167136	PTPRF
23.8	1.42	0.158978	-0.158978	PTCH2
36.95	8.22	0.209273	-0.209273	CDCP2
25.11	0	0.180601	-0.180601	ANGPTL3
27.42	2.27	0.180918	-0.180918	GNG5
27.42	2.27	0.180918	-0.180918	SPATA1
200.83	0	1.57238	-1.57238	GPSM2
69.45	45.98	0.167611	-0.167611	DENND2D
69.5	35.56	0.250538	-0.250538	PHTF1
51.09	3.1	0.36182	-0.36182	HAO2
218.1	2.72	1.68762	-1.68762	SEC22B
332.72	0	2.617	-2.617	LCE2D
88.03	0	0.678954	-0.678954	C1orf68
88.03	52.53	0.262894	-0.262894	LCE4A
110.31	0	0.855421	-0.855421	C1orf43
110.31	0	0.855421	-0.855421	UBAP2L
238.86	0	1.87359	-1.87359	EFNA4
23.76	0	0.169908	-0.169908	KHDC4
23.76	0	0.169908	-0.169908	RXFP4
94.26	69.94	0.174344	-0.174344	SMG5
94.26	69.94	0.174344	-0.174344	TMEM79
24.72	0	0.177512	-0.177512	HDGF
131.85	34.84	0.750079	-0.750079	ETV3L
60.44	0	0.460429	-0.460429	KIRREL1
70.67	0	0.541455	-0.541455	CASQ1
70.67	0	0.541455	-0.541455	PEA15
96.26	24.42	0.550722	-0.550722	CD244
41.3	15.09	0.189313	-0.189313	UAP1
45.48	0	0.34194	-0.34194	DDR2
38.51	15.09	0.167215	-0.167215	TNR
189.86	50	1.08947	-1.08947	IER5
32.16	0	0.23644	-0.23644	SOX13
22.15	0	0.157156	-0.157156	REN
95.51	0	0.738199	-0.738199	CTSE
35.16	11.4	0.169908	-0.169908	ATF3
48.78	1.49	0.356276	-0.356276	RHOU
40.3	6.28	0.251172	-0.251172	RBM34
31.85	0	0.233985	-0.233985	KCNF1
78.07	0	0.600066	-0.600066	CCDC121
78.07	0	0.600066	-0.600066	GPN1
42.91	0	0.321584	-0.321584	PPP1CB
71.98	0	0.551831	-0.551831	CDC42EP3
25.98	0	0.187492	-0.187492	MDH1
25.98	0	0.187492	-0.187492	WDPCP
31.9	2.01	0.218461	-0.218461	SLC1A4
48.78	23.83	0.179334	-0.179334	ADD2
267.93	0	2.10384	-2.10384	MGAT4A
71.15	1.36	0.534485	-0.534485	SLC20A1
218.62	0	1.71328	-1.71328	GPR39
95.52	2.72	0.716734	-0.716734	TMEM237
89.95	14.11	0.582404	-0.582404	IGFBP5
31.55	0	0.231608	-0.231608	AP1S3
135.47	85.95	0.373938	-0.373938	CAV3
24.63	0	0.176799	-0.176799	PLCL2
36.07	0	0.267409	-0.267409	XIRP1
24.76	0	0.177829	-0.177829	IP6K1
26.33	0	0.190264	-0.190264	TMEM115
21.32	0	0.150583	-0.150583	FHIT
30.2	0	0.220916	-0.220916	GXYLT2
84.33	1.88	0.634758	-0.634758	FILIP1L
27.5	0	0.199531	-0.199531	CD200R1L
56.49	22.67	0.249588	-0.249588	ZBTB38
105.66	0	0.818591	-0.818591	PAQR9
103.22	0	0.799265	-0.799265	TM4SF1
76.5	1.49	0.57583	-0.57583	EPHB3
56.71	11.98	0.336	-0.336	RPL39L
28.46	0	0.207134	-0.207134	ADD1
109.32	3.11	0.822947	-0.822947	SEPT11
21.58	0	0.152642	-0.152642	NKX6-1
42.52	2.85	0.295922	-0.295922	AP1AR
76.76	0	0.589691	-0.589691	SETD7
90.29	39.77	0.381859	-0.381859	MAML3
57.75	0	0.439124	-0.439124	NKD2
42.82	0	0.320872	-0.320872	RETREG1
107.27	0	0.831343	-0.831343	SELENOP
44	0	0.330218	-0.330218	SSBP2
115.05	30.51	0.651312	-0.651312	MEGF10
85.99	18.65	0.51508	-0.51508	P4HA2
155.14	7.9	1.14792	-1.14792	SOWAHA
29.89	2.33	0.200006	-0.200006	ZCCHC10
82.55	0	0.63555	-0.63555	CXXC5
48.56	2.85	0.343762	-0.343762	PURA
125.85	23.18	0.794909	-0.794909	PCDH1
185.24	0	1.4489	-1.4489	HMHB1
67.1	0	0.513179	-0.513179	TNIP1
50.3	20.73	0.215926	-0.215926	ADAM19
37.47	0	0.278497	-0.278497	FOXI1
216.23	0	1.69435	-1.69435	LOC101928093
164.66	0	1.2859	-1.2859	GPRIN1
353.14	213.27	1.08955	-1.08955	NHP2
42.95	0	0.321901	-0.321901	BTN2A1
23.63	0	0.168879	-0.168879	OR2J3
40.43	0	0.301942	-0.301942	DDR1
42.3	0	0.316753	-0.316753	MUC21
106.61	4.92	0.787147	-0.787147	UQCC2
97.17	0	0.751347	-0.751347	LEMD2
31.33	0	0.229866	-0.229866	RAB44
104.83	0	0.812017	-0.812017	GLP1R
27.5	0	0.199531	-0.199531	FYN
24.63	0	0.176799	-0.176799	RSPH4A
24.02	0	0.171968	-0.171968	MAS1
43.69	0	0.327762	-0.327762	ELFN1
75.72	0	0.581453	-0.581453	SNX8
225.72	39.38	1.45761	-1.45761	AGR2
52.05	0	0.393977	-0.393977	PPP1R17
39.56	0	0.295051	-0.295051	C7orf69
30.11	0	0.220203	-0.220203	COBL
31.55	0	0.231608	-0.231608	CYP51A1
78.2	0	0.601096	-0.601096	FIS1
88.25	15.22	0.560148	-0.560148	CAV2
39.21	0	0.292279	-0.292279	FLNC
37.9	0	0.281903	-0.281903	ATP6V1F
51.44	10.23	0.30812	-0.30812	KIAA1549
46.43	0	0.349464	-0.349464	OR6B1
53.09	20.85	0.237074	-0.237074	ZNF783
320.28	0	2.51847	-2.51847	CRYGN
58.44	4.53	0.408709	-0.408709	PTPRN2
23.11	0	0.16476	-0.16476	GATA4
65.1	0	0.497339	-0.497339	RAB2A
60.53	0	0.461142	-0.461142	SGK3
89.34	19.49	0.534961	-0.534961	UBE2W
112.58	0	0.8734	-0.8734	KLF10
156.83	36.07	0.938189	-0.938189	SLC30A8
48.43	0	0.365305	-0.365305	LY6H
60.57	32.64	0.202937	-0.202937	NRBP2
179.03	59.07	0.931853	-0.931853	ZNF16
27.42	0	0.198897	-0.198897	C9orf66
27.42	0	0.198897	-0.198897	DOCK8
81.33	8.16	0.561256	-0.561256	SLC1A1
39.51	5.63	0.250063	-0.250063	IFNA8
98.22	7.64	0.699151	-0.699151	MTAP
39.73	9.91	0.217906	-0.217906	AQP7
187.03	0	1.46308	-1.46308	GBA2
187.03	0	1.46308	-1.46308	MSMP
187.03	0	1.46308	-1.46308	RGP1
23.06	0	0.164364	-0.164364	CCDC180
38.12	0	0.283646	-0.283646	TMEM38B
34.72	10.69	0.172047	-0.172047	PALM2
52.53	15.36	0.276121	-0.276121	SLC46A2
56.14	0	0.426372	-0.426372	COL27A1
75.28	1.81	0.563633	-0.563633	DAB2IP
34.86	1.94	0.242459	-0.242459	RC3H2
41.6	0	0.311209	-0.311209	ZBTB43
37.82	16.12	0.153592	-0.153592	FUBP3
56.7	27.08	0.216322	-0.216322	PRRC2B
26.81	0	0.194066	-0.194066	DBH
24.15	2.07	0.156602	-0.156602	ZMYND19
105.96	8.61	0.752772	-0.752772	FAM208B
81.38	0	0.626283	-0.626283	BEND7
30.64	0	0.224401	-0.224401	DNAJC1
52.48	0	0.397383	-0.397383	SLC29A3
76.81	2.07	0.573691	-0.573691	VSIR
92.69	1.81	0.701527	-0.701527	ANAPC16
24.28	2.07	0.157632	-0.157632	EXOC6
82.38	0	0.634203	-0.634203	SLIT1
151.91	2.4	1.1659	-1.1659	TLX1
94.91	2.47	0.713883	-0.713883	LDB1
49.22	7.71	0.310496	-0.310496	RAB11FIP2
31.81	0	0.233668	-0.233668	TACC2
28.59	1.17	0.198897	-0.198897	FAM196A
29.99	3.17	0.194145	-0.194145	OR56A1
95.56	0	0.738595	-0.738595	SMPD1
39.21	0	0.292279	-0.292279	ST5
53	0	0.401502	-0.401502	RAPSN
34.29	1.17	0.244044	-0.244044	PTGDR2
23.93	0	0.171255	-0.171255	FAU
23.93	0	0.171255	-0.171255	MRPL49
23.93	0	0.171255	-0.171255	TM7SF2
23.93	0	0.171255	-0.171255	ZNHIT2
79.98	0	0.615194	-0.615194	ACY3
48.09	0	0.362612	-0.362612	C11orf24
45.78	0	0.344316	-0.344316	FGF4
32.59	11.14	0.151612	-0.151612	PPFIA1
30.07	0	0.219886	-0.219886	UCP2
37.86	0	0.281586	-0.281586	GDPD5
36.03	1.23	0.25735	-0.25735	KDELC2
34.12	2.59	0.23145	-0.23145	DIXDC1
308.7	12.23	2.32989	-2.32989	KMT2A
34.59	0	0.255687	-0.255687	PRMT8
35.77	2.2	0.247608	-0.247608	STRAP
201.13	0	1.57475	-1.57475	KRT6B
37.82	6.48	0.229945	-0.229945	RAB21
155.31	0	1.21184	-1.21184	ATP2B1
65.97	0	0.504229	-0.504229	ANKS1B
24.32	0	0.174344	-0.174344	MTERF2
46.17	7.71	0.286339	-0.286339	GLTP
31.59	0	0.231925	-0.231925	DTX1
74.28	20.98	0.403878	-0.403878	IQCD
74.28	20.98	0.403878	-0.403878	TPCN1
22.58	0	0.160562	-0.160562	PLBD2
38.91	11.01	0.202699	-0.202699	NOS1
41.47	0	0.310179	-0.310179	RNF34
44.09	2.72	0.309387	-0.309387	ZNF10
69.23	22.86	0.348989	-0.348989	GSX1
41.91	1.3	0.303367	-0.303367	RGCC
87.55	1.75	0.661291	-0.661291	DNAJC15
23.67	0	0.169196	-0.169196	RCBTB1
69.54	13.61	0.424708	-0.424708	CGRRF1
56.48	8.36	0.36285	-0.36285	CCDC175
152.05	93.39	0.446331	-0.446331	ACTN1
61.58	0	0.469459	-0.469459	ELMSAN1
81.72	19.75	0.472548	-0.472548	GSTZ1
47.53	11.59	0.266379	-0.266379	MARK3
123.15	25.91	0.751901	-0.751901	DLL4
37.86	4.99	0.242063	-0.242063	EHD4
52.48	6.35	0.347088	-0.347088	EIF3J
100.3	12.31	0.678637	-0.678637	BLOC1S6
50.35	11.27	0.291249	-0.291249	SLC12A1
484.12	282.06	1.58212	-1.58212	SPPL2A
272.89	89.18	1.43678	-1.43678	TNFAIP8L3
99.47	31.21	0.522367	-0.522367	CT62
59.23	24.16	0.259488	-0.259488	PARP6
41.64	0	0.311526	-0.311526	HEXA
63.27	0	0.482844	-0.482844	ISLR
28.72	0	0.209194	-0.209194	PTPN9
22.11	0	0.15684	-0.15684	ZNF500
25.5	0	0.18369	-0.18369	C16orf72
199.52	0	1.562	-1.562	SOCS1
212.62	2.85	1.64319	-1.64319	SCNN1G
113.88	0	0.883697	-0.883697	PHKG2
93.73	0	0.7241	-0.7241	KCTD19
93.73	0	0.7241	-0.7241	LRRC36
75.98	0	0.583513	-0.583513	KCNG4
195.3	0	1.52858	-1.52858	C16orf74
52.13	29.47	0.161196	-0.161196	CBFA2T3
52.13	29.47	0.161196	-0.161196	LOC100129697
47.87	20.01	0.202382	-0.202382	SCIMP
75.41	17.81	0.437935	-0.437935	RABEP1
37.25	0	0.276755	-0.276755	TXNDC17
27.63	5.18	0.159533	-0.159533	XAF1
25.41	0	0.182977	-0.182977	PLSCR3
68.58	0	0.524902	-0.524902	TEKT3
34.46	1.3	0.24436	-0.24436	MPRIP
44.87	0	0.337108	-0.337108	RAI1
23.63	0	0.168879	-0.168879	IFT20
23.63	0	0.168879	-0.168879	TNFAIP1
49.09	0	0.370533	-0.370533	FAM222B
65.88	0	0.503517	-0.503517	CRYBA1
34.25	0	0.252994	-0.252994	NR1D1
28.76	0	0.20951	-0.20951	MSL1
65.19	0	0.498051	-0.498051	ATP6V0A1
24.15	0	0.172997	-0.172997	GPATCH8
33.07	0	0.243648	-0.243648	FAM187A
83.29	3.3	0.615274	-0.615274	MAPT
31.24	2.72	0.20761	-0.20761	KANSL1
128.85	35.75	0.71911	-0.71911	KPNB1
84.16	0	0.648302	-0.648302	HOXB2
103.83	31.67	0.553257	-0.553257	HLF
23.89	0	0.170938	-0.170938	CDC42EP4
28.46	0	0.207134	-0.207134	CD300A
106.14	0	0.822393	-0.822393	FOXJ1
181.07	0	1.41587	-1.41587	TMC6
181.07	0	1.41587	-1.41587	TMC8
133.03	105.18	0.202303	-0.202303	PGS1
56.83	0	0.431837	-0.431837	CANT1
51.96	0	0.393264	-0.393264	CBX4
22.89	0	0.163018	-0.163018	C19orf57
112.8	0	0.875143	-0.875143	CEBPA
55.74	0	0.423203	-0.423203	SCN1B
52.31	13.73	0.287289	-0.287289	IRGQ
52.31	13.73	0.287289	-0.287289	ZNF576
49.91	0	0.377027	-0.377027	ZNF428
24.93	0	0.179175	-0.179175	IGSF23
30.85	7.45	0.167057	-0.167057	SLC1A5
26.85	1.23	0.18464	-0.18464	SLC6A16
28.29	1.3	0.195491	-0.195491	GPR32
54.09	0	0.410135	-0.410135	KLK10
36.55	0	0.271211	-0.271211	KLK11
160.05	22.34	1.07244	-1.07244	APMAP
46.78	0	0.352236	-0.352236	ZNF337
74.72	7.45	0.514526	-0.514526	TGM2
70.02	4.08	0.503992	-0.503992	BPI
40.38	3.82	0.27129	-0.27129	ADIG
39.6	12.11	0.199452	-0.199452	L3MBTL1
190.73	0	1.49238	-1.49238	SALL4
39.21	0	0.292279	-0.292279	NTSR1
27.68	3.69	0.17173	-0.17173	CLDN17
21.5	0	0.152008	-0.152008	PWP2
104.96	39.57	0.499636	-0.499636	SEZ6L
25.11	0	0.180601	-0.180601	ASPHD2
76.98	20.92	0.425738	-0.425738	CCDC117
53.22	3.76	0.373463	-0.373463	ASCC2

## Sheet: MCF7TR_2D
MCF7_2D	MCF7TR_2D	P-TR	TR-P	gene
0	2.17	-0.181006	0.181006	SLC2A7
0	3.44	-0.209117	0.209117	TNFRSF1B
0	1.45	-0.165069	0.165069	UQCRHL
0	1.27	-0.161085	0.161085	RSG1
1.13	2.54	-0.164184	0.164184	PADI6
0	2.54	-0.189196	0.189196	ARHGEF10L
5.27	7.43	-0.180785	0.180785	PLA2G2C
0	1.63	-0.169054	0.169054	VWA5B1
0	2.36	-0.185212	0.185212	CAMK2N1
0	3.62	-0.213101	0.213101	FAM43B
0.59	2.17	-0.167947	0.167947	PINK1
7.35	9.24	-0.174808	0.174808	EPHB2
0.7	1.63	-0.15356	0.15356	KDM1A
0.7	1.63	-0.15356	0.15356	TEX46
2.58	4.35	-0.172152	0.172152	LUZP1
0.7	1.63	-0.15356	0.15356	ZNF436
2.09	3.62	-0.16684	0.16684	ELOA
0	3.62	-0.213101	0.213101	STMN1
0	3.8	-0.217085	0.217085	CD52
2.04	8.33	-0.272199	0.272199	ZNF683
0.7	3.44	-0.193623	0.193623	HMGN2
0	4.54	-0.233464	0.233464	ARID1A
0	1.09	-0.157101	0.157101	GPN2
2.31	4.35	-0.178129	0.178129	TRNP1
0	2.9	-0.197164	0.197164	WASF2
0	2.36	-0.185212	0.185212	IFI6
0	1.45	-0.165069	0.165069	HDAC1
1.13	3.45	-0.184326	0.184326	KIAA1522
4.68	8.16	-0.210002	0.210002	CSMD2
2.26	3.08	-0.151125	0.151125	TMEM35B
0	2.54	-0.189196	0.189196	ZMYM4
2.21	3.99	-0.172374	0.172374	KIAA0319L
1.5	2.36	-0.15201	0.15201	C1orf109
1.07	2.72	-0.169496	0.169496	MACF1
0	1.63	-0.169054	0.169054	NT5C1A
0	2.36	-0.185212	0.185212	CITED4
2.63	3.8	-0.158872	0.158872	RIMKLA
0	2.72	-0.19318	0.19318	ZMYND12
4.4	5.8	-0.163963	0.163963	PPIH
1.77	3.26	-0.165955	0.165955	TIE1
3.11	3.99	-0.152453	0.152453	ST3GAL3
3.6	8.35	-0.238113	0.238113	RNF220
0	3.63	-0.213322	0.213322	LOC110117498-PIK3R3
0	1.09	-0.157101	0.157101	TSPAN1
0.81	6.16	-0.251393	0.251393	NSUN4
1.99	2.9	-0.153117	0.153117	STIL
0	1.27	-0.161085	0.161085	FOXD2
1.56	3.44	-0.174587	0.174587	DMRTA2
4.62	6.52	-0.17503	0.17503	C1orf185
0	1.63	-0.169054	0.169054	RNF11
0	1.27	-0.161085	0.161085	BTF3L4
0	1.27	-0.161085	0.161085	TXNDC12
0	2.72	-0.19318	0.19318	SHISAL2A
5.48	6.35	-0.152231	0.152231	TTC4
1.02	3.63	-0.190745	0.190745	PLPP3
2.31	7.07	-0.238334	0.238334	JAK1
0.59	3.26	-0.192073	0.192073	IL12RB2
5.58	6.89	-0.161971	0.161971	LHX8
0	2.54	-0.189196	0.189196	ZZZ3
1.77	5.99	-0.226381	0.226381	WDR63
7.04	8.34	-0.161749	0.161749	ARHGAP29
1.45	3.99	-0.189196	0.189196	DPH5
0	1.27	-0.161085	0.161085	SORT1
4.24	7.97	-0.215536	0.215536	CYB561D1
0	5.98	-0.265338	0.265338	PSMA5
0	1.27	-0.161085	0.161085	AMIGO1
0	6.7	-0.281275	0.281275	CSF1
0	1.09	-0.157101	0.157101	UBL4B
0.91	8.52	-0.301417	0.301417	SLC6A17
0	9.61	-0.345685	0.345685	KCNA2
77.07	193.84	-2.7176	2.7176	KCND3
0	1.09	-0.157101	0.157101	MOV10
0	9.42	-0.34148	0.34148	SYCP1
0.81	4.17	-0.207346	0.207346	TSHB
0	26.63	-0.722411	0.722411	MAB21L3
108.7	136.05	-0.738348	0.738348	ATP1A1
0	53.08	-1.30786	1.30786	CD2
15.99	19.21	-0.204247	0.204247	TBX15
8.69	19.03	-0.361843	0.361843	HSD3B1
4.99	22.11	-0.511914	0.511914	PHGDH
5.1	7.43	-0.184548	0.184548	PDE4DIP
0	11.78	-0.393717	0.393717	TXNIP
3.87	7.79	-0.219741	0.219741	CD160
0	4.53	-0.233243	0.233243	BOLA1
2.58	4.35	-0.172152	0.172152	HIST2H2AB
2.58	4.35	-0.172152	0.172152	HIST2H2BE
2.95	7.25	-0.228152	0.228152	SF3B4
15.31	34.98	-0.568357	0.568357	VPS45
64.64	73.56	-0.330413	0.330413	SEMA6C
0.86	22.1	-0.603107	0.603107	CELF3
0	1.27	-0.161085	0.161085	LINGO4
0	57.61	-1.40813	1.40813	RORC
0	1.09	-0.157101	0.157101	TCHHL1
0	16.3	-0.493764	0.493764	RPTN
41.68	46.19	-0.2328	0.2328	CRNN
0	2.36	-0.185212	0.185212	LCE2D
0	7.79	-0.305401	0.305401	LCE2A
0	1.27	-0.161085	0.161085	LCE6A
0	1.63	-0.169054	0.169054	SPRR2F
0.81	8.88	-0.311599	0.311599	LOR
3.54	6.7	-0.202919	0.202919	PGLYRP4
0	2.36	-0.185212	0.185212	S100A12
0.7	5.44	-0.237891	0.237891	S100A7A
3.65	6.16	-0.188532	0.188532	NPR1
0	8.52	-0.321559	0.321559	SLC27A3
0.59	7.61	-0.288357	0.288357	CREB3L4
0	1.27	-0.161085	0.161085	JTB
0	2.17	-0.181006	0.181006	C1orf189
0	7.61	-0.301417	0.301417	C1orf43
0	7.61	-0.301417	0.301417	UBAP2L
0	2.72	-0.19318	0.19318	IL6R
0.97	7.97	-0.287915	0.287915	ADAR
0	19.93	-0.574112	0.574112	KCNN3
0	2.36	-0.185212	0.185212	EFNA3
0	1.45	-0.165069	0.165069	RXFP4
1.13	7.8	-0.28061	0.28061	SLC25A44
0	2.9	-0.197164	0.197164	RHBG
0	6.71	-0.281496	0.281496	PRCC
0	6.52	-0.27729	0.27729	SH2D2A
0	13.95	-0.441748	0.441748	LRRC71
1.72	16.12	-0.451709	0.451709	KIRREL1
0.75	1.63	-0.152453	0.152453	ACKR1
0.64	3.44	-0.194951	0.194951	FCER1A
0	2.36	-0.185212	0.185212	CFAP45
0	5.26	-0.249401	0.249401	IGSF8
3.22	4.16	-0.153781	0.153781	PEX19
0	4.71	-0.237227	0.237227	ITLN1
0.59	2.72	-0.180121	0.180121	UHMK1
0	3.45	-0.209338	0.209338	CCDC190
2.73	5.26	-0.188974	0.188974	RGS4
3.12	7.07	-0.220405	0.220405	TMCO1
8.48	17.39	-0.330191	0.330191	MAEL
7.84	15.58	-0.304294	0.304294	FMO1
13.11	33.16	-0.576768	0.576768	DNM3
16.69	24.82	-0.312927	0.312927	SUCO
43.98	90.22	-1.15647	1.15647	FASLG
22.54	25.39	-0.196057	0.196057	TNFSF4
0	8.16	-0.313591	0.313591	RC3H1
8	9.25	-0.160642	0.160642	CACYBP
0	30.62	-0.810727	0.810727	KIAA0040
0.59	7.98	-0.296547	0.296547	TNR
1.93	2.9	-0.154445	0.154445	COP1
7.47	12.51	-0.244532	0.244532	NPHS2
1.99	7.61	-0.257369	0.257369	QSOX1
0	18.48	-0.542017	0.542017	KIAA1614
0	10.15	-0.357638	0.357638	STX6
18.63	46.02	-0.739234	0.739234	CACNA1E
0	27	-0.730601	0.730601	RGS8
0	3.81	-0.217306	0.217306	DHX9
5.54	8.88	-0.206903	0.206903	NMNAT2
1.83	10.32	-0.320895	0.320895	NCF2
24.7	31.16	-0.275962	0.275962	C1orf21
6.66	17.39	-0.370476	0.370476	ODR4
6.98	9.23	-0.182777	0.182777	TPR
0	9.07	-0.333733	0.333733	BRINP3
12.08	14.86	-0.194508	0.194508	DENND1B
28.3	31.69	-0.20801	0.20801	NR5A2
0	8.52	-0.321559	0.321559	KIF14
6.98	23.91	-0.507709	0.507709	TMEM9
23.85	56.16	-0.848134	0.848134	PKP1
0	1.27	-0.161085	0.161085	TNNT2
0	3.99	-0.221291	0.221291	TNNI1
0	1.09	-0.157101	0.157101	CSRP1
0.75	32.61	-0.838174	0.838174	PHLDA3
0	1.09	-0.157101	0.157101	TIMM17A
0.7	3.44	-0.193623	0.193623	ELF3
0	2.54	-0.189196	0.189196	PPP1R12B
0.91	8.33	-0.297211	0.297211	KLHL12
0	32.08	-0.843043	0.843043	FMOD
0	3.08	-0.201148	0.201148	OPTC
2.31	6.34	-0.222176	0.222176	LAX1
2.42	39.13	-0.945525	0.945525	REN
1.18	25.19	-0.66442	0.66442	PPP1R15B
0.86	9.24	-0.31846	0.31846	MDM4
0	37.68	-0.966996	0.966996	CNTN2
18.96	52.34	-0.871818	0.871818	LEMD1
5.37	12.68	-0.294776	0.294776	MFSD4A
18.53	34.97	-0.496863	0.496863	SLC26A9
0	10.87	-0.373575	0.373575	AVPR1B
0	8.15	-0.313369	0.313369	IKBKE
0	42.76	-1.07944	1.07944	RASSF5
0	37.32	-0.959027	0.959027	EIF2D
0	2.54	-0.189196	0.189196	MAPKAPK2
0	4.17	-0.225275	0.225275	IL10
42.49	55.07	-0.411424	0.411424	PFKFB2
28.53	46.2	-0.524088	0.524088	YOD1
0	2.36	-0.185212	0.185212	CR2
1.88	5.07	-0.203583	0.203583	LAMB3
0	1.45	-0.165069	0.165069	PPP2R5A
4.78	6.89	-0.179678	0.179678	TGFB2
0	43.13	-1.08763	1.08763	LYPLAL1
3.6	4.53	-0.15356	0.15356	SLC30A10
0	1.27	-0.161085	0.161085	EPRS
4.68	7.07	-0.185876	0.185876	STUM
1.45	7.07	-0.257369	0.257369	CDC42BPA
1.99	4.53	-0.189196	0.189196	HIST3H2A
0	1.27	-0.161085	0.161085	RNF187
0	5.07	-0.245196	0.245196	RHOU
0	1.27	-0.161085	0.161085	AGT
0	4.17	-0.225275	0.225275	EGLN1
2.9	4.17	-0.161085	0.161085	TSNAX
0	1.09	-0.157101	0.157101	ARID4B
0	1.09	-0.157101	0.157101	GGPS1
2.04	2.9	-0.15201	0.15201	HEATR1
1.5	4.17	-0.192073	0.192073	GREM2
0.64	2.54	-0.17503	0.17503	OR2G2
2.63	3.99	-0.163077	0.163077	OR1C1
0	13.04	-0.421606	0.421606	ALKAL2
1.23	17.58	-0.494871	0.494871	PXDN
6.39	17.41	-0.376895	0.376895	MYT1L
0	1.27	-0.161085	0.161085	EIPR1
14.23	27.37	-0.42382	0.42382	KIDINS220
10.85	24.83	-0.442412	0.442412	MBOAT2
3.44	18.29	-0.461669	0.461669	TAF1B
13.42	17.03	-0.212879	0.212879	ODC1
1.61	17.03	-0.474286	0.474286	PDIA6
0	3.26	-0.205132	0.205132	LPIN1
2.74	5.98	-0.20469	0.20469	NTSR2
9.44	11.24	-0.172816	0.172816	TRIB2
5.8	8.7	-0.197164	0.197164	RAD51AP2
5.16	12.87	-0.30363	0.30363	VSNL1
0	13.59	-0.43378	0.43378	KCNS3
0	3.99	-0.221291	0.221291	LAPTM4A
3.71	12.69	-0.331741	0.331741	FAM228B
3.71	7.79	-0.223283	0.223283	SF3B6
16.11	20.29	-0.225496	0.225496	FAM228A
2.69	7.6	-0.241654	0.241654	ITSN2
0	12.5	-0.409654	0.409654	NCOA1
0.86	11.78	-0.374681	0.374681	CENPO
0.86	7.61	-0.282381	0.282381	PTRHD1
16.44	34.61	-0.535155	0.535155	EFR3B
20.52	25.72	-0.248073	0.248073	KIF3C
0	3.44	-0.209117	0.209117	RAB10
0	3.81	-0.217306	0.217306	SELENOI
0	1.09	-0.157101	0.157101	KCNK3
0	5.61	-0.257148	0.257148	ATRAID
0	5.61	-0.257148	0.257148	CAD
0	5.61	-0.257148	0.257148	SLC5A6
0	6.88	-0.285259	0.285259	DNAJC5G
0	8.15	-0.313369	0.313369	SLC30A3
0	14.32	-0.449938	0.449938	IFT172
0.75	25.72	-0.685668	0.685668	C2orf16
0.7	2.72	-0.177686	0.177686	SLC4A1AP
0.7	2.72	-0.177686	0.177686	SUPT7L
0	7.07	-0.289464	0.289464	PPP1CB
4.03	17.94	-0.440863	0.440863	GALNT14
0	8.16	-0.313591	0.313591	DPY30
13.48	14.69	-0.159757	0.159757	SLC30A6
5.48	6.52	-0.155994	0.155994	LTBP1
13	28.26	-0.470744	0.470744	FAM98A
15.41	16.86	-0.165069	0.165069	QPCT
0	5.44	-0.253385	0.253385	GALM
11.75	16.31	-0.233907	0.233907	SLC8A1
0.75	5.8	-0.244753	0.244753	SLC3A1
0.64	9.97	-0.339488	0.339488	PRKCE
3.97	10.51	-0.277733	0.277733	EPAS1
7.31	11.6	-0.227931	0.227931	TMEM247
6.51	11.42	-0.241654	0.241654	STPG4
2.15	10.87	-0.325986	0.325986	FOXN2
9.88	18.48	-0.32333	0.32333	PPP1R21
8.86	16.3	-0.297654	0.297654	LHCGR
5.31	10.33	-0.244089	0.244089	NRXN1
1.5	3.81	-0.184105	0.184105	ACYP2
0.86	1.81	-0.154002	0.154002	PPP4R3B
10.79	16.66	-0.262903	0.262903	EFEMP1
3.76	5.98	-0.182113	0.182113	OTX1
1.99	8.52	-0.277512	0.277512	SPRED2
3.65	7.07	-0.208674	0.208674	C1D
7.47	10.15	-0.192295	0.192295	PROKR1
29.16	30.63	-0.165512	0.165512	BMP10
4.03	7.61	-0.212215	0.212215	GKN1
1.07	4.89	-0.217528	0.217528	NFU1
0	2.9	-0.197164	0.197164	TIA1
0	8.7	-0.325543	0.325543	EXOC6B
0	11.77	-0.393495	0.393495	RAB11FIP5
5.8	8.51	-0.192959	0.192959	NAT8
4.72	7.61	-0.196943	0.196943	M1AP
0.59	2.36	-0.172152	0.172152	SEMA4F
0	21.74	-0.614175	0.614175	EVA1A
7.19	9.07	-0.174587	0.174587	LRRTM4
2.2	3.26	-0.156437	0.156437	REG1B
0	1.09	-0.157101	0.157101	RETSAT
0	1.09	-0.157101	0.157101	SH2D6
0	4.16	-0.225053	0.225053	MAT2A
0	11.42	-0.385748	0.385748	ATOH8
5.32	10.14	-0.239662	0.239662	CHMP3
0.64	5.62	-0.243203	0.243203	RPIA
0	2.17	-0.181006	0.181006	SNRNP200
0	1.27	-0.161085	0.161085	ZAP70
1.93	5.26	-0.206682	0.206682	EIF5B
1.93	5.26	-0.206682	0.206682	TXNDC9
0.91	22.11	-0.602222	0.602222	NPAS2
1.29	2.18	-0.152674	0.152674	POU3F3
4.62	14.67	-0.355424	0.355424	NCK2
1.02	11.78	-0.37114	0.37114	EDAR
0	7.24	-0.293227	0.293227	BUB1
0	8.88	-0.329527	0.329527	BCL2L11
0.64	1.81	-0.158872	0.158872	NT5DC4
0	8.52	-0.321559	0.321559	IL1B
0	15.04	-0.465875	0.465875	IL1A
0	13.96	-0.44197	0.44197	IL37
0	9.97	-0.353654	0.353654	IL36B
0	5.98	-0.265338	0.265338	IL36RN
0	5.62	-0.257369	0.257369	IL1RN
0	1.09	-0.157101	0.157101	PSD4
5.96	8.87	-0.197385	0.197385	DPP10
3.11	6.52	-0.208453	0.208453	C1QL2
0	2.9	-0.197164	0.197164	TFCP2L1
0	5.44	-0.253385	0.253385	CLASP1
4.24	8.52	-0.227709	0.227709	GYPC
0	20.83	-0.594032	0.594032	ERCC3
0	3.44	-0.209117	0.209117	LIMS2
0.75	2.72	-0.176579	0.176579	SAP130
0	2.17	-0.181006	0.181006	GPR39
5.9	6.89	-0.154888	0.154888	RPRM
3.76	7.61	-0.218192	0.218192	TANK
0	2.17	-0.181006	0.181006	FASTKD1
0	2.17	-0.181006	0.181006	PPIG
1.77	6.35	-0.23435	0.23435	CHN1
1.29	3.8	-0.188532	0.188532	HOXD4
2.2	7.07	-0.240769	0.240769	NEUROD1
0	15.22	-0.469859	0.469859	FAM171B
11.6	15.39	-0.216864	0.216864	MFSD6
1.72	6.88	-0.247188	0.247188	NEMP2
3.97	6.52	-0.189417	0.189417	STAT4
0	6.71	-0.281496	0.281496	BZW1
2.74	6.53	-0.216864	0.216864	CFLAR
1.78	3.45	-0.169939	0.169939	FZD7
0.59	9.25	-0.324658	0.324658	ADAM23
0	3.62	-0.213101	0.213101	METTL21A
0	7.26	-0.29367	0.29367	CRYGB
3.65	7.43	-0.216642	0.216642	MARCH4
0	17.02	-0.509701	0.509701	IGFBP2
0	1.09	-0.157101	0.157101	SLC11A1
6.93	9.42	-0.188089	0.188089	RNF25
0	3.99	-0.221291	0.221291	TTLL4
0	8.69	-0.325322	0.325322	CDK5R2
3.98	8.33	-0.229259	0.229259	KCNE4
0	1.09	-0.157101	0.157101	B3GNT7
0	1.27	-0.161085	0.161085	EFHD1
0.86	1.99	-0.157986	0.157986	SPP2
4.84	9.24	-0.230366	0.230366	ASB18
0	2.72	-0.19318	0.19318	IQCA1
0.97	2.36	-0.163741	0.163741	COPS9
0.97	2.36	-0.163741	0.163741	OTOS
1.5	2.72	-0.159978	0.159978	KIF1A
0.7	3.99	-0.205796	0.205796	FARP2
0	1.63	-0.169054	0.169054	ATG4B
0.7	10.51	-0.350112	0.350112	SUMF1
15.2	19.58	-0.229923	0.229923	GRM7
0.81	15.22	-0.45193	0.45193	SETD5
0	2.17	-0.181006	0.181006	RPUSD3
0	4.53	-0.233243	0.233243	IL17RC
0	6.16	-0.269322	0.269322	CRELD1
0	4.9	-0.241433	0.241433	FANCD2
0	6.71	-0.281496	0.281496	BRK1
0	6.71	-0.281496	0.281496	FANCD2OS
0	8.88	-0.329527	0.329527	GHRL
0	10.33	-0.361622	0.361622	HRH1
0	46.39	-1.15979	1.15979	ATG7
0	30.44	-0.806743	0.806743	SYN2
0	8.7	-0.325543	0.325543	PPARG
0	19.57	-0.566143	0.566143	TSEN2
0	10.51	-0.365606	0.365606	TMEM40
0.59	4.89	-0.228152	0.228152	RPL32
0	1.45	-0.165069	0.165069	HDAC11
16.27	29.71	-0.43046	0.43046	CHCHD4
13.48	27.72	-0.448167	0.448167	TMEM43
1.61	3.26	-0.169496	0.169496	LSM3
1.61	3.26	-0.169496	0.169496	XPC
0.64	23.54	-0.63985	0.63985	GRIP2
7.08	9.96	-0.196721	0.196721	EAF1
1.56	35.67	-0.887976	0.887976	ANKRD28
0.59	4.72	-0.224389	0.224389	NR1D2
2.09	3.63	-0.167061	0.167061	SLC4A7
6.01	11.42	-0.252721	0.252721	CNOT10
0	8.71	-0.325764	0.325764	FBXL2
17.18	20.66	-0.210002	0.210002	STAC
1.02	2.54	-0.166619	0.166619	CTDSPL
0	1.81	-0.173038	0.173038	DLEC1
3.06	5.44	-0.185654	0.185654	MYD88
2.1	8.34	-0.271093	0.271093	SLC22A14
0	20.66	-0.59027	0.59027	SCN10A
1.99	4.89	-0.197164	0.197164	CCR8
0	5.26	-0.249401	0.249401	ENTPD3
1.07	5.44	-0.229702	0.229702	SS18L2
1.29	6.71	-0.252943	0.252943	LIMD1
0.59	1.81	-0.159978	0.159978	SLC6A20
0	5.43	-0.253164	0.253164	XCR1
1.34	2.36	-0.155552	0.155552	CCR5
0.59	2.17	-0.167947	0.167947	SLC26A6
0.64	7.07	-0.275298	0.275298	BSN
1.13	3.27	-0.180342	0.180342	GNAT1
0.64	2.36	-0.171046	0.171046	CACNA2D2
0.75	1.81	-0.156437	0.156437	CISH
0.75	1.81	-0.156437	0.156437	MAPKAPK3
2.47	3.26	-0.150461	0.150461	MANF
0.75	3.26	-0.188532	0.188532	RBM15B
1.88	3.99	-0.179678	0.179678	IQCF6
0	1.09	-0.157101	0.157101	GLT8D1
0	1.09	-0.157101	0.157101	SPCS1
0	1.09	-0.157101	0.157101	ITIH1
0	1.09	-0.157101	0.157101	NEK4
3.44	5.62	-0.181227	0.181227	MUSTN1
0	1.63	-0.169054	0.169054	RFT1
0	1.63	-0.169054	0.169054	PRKCD
0	3.26	-0.205132	0.205132	DENND6A
1.93	3.62	-0.170382	0.170382	SLMAP
0.75	3.99	-0.20469	0.20469	PTPRG
0	1.27	-0.161085	0.161085	C3orf14
9.51	31.16	-0.612183	0.612183	THOC7
67.51	73.73	-0.27065	0.27065	PSMD6
0	3268.3	-72.4746	72.4746	PRICKLE2
355.69	768.3	-9.26581	9.26581	ADAMTS9
0	1.09	-0.157101	0.157101	TMF1
1.24	4.53	-0.205796	0.205796	HTR1F
0	10.69	-0.36959	0.36959	FILIP1L
4.83	6.71	-0.174587	0.174587	TMEM45A
4.89	8.71	-0.217528	0.217528	ADGRG7
5.47	16.31	-0.372911	0.372911	IMPG2
0.7	3.63	-0.197828	0.197828	PCNP
0	2.9	-0.197164	0.197164	ZBTB11
0	1.27	-0.161085	0.161085	RPL24
2.9	6.17	-0.205354	0.205354	CBLB
0.64	6.7	-0.267109	0.267109	MYH15
0.64	3.44	-0.194951	0.194951	GUCA1C
6.81	13.78	-0.287251	0.287251	TAGLN3
2.04	4.53	-0.188089	0.188089	GTF2E1
4.35	7.61	-0.205132	0.205132	RABL3
0.86	2.17	-0.161971	0.161971	FBXO40
21.96	26.45	-0.232358	0.232358	CASR
0	7.25	-0.293448	0.293448	WDR5B
0	9.97	-0.353654	0.353654	MUC13
8.38	11.05	-0.192073	0.192073	HEG1
17.29	21.2	-0.21952	0.21952	SLC12A8
2.15	5.98	-0.217749	0.217749	SNX4
0	10.69	-0.36959	0.36959	SLC41A3
0	3.81	-0.217306	0.217306	MCM2
0	4.17	-0.225275	0.225275	KBTBD12
7.52	8.34	-0.151125	0.151125	RUVBL1
0	3.44	-0.209117	0.209117	DNAJB8
1.88	4.71	-0.195615	0.195615	EFCC1
8.59	15.94	-0.295662	0.295662	GP9
0.7	5.26	-0.233907	0.233907	RHO
0	1.27	-0.161085	0.161085	ALG1L2
0	2.72	-0.19318	0.19318	COL6A5
2.84	7.61	-0.238555	0.238555	ATP2C1
1.61	4.71	-0.201591	0.201591	CDV3
0	11.06	-0.37778	0.37778	C3orf36
0	21.02	-0.598238	0.598238	AMOTL2
0	1.63	-0.169054	0.169054	ARMC8
8.7	11.96	-0.205132	0.205132	MRAS
2.58	9.97	-0.296547	0.296547	RBP1
0	3.99	-0.221291	0.221291	SLC25A36
1.67	6.53	-0.240547	0.240547	PLSCR2
0	3.26	-0.205132	0.205132	GYG1
0	4.35	-0.229259	0.229259	HLTF
0	2.72	-0.19318	0.19318	TM4SF1
19.12	41.5	-0.628341	0.628341	WWTR1
16.28	17.77	-0.165955	0.165955	P2RY1
0	8.15	-0.313369	0.313369	MME
0	4.71	-0.237227	0.237227	C3orf33
0	11.05	-0.377559	0.377559	SSR3
0	12.51	-0.409875	0.409875	NMD3
3.33	8.15	-0.239662	0.239662	GOLIM4
0	1.27	-0.161085	0.161085	PHC3
7.47	10.15	-0.192295	0.192295	GHSR
0	4.53	-0.233243	0.233243	NCEH1
0	4.71	-0.237227	0.237227	KCNMB2
10.03	15.23	-0.248073	0.248073	PIK3CA
0	5.62	-0.257369	0.257369	ACTL6A
0	7.25	-0.293448	0.293448	CCDC39
0	2.9	-0.197164	0.197164	HTR3D
0	3.81	-0.217306	0.217306	DVL3
0	3.08	-0.201148	0.201148	THPO
0	3.8	-0.217085	0.217085	LINC02054
0	6.16	-0.269322	0.269322	EPHB3
0.81	2.54	-0.171267	0.171267	LIPH
10.69	27.54	-0.505938	0.505938	DGKG
1.98	3.45	-0.165512	0.165512	FETUB
3.28	6.53	-0.204911	0.204911	EIF4A2
0	2.9	-0.197164	0.197164	RFC4
0.91	3.08	-0.181006	0.181006	ST6GAL1
1.34	46.19	-1.1257	1.1257	SST
0.91	2.36	-0.165069	0.165069	LPP
1.45	16.12	-0.457685	0.457685	P3H2
0	8.69	-0.325322	0.325322	FGF12
0	1.09	-0.157101	0.157101	CPN2
0	3.08	-0.201148	0.201148	MUC4
0	15.21	-0.469638	0.469638	TFRC
0	7.24	-0.293227	0.293227	TCTEX1D2
7.52	9.6	-0.179014	0.179014	SMCO1
0	17.94	-0.530064	0.530064	WDR53
0	1.09	-0.157101	0.157101	NCBP2-AS2
0	2.36	-0.185212	0.185212	NCBP2
0	1.09	-0.157101	0.157101	SPON2
0	1.09	-0.157101	0.157101	TMEM129
0	5.98	-0.265338	0.265338	NAT8L
0	1.99	-0.177022	0.177022	ADRA2C
3.97	5.98	-0.177465	0.177465	WFS1
0	1.63	-0.169054	0.169054	S100P
0	2.54	-0.189196	0.189196	CCDC96
0.7	10.51	-0.350112	0.350112	SORCS2
6.44	8.7	-0.182998	0.182998	AFAP1
6.44	9.97	-0.211109	0.211109	LOC389199
0	1.09	-0.157101	0.157101	HTRA3
1.56	5.25	-0.21465	0.21465	ACOX3
1.56	5.25	-0.21465	0.21465	TRMT44
2.36	9.61	-0.293448	0.293448	PPARGC1A
8.01	11.42	-0.208453	0.208453	SOD3
1.77	9.23	-0.298097	0.298097	LGI2
12.89	14.86	-0.176579	0.176579	PTTG2
3.23	8.7	-0.254049	0.254049	TLR6
1.72	4.9	-0.203362	0.203362	PDS5A
14.44	22.83	-0.318682	0.318682	RHOH
2.15	9.97	-0.306065	0.306065	CHRNA9
3.17	16.86	-0.435993	0.435993	BEND4
0.59	3.26	-0.192073	0.192073	ATP10D
5.52	13.95	-0.319567	0.319567	CORIN
0	4.35	-0.229259	0.229259	SLC10A4
6	9.97	-0.220848	0.220848	FIP1L1
4.79	6.89	-0.179457	0.179457	CHIC2
6.08	11.23	-0.246966	0.246966	HOPX
1.29	4.89	-0.212658	0.212658	IGFBP7
5.42	11.05	-0.257591	0.257591	UBA6
9.72	15.41	-0.258919	0.258919	TMPRSS11E
0.86	6.34	-0.254271	0.254271	CXCL1
5.21	15.96	-0.370918	0.370918	CXCL6
0	4.35	-0.229259	0.229259	PF4
0	6.7	-0.281275	0.281275	SDAD1
0	7.43	-0.297433	0.297433	CXCL10
5.68	9.78	-0.223725	0.223725	ANTXR2
5.26	9.79	-0.233243	0.233243	RASGEF1B
2.09	5.08	-0.199156	0.199156	SEC31A
0	2.72	-0.19318	0.19318	ABRAXAS1
0	4.35	-0.229259	0.229259	GPAT3
1.56	4.17	-0.190745	0.190745	NKX6-1
1.34	8.34	-0.287915	0.287915	AFF1
2.42	4.35	-0.175694	0.175694	SPARCL1
0.7	7.61	-0.285923	0.285923	ADH6
0.81	1.99	-0.159093	0.159093	BDH2
0	2.72	-0.19318	0.19318	TET2
24.7	29.38	-0.236563	0.236563	SGMS2
10.8	11.6	-0.150682	0.150682	NDNF
9.88	11.6	-0.171046	0.171046	PCDH18
18.15	20.67	-0.188753	0.188753	SLC7A11
0	1.45	-0.165069	0.165069	GAB1
6.88	10.52	-0.213543	0.213543	OTUD4
7.09	15.77	-0.3251	0.3251	TTC29
0	4.17	-0.225275	0.225275	PRMT9
4.78	9.78	-0.243646	0.243646	FHDC1
6.98	8.34	-0.163077	0.163077	KLHL2
0	1.09	-0.157101	0.157101	MFAP3L
0	1.99	-0.177022	0.177022	EXOC3
0	2.36	-0.185212	0.185212	SLC6A19
0	2.54	-0.189196	0.189196	TERT
0.64	12.68	-0.399472	0.399472	ADCY2
3.85	5.08	-0.1602	0.1602	CCT5
0	7.62	-0.301638	0.301638	RANBP3L
8.01	9.42	-0.164184	0.164184	C5orf42
1.72	3.81	-0.179235	0.179235	C9
0	1.99	-0.177022	0.177022	C5orf34
0	5.44	-0.253385	0.253385	CCNO
0.59	5.44	-0.240326	0.240326	MCIDAS
0	3.63	-0.213322	0.213322	MIER3
0	4.53	-0.233243	0.233243	PIK3R1
0.86	1.63	-0.150018	0.150018	CCNB1
0	18.85	-0.550206	0.550206	TMEM174
0	9.77	-0.349227	0.349227	FOXD1
5.11	18.49	-0.429132	0.429132	MTX3
5.11	15.42	-0.361179	0.361179	THBS4
0	6.89	-0.28548	0.28548	SERINC5
1.72	6.16	-0.231251	0.231251	SSBP2
3.7	6.35	-0.191631	0.191631	ELL2
2.68	9.42	-0.28216	0.28216	LNPEP
0	14.13	-0.445732	0.445732	NREP
12.03	13.96	-0.175694	0.175694	SRP19
0	1.81	-0.173038	0.173038	DMXL1
0	1.09	-0.157101	0.157101	ZNF474
0	7.61	-0.301417	0.301417	GRAMD2B
6.28	7.07	-0.150461	0.150461	ALDH7A1
2.73	7.07	-0.229038	0.229038	PHAX
0	1.09	-0.157101	0.157101	TEX43
0	5.8	-0.261354	0.261354	CTXN3
0	6.53	-0.277512	0.277512	CCDC192
0	2.36	-0.185212	0.185212	FBN2
5.96	16.49	-0.366049	0.366049	MEIKIN
0	5.62	-0.257369	0.257369	P4HA2
0.64	7.61	-0.287251	0.287251	RAD50
0	2.72	-0.19318	0.19318	IL13
3.54	6.53	-0.199156	0.199156	CCNI2
0	2.54	-0.189196	0.189196	SHROOM1
4.62	11.61	-0.287693	0.287693	GDF9
2.42	7.8	-0.252057	0.252057	LEAP2
2.2	11.61	-0.341259	0.341259	UQCRQ
4.83	9.06	-0.226603	0.226603	AFF4
0	6.16	-0.269322	0.269322	FSTL4
0	1.09	-0.157101	0.157101	VDAC1
0	3.81	-0.217306	0.217306	TCF7
8.97	13.22	-0.227045	0.227045	JADE2
0	6.7	-0.281275	0.281275	SAR1B
1.72	7.43	-0.259362	0.259362	DDX46
0	2.9	-0.197164	0.197164	C5orf66
0	2.9	-0.197164	0.197164	PITX1
0	5.07	-0.245196	0.245196	DCANP1
0	11.41	-0.385527	0.385527	IL9
5.42	6.53	-0.157544	0.157544	SPOCK1
0	9.61	-0.345685	0.345685	HNRNPA0
1.18	4.71	-0.211109	0.211109	KDM3B
0	1.09	-0.157101	0.157101	FAM53C
0	1.09	-0.157101	0.157101	REEP2
0	1.09	-0.157101	0.157101	SIL1
1.02	2.72	-0.170603	0.170603	PROB1
1.02	6.7	-0.258698	0.258698	SPATA24
0	5.07	-0.245196	0.245196	DNAJC18
2.48	13.41	-0.374903	0.374903	CYSTM1
0	1.27	-0.161085	0.161085	ANKHD1
1.71	5.26	-0.211551	0.211551	SLC35A4
0	6.71	-0.281496	0.281496	CD14
0.64	3.08	-0.186982	0.186982	TMCO6
0.59	11.24	-0.368705	0.368705	WDR55
0	4.17	-0.225275	0.225275	PCDHA1
0	1.63	-0.169054	0.169054	PCDHA4
0	1.09	-0.157101	0.157101	PCDHAC1
0	1.99	-0.177022	0.177022	PCDHB1
0	1.09	-0.157101	0.157101	PCDHB4
0	10.5	-0.365385	0.365385	SLC25A2
2.9	7.43	-0.233243	0.233243	PCDHGB7
0	5.44	-0.253385	0.253385	ARAP3
0.75	10.52	-0.349227	0.349227	PCDH1
4.62	8.51	-0.219077	0.219077	NDFIP1
1.07	10.33	-0.337938	0.337938	SPRY4
0	6.16	-0.269322	0.269322	FGF1
0	1.63	-0.169054	0.169054	ARHGAP26
0	9.78	-0.349448	0.349448	NR3C1
0.7	2.54	-0.173702	0.173702	HMHB1
1.24	8.16	-0.286144	0.286144	SH3RF2
3.65	5.8	-0.180563	0.180563	GRXCR2
0	6.71	-0.281496	0.281496	PLAC8L1
1.13	6.71	-0.256484	0.256484	RBM27
0	1.27	-0.161085	0.161085	LARS
10.9	16.12	-0.248516	0.248516	POU4F3
0	1.09	-0.157101	0.157101	JAKMIP2
6.06	10.87	-0.239441	0.239441	ADRB2
4.99	9.79	-0.239219	0.239219	PCYOX1L
0.64	30.97	-0.804308	0.804308	PDE6A
0	1.27	-0.161085	0.161085	PDGFRB
2.25	4.9	-0.191631	0.191631	MYOZ3
0	6.71	-0.281496	0.281496	GPX3
0	1.09	-0.157101	0.157101	TNIP1
0	2.72	-0.19318	0.19318	CCDC69
0	2.9	-0.197164	0.197164	SLC36A3
1.45	8.87	-0.297211	0.297211	SLC36A2
0	25.91	-0.706475	0.706475	FAT2
0	7.06	-0.289243	0.289243	GALNT10
0	1.09	-0.157101	0.157101	SAP30L
0	14.49	-0.453701	0.453701	GEMIN5
0	14.49	-0.453701	0.453701	MRPL22
0	14.14	-0.445954	0.445954	KIF4B
0.7	4.17	-0.209781	0.209781	NIPAL4
5.64	10.14	-0.232579	0.232579	ADAM19
0	4.35	-0.229259	0.229259	IL12B
0	5.26	-0.249401	0.249401	CCNJL
3.11	6.16	-0.200484	0.200484	GABRG2
0	7.97	-0.309385	0.309385	KCNIP1
0	9.42	-0.34148	0.34148	LCP2
0	17.03	-0.509922	0.509922	GABRP
1.13	9.24	-0.312484	0.312484	FGF18
10.58	11.78	-0.159536	0.159536	SH3PXD2B
0	42.39	-1.07125	1.07125	NEURL1B
0	6.34	-0.273306	0.273306	LOC101928093
0.7	17.39	-0.502396	0.502396	DUSP1
0	1.63	-0.169054	0.169054	ERGIC1
0	19.39	-0.562159	0.562159	CREBRF
0	15.76	-0.481811	0.481811	NKX2-5
0	4.35	-0.229259	0.229259	GPRIN1
0	7.07	-0.289464	0.289464	UNC5A
0	13.95	-0.441748	0.441748	HK3
0	3.08	-0.201148	0.201148	UIMC1
0	6.16	-0.269322	0.269322	RAB24
0	1.09	-0.157101	0.157101	GRK6
0.59	2.17	-0.167947	0.167947	B4GALT7
1.61	2.54	-0.15356	0.15356	FAM153C
0	49.64	-1.23172	1.23172	RMND5B
0	2.17	-0.181006	0.181006	PHYKPL
2.47	15.58	-0.423155	0.423155	CLK4
0	1.45	-0.165069	0.165069	ZNF354A
0	1.45	-0.165069	0.165069	GRM6
0	9.79	-0.34967	0.34967	ZNF879
0	5.08	-0.245417	0.245417	ZNF354C
0	14.31	-0.449717	0.449717	ADAMTS2
0	1.09	-0.157101	0.157101	HNRNPH1
0	1.09	-0.157101	0.157101	MGAT4B
0	1.09	-0.157101	0.157101	SQSTM1
0	5.8	-0.261354	0.261354	MRNIP
0	3.62	-0.213101	0.213101	RNF130
0.86	5.8	-0.242318	0.242318	CNOT6
2.58	6.52	-0.220184	0.220184	OR2Y1
0	8.7	-0.325543	0.325543	BTNL9
0	1.09	-0.157101	0.157101	TRIM41
0	18.12	-0.534048	0.534048	IRF4
0	1.27	-0.161085	0.161085	SERPINB9
6.66	8.15	-0.165955	0.165955	CAGE1
4.08	13.59	-0.343472	0.343472	DSP
8.75	13.23	-0.232136	0.232136	TXNDC5
1.66	10.33	-0.324879	0.324879	ERVFRD-1
5.68	7.98	-0.183884	0.183884	TMEM170B
1.66	2.54	-0.152453	0.152453	LOC100130357
17.35	25	-0.302302	0.302302	GFOD1
0	7.79	-0.305401	0.305401	ALDH5A1
0	7.79	-0.305401	0.305401	GPLD1
8.91	15.77	-0.284816	0.284816	SCGN
0	2.36	-0.185212	0.185212	BTN3A1
0	4.72	-0.237449	0.237449	ZSCAN9
0.64	4.35	-0.215093	0.215093	ZSCAN26
0	3.62	-0.213101	0.213101	TRIM27
14.88	21.38	-0.276848	0.276848	MAS1L
3.54	14.67	-0.37933	0.37933	TRIM39-RPP21
5.1	10.69	-0.256705	0.256705	TRIM39
4.84	8.88	-0.222397	0.222397	MUC22
0	1.09	-0.157101	0.157101	HSPA1A
0	1.09	-0.157101	0.157101	HSPA1L
0	1.99	-0.177022	0.177022	SLC44A4
0.59	2.72	-0.180121	0.180121	HLA-DOB
0	2.36	-0.185212	0.185212	RPS18
0	1.09	-0.157101	0.157101	CUTA
0	1.09	-0.157101	0.157101	SYNGAP1
0	1.45	-0.165069	0.165069	GRM4
1.13	5.98	-0.240326	0.240326	NUDT3
0	1.09	-0.157101	0.157101	TEAD3
0	4.71	-0.237227	0.237227	FKBP5
0	1.27	-0.161085	0.161085	ARMC12
1.18	4.35	-0.20314	0.20314	SRPK1
0	2.54	-0.189196	0.189196	C6orf222
1.07	6.89	-0.261796	0.261796	SRSF3
0	3.99	-0.221291	0.221291	CDKN1A
12.03	15.41	-0.207789	0.207789	CPNE5
2.68	9.42	-0.28216	0.28216	TBC1D22B
0	1.09	-0.157101	0.157101	RNF8
5.9	15.58	-0.347235	0.347235	TREM2
0	7.79	-0.305401	0.305401	FOXP4
0	10.87	-0.373575	0.373575	CCND3
0	4.71	-0.237227	0.237227	GUCA1A
0	6.16	-0.269322	0.269322	PRPH2
1.29	3.08	-0.172595	0.172595	RPL7L1
0	4.71	-0.237227	0.237227	CUL7
0	3.26	-0.205132	0.205132	LRRC73
1.13	5.43	-0.228152	0.228152	MRPS18A
0	1.63	-0.169054	0.169054	HSP90AB1
0	1.63	-0.169054	0.169054	AARS2
2.09	7.78	-0.258919	0.258919	ENPP5
11.67	21.2	-0.343915	0.343915	TNFRSF21
0	1.09	-0.157101	0.157101	CRISP3
0	4.71	-0.237227	0.237227	CRISP1
0	3.26	-0.205132	0.205132	DEFB110
1.99	5.07	-0.201148	0.201148	TFAP2B
8.16	9.6	-0.164848	0.164848	MCM3
0	4.53	-0.233243	0.233243	ELOVL5
0	2.54	-0.189196	0.189196	BAG2
0.59	5.99	-0.2525	0.2525	DPPA5
1.07	7.07	-0.26578	0.26578	SLC17A5
1.34	4.35	-0.199599	0.199599	MYO6
0	1.09	-0.157101	0.157101	SRSF12
17.83	27.36	-0.343915	0.343915	BACH2
0.81	2.9	-0.179235	0.179235	POPDC3
1.34	13.04	-0.391946	0.391946	CRYBG1
7.63	9.06	-0.164627	0.164627	NR2E1
4.67	6.89	-0.182113	0.182113	FOXO3
0	1.63	-0.169054	0.169054	SLC16A10
3.44	7.97	-0.233243	0.233243	TRAF3IP2
0	3.08	-0.201148	0.201148	FYN
0	1.81	-0.173038	0.173038	FRK
0	5.98	-0.265338	0.265338	COL10A1
3.65	5.99	-0.184769	0.184769	CALHM5
4.78	8.34	-0.211773	0.211773	SLC35F1
0.59	2.54	-0.176137	0.176137	NCOA7
14.23	23.57	-0.339709	0.339709	HBS1L
2.31	6.89	-0.23435	0.23435	AHI1
6.61	15.41	-0.327757	0.327757	MAP7
0	2.54	-0.189196	0.189196	IFNGR1
14.12	18.49	-0.229702	0.229702	TNFAIP3
2.52	9.24	-0.281717	0.281717	HIVEP2
0.81	2.54	-0.171267	0.171267	ADAT2
0	2.17	-0.181006	0.181006	LTV1
3.76	7.79	-0.222176	0.222176	ZC2HC1B
0	4.71	-0.237227	0.237227	KATNA1
0	5.08	-0.245417	0.245417	PPP1R14C
0.86	14.32	-0.430902	0.430902	PLEKHG1
0.81	27.72	-0.728609	0.728609	AKAP12
2.63	3.63	-0.155109	0.155109	SCAF8
0	5.43	-0.253164	0.253164	DLL1
0	1.63	-0.169054	0.169054	PRKAR1B
0	8.34	-0.317575	0.317575	SDK1
0	2.36	-0.185212	0.185212	RBAK
0	1.09	-0.157101	0.157101	LOC100129484
0	1.09	-0.157101	0.157101	TNRC18
0	5.44	-0.253385	0.253385	FSCN1
0	1.63	-0.169054	0.169054	OCM
4.62	7.61	-0.199156	0.199156	RAC1
0	1.09	-0.157101	0.157101	DAGLB
22.3	24.84	-0.189196	0.189196	SOSTDC1
1.88	8.88	-0.287915	0.287915	IL6
0.86	3.98	-0.202034	0.202034	CRHR2
7.03	14.68	-0.302302	0.302302	NPSR1
0	1.09	-0.157101	0.157101	EEPD1
5.48	8.87	-0.20801	0.20801	KIAA0895
0	4.89	-0.241211	0.241211	HECW1
0	3.26	-0.205132	0.205132	URGCP
0.81	2.54	-0.171267	0.171267	CAMK2B
3.33	4.72	-0.163741	0.163741	TMED4
0	1.81	-0.173038	0.173038	MYO1G
0	2.54	-0.189196	0.189196	ADCY1
5.16	9.24	-0.223283	0.223283	C7orf57
1.88	9.42	-0.299867	0.299867	ABCA13
0.91	12.33	-0.385748	0.385748	EGFR
0	2.17	-0.181006	0.181006	ZNF736
0	2.17	-0.181006	0.181006	TYW1
1.61	3.81	-0.18167	0.18167	BCL7B
0.59	5.62	-0.24431	0.24431	GTF2IRD1
0	1.63	-0.169054	0.169054	GTF2I
0	3.81	-0.217306	0.217306	POR
0	5.62	-0.257369	0.257369	STYXL1
0.7	4.16	-0.209559	0.209559	PHTF2
0	2.18	-0.181227	0.181227	MAGI2
0	9.61	-0.345685	0.345685	GNAI1
7.84	24.64	-0.504831	0.504831	STEAP4
0.86	4.17	-0.206239	0.206239	ZNF804B
0	4.71	-0.237227	0.237227	CYP51A1
1.88	2.9	-0.155552	0.155552	SAMD9
12.41	18.49	-0.267551	0.267551	SEM1
0	11.95	-0.39748	0.39748	BAIAP2L1
1.56	21.74	-0.579645	0.579645	NPTX2
0	1.27	-0.161085	0.161085	TMEM130
0	5.98	-0.265338	0.265338	TRRAP
0	4.17	-0.225275	0.225275	SMURF1
0	7.25	-0.293448	0.293448	KPNA7
0	3.26	-0.205132	0.205132	CPSF4
1.45	2.54	-0.157101	0.157101	BUD31
1.45	2.54	-0.157101	0.157101	PDAP1
0	3.08	-0.201148	0.201148	ARPC1B
0	1.45	-0.165069	0.165069	TMEM225B
0	8.51	-0.321338	0.321338	CYP3A5
2.58	5.61	-0.200042	0.200042	CYP3A4
0.59	3.08	-0.188089	0.188089	COPS6
0.59	4.53	-0.220184	0.220184	ZNF3
0	1.09	-0.157101	0.157101	PPP1R35
0	3.44	-0.209117	0.209117	PCOLCE
0	3.26	-0.205132	0.205132	FBXO24
0	3.26	-0.205132	0.205132	LRCH4
0	3.08	-0.201148	0.201148	MUC17
0	2.36	-0.185212	0.185212	PUS7
0	6.89	-0.28548	0.28548	NAMPT
0	8.53	-0.32178	0.32178	BCAP29
0	3.99	-0.221291	0.221291	TMEM168
0	5.26	-0.249401	0.249401	SMIM30
0	18.66	-0.546001	0.546001	CAV1
1.5	9.24	-0.304294	0.304294	MET
0.81	3.27	-0.187425	0.187425	AASS
0	5.07	-0.245196	0.245196	LMOD2
6.33	7.43	-0.157322	0.157322	GPR37
0	5.98	-0.265338	0.265338	TNPO3
0	1.45	-0.165069	0.165069	CPA4
16.92	18.31	-0.163741	0.163741	PLXNA4
1.72	8.15	-0.275298	0.275298	EXOC4
0	10.87	-0.373575	0.373575	AKR1B1
0	8.34	-0.317575	0.317575	AKR1B10
0.59	14.86	-0.448831	0.448831	LOC100130880
1.4	12.51	-0.378887	0.378887	MGAM2
0	4.17	-0.225275	0.225275	PIP
0	2.17	-0.181006	0.181006	OR6V1
0	1.63	-0.169054	0.169054	TAS2R40
0	3.08	-0.201148	0.201148	CLCN1
1.29	7.24	-0.264674	0.264674	FAM131B
0.86	6.52	-0.258255	0.258255	C7orf33
0.64	3.08	-0.186982	0.186982	ZNF783
0	10.33	-0.361622	0.361622	ZNF746
0.81	3.08	-0.183219	0.183219	ZNF777
0	1.99	-0.177022	0.177022	SSPO
0	1.99	-0.177022	0.177022	ZNF467
2.09	7.43	-0.251172	0.251172	GIMAP8
0	2.36	-0.185212	0.185212	GIMAP6
0	1.27	-0.161085	0.161085	GIMAP1
0	7.43	-0.297433	0.297433	TMEM176A
0	1.09	-0.157101	0.157101	CDK5
0	1.09	-0.157101	0.157101	SLC4A2
0	4.71	-0.237227	0.237227	ABCF2
0	4.71	-0.237227	0.237227	CHPF2
0.91	5.98	-0.245196	0.245196	SMARCD3
0	3.63	-0.213322	0.213322	NUB1
0	22.65	-0.634317	0.634317	WDR86
0	2.18	-0.181227	0.181227	GALNTL5
2.74	3.63	-0.152674	0.152674	LMBR1
0	2.18	-0.181227	0.181227	ESYT2
0	1.81	-0.173038	0.173038	WDR60
2.15	5.26	-0.201812	0.201812	MYOM2
1.4	4.35	-0.198271	0.198271	AGPAT5
1.62	4.53	-0.197385	0.197385	CLDN23
17.29	19.57	-0.183441	0.183441	MFHAS1
1.07	4.54	-0.209781	0.209781	ERI1
0	4.35	-0.229259	0.229259	PPP1R3B
0.97	2.54	-0.167725	0.167725	PRSS55
1.4	7.07	-0.258476	0.258476	RP1L1
6.49	17.04	-0.366492	0.366492	XKR6
0	6.71	-0.281496	0.281496	FAM167A
0	1.27	-0.161085	0.161085	BLK
3.38	4.35	-0.154445	0.154445	PCM1
7.84	11.96	-0.224168	0.224168	CSGALNACT1
3.49	7.43	-0.220184	0.220184	SLC18A1
4.3	10.15	-0.26246	0.26246	LZTS1
2.04	5.98	-0.220184	0.220184	DOK2
2.04	4.71	-0.192073	0.192073	XPO7
0	8.52	-0.321559	0.321559	BMP1
0	4.35	-0.229259	0.229259	SFTPC
0	1.09	-0.157101	0.157101	REEP4
3.65	6.16	-0.188532	0.188532	PIWIL2
2.74	8.71	-0.265116	0.265116	TNFRSF10B
8.33	11.77	-0.209117	0.209117	STC1
0.81	2.9	-0.179235	0.179235	STMN4
1.4	6.16	-0.238334	0.238334	SCARA3
0	4.17	-0.225275	0.225275	CCDC25
1.13	11.05	-0.352547	0.352547	SCARA5
3.76	10.88	-0.290571	0.290571	NUGGC
51.02	56.71	-0.258919	0.258919	EXTL3
4.62	15.76	-0.379551	0.379551	HMBOX1
4.62	15.76	-0.379551	0.379551	INTS9
4.13	5.44	-0.161971	0.161971	LEPROTL1
2.95	7.61	-0.236121	0.236121	MBOAT4
1.07	1.99	-0.153338	0.153338	GTF2E2
0	1.27	-0.161085	0.161085	GSR
0	3.08	-0.201148	0.201148	RNF122
0.86	3.63	-0.194287	0.194287	HTRA4
0.59	2.72	-0.180121	0.180121	GINS4
2.04	13.05	-0.376673	0.376673	KAT6A
0.64	6.16	-0.255156	0.255156	SMIM19
0.86	9.97	-0.334618	0.334618	CHRNA6
6.46	9.96	-0.210445	0.210445	HOOK3
6.46	9.96	-0.210445	0.210445	RNF170
0	7.25	-0.293448	0.293448	HGSNAT
0	1.27	-0.161085	0.161085	POTEA
2.25	7.61	-0.251615	0.251615	UBE2V2
2.68	16.67	-0.442634	0.442634	EFCAB1
0	1.09	-0.157101	0.157101	SDCBP
0	2.18	-0.181227	0.181227	SULF1
0	4.71	-0.237227	0.237227	C8orf89
0	2.54	-0.189196	0.189196	ELOC
0	4.72	-0.237449	0.237449	TMEM70
1.5	4.9	-0.208231	0.208231	LY96
10.36	20.3	-0.35299	0.35299	PAG1
2.37	6.53	-0.225053	0.225053	IMPA1
7.63	11.42	-0.216864	0.216864	SNX16
0	2.54	-0.189196	0.189196	E2F5
0	48.01	-1.19564	1.19564	PSKH2
0	33.16	-0.866949	0.866949	WWP1
0	39.31	-1.00307	1.00307	CNGB3
0	29.53	-0.786601	0.786601	DCAF4L2
5.05	29.17	-0.666854	0.666854	RIPK2
0	10.87	-0.373575	0.373575	OSGIN2
0	1.09	-0.157101	0.157101	NBN
6.28	15.04	-0.326871	0.326871	CALB1
3.11	12.32	-0.336832	0.336832	SLC26A7
0	22.46	-0.630111	0.630111	C8orf87
1.62	23.73	-0.622364	0.622364	PDP1
0	18.49	-0.542238	0.542238	CDH17
0	2.17	-0.181006	0.181006	RAD54B
13.59	30.07	-0.497748	0.497748	INTS8
0	3.26	-0.205132	0.205132	CCNE2
0	3.26	-0.205132	0.205132	NDUFAF6
0	30.79	-0.81449	0.81449	PLEKHF2
0	17.4	-0.518112	0.518112	C8orf37
0.7	2.18	-0.165733	0.165733	GDF6
15.9	21.01	-0.246081	0.246081	PTDSS1
0	10.32	-0.361401	0.361401	SDC2
0	26.82	-0.726617	0.726617	CPQ
0	15.95	-0.486017	0.486017	LAPTM4B
0	13.42	-0.430017	0.430017	MATN2
1.4	34.42	-0.86385	0.86385	RPL30
0	2.17	-0.181006	0.181006	POP1
1.77	48.55	-1.16842	1.16842	ERICH5
16	43.67	-0.745431	0.745431	KCNS2
0	61.95	-1.5042	1.5042	COX6C
0	1.09	-0.157101	0.157101	PABPC1
115.31	118.84	-0.211109	0.211109	SNX31
0	15.76	-0.481811	0.481811	YWHAZ
94.25	143.48	-1.22265	1.22265	GRHL2
1.02	16.13	-0.467424	0.467424	NCALD
0	9.06	-0.333511	0.333511	RRM2B
0	36.61	-0.943312	0.943312	ODF1
0	4.35	-0.229259	0.229259	KLF10
0	2.9	-0.197164	0.197164	ATP6V1C1
0	105.25	-2.46261	2.46261	BAALC
13.05	16.3	-0.204911	0.204911	RIMS2
0	33.7	-0.878901	0.878901	DCAF13
0	33.7	-0.878901	0.878901	SLC25A32
11.76	27.9	-0.490222	0.490222	LRP12
0	7.07	-0.289464	0.289464	ABRA
4.67	25.36	-0.590934	0.590934	ANGPT1
0.64	10.33	-0.347456	0.347456	TMEM74
29.86	54.53	-0.679028	0.679028	TRHR
0	6.16	-0.269322	0.269322	EBAG9
2.79	18.85	-0.488452	0.488452	TRPS1
0	6.89	-0.28548	0.28548	AARD
0.86	12.87	-0.398808	0.398808	ENPP2
0.81	4.89	-0.223283	0.223283	DEPTOR
0	15.4	-0.473843	0.473843	KLHL38
1.02	18.13	-0.511693	0.511693	FER1L6
16.66	24.65	-0.309828	0.309828	TRMT12
30.61	83.16	-1.29613	1.29613	TATDN1
0.59	66.85	-1.59959	1.59959	NDUFB9
0	5.44	-0.253385	0.253385	SQLE
0	1.81	-0.173038	0.173038	FAM84B
0	1.63	-0.169054	0.169054	MYC
0	17.93	-0.529843	0.529843	ASAP1
5.26	7.08	-0.173259	0.173259	ADCY8
1.4	9.42	-0.310492	0.310492	LRRC6
12.46	17.04	-0.23435	0.23435	PHF20L1
9.77	11.78	-0.177465	0.177465	TG
0	11.24	-0.381764	0.381764	SLA
0.64	2.9	-0.182998	0.182998	WISP1
10.37	12.68	-0.184105	0.184105	NDRG1
0	13.05	-0.421827	0.421827	ST3GAL1
5.8	7.43	-0.169054	0.169054	COL22A1
1.4	4.17	-0.194287	0.194287	CHRAC1
0	8.52	-0.321559	0.321559	PTK2
0.7	5.26	-0.233907	0.233907	DENND3
4.46	6.52	-0.178571	0.178571	SLC45A4
0	2.18	-0.181227	0.181227	MROH5
0	3.26	-0.205132	0.205132	TSNARE1
0	3.26	-0.205132	0.205132	PSCA
5.58	6.88	-0.161749	0.161749	LY6K
0	4.71	-0.237227	0.237227	THEM6
0	7.79	-0.305401	0.305401	CYP11B1
0	1.09	-0.157101	0.157101	LY6H
0	2.54	-0.189196	0.189196	MAFA
0	1.09	-0.157101	0.157101	FAM83H
0	2.54	-0.189196	0.189196	PUF60
0	17.76	-0.52608	0.52608	ARHGAP39
0	1.99	-0.177022	0.177022	ZNF517
0	9.97	-0.353654	0.353654	ZNF250
0	13.05	-0.421827	0.421827	COMMD5
0	1.09	-0.157101	0.157101	DMRT3
0	6.16	-0.269322	0.269322	MPDZ
0	3.63	-0.213322	0.213322	C9orf92
1.88	3.08	-0.159536	0.159536	CNTLN
0	1.09	-0.157101	0.157101	RPS6
0	1.27	-0.161085	0.161085	TUSC1
0	1.27	-0.161085	0.161085	LRRC19
0	1.45	-0.165069	0.165069	UBAP1
0.64	1.45	-0.150903	0.150903	DCAF12
1.02	3.26	-0.182555	0.182555	RUSC2
0	2.9	-0.197164	0.197164	GBA2
0	2.9	-0.197164	0.197164	RGP1
0	3.99	-0.221291	0.221291	HINT2
0	3.99	-0.221291	0.221291	SPAG8
0	1.09	-0.157101	0.157101	RECK
0	1.63	-0.169054	0.169054	GNE
0	3.08	-0.201148	0.201148	PAX5
0	1.09	-0.157101	0.157101	GRHPR
0	6.9	-0.285701	0.285701	GNAQ
11.81	16.66	-0.240326	0.240326	PSAT1
4.77	11.59	-0.283931	0.283931	ZCCHC6
5.43	9.78	-0.229259	0.229259	C9orf170
4.73	6.88	-0.180563	0.180563	SPIN1
0	1.27	-0.161085	0.161085	BICD2
2.58	4.35	-0.172152	0.172152	NINJ1
10.05	12.15	-0.179457	0.179457	C9orf3
0.86	3.63	-0.194287	0.194287	ERCC6L2
0.81	4.72	-0.21952	0.21952	HSD17B3
4.29	7.43	-0.202476	0.202476	ZNF510
0	4.89	-0.241211	0.241211	XPA
0	20.66	-0.59027	0.59027	FOXE1
1.07	2.72	-0.169496	0.169496	HEMGN
0	3.26	-0.205132	0.205132	CORO2A
0	3.99	-0.221291	0.221291	GALNT12
2.47	6.89	-0.230808	0.230808	TAL2
0	7.98	-0.309606	0.309606	EPB41L4B
4.67	14.68	-0.354539	0.354539	LPAR1
5.59	7.07	-0.165733	0.165733	OR2K2
0	7.97	-0.309385	0.309385	C9orf147
0	1.45	-0.165069	0.165069	KIAA1958
0	7.25	-0.293448	0.293448	COL27A1
0	5.26	-0.249401	0.249401	ATP6V1G1
0	1.09	-0.157101	0.157101	TEX48
0	4.53	-0.233243	0.233243	RBM18
0	4.17	-0.225275	0.225275	STRBP
0	2.54	-0.189196	0.189196	ZBTB43
0	5.44	-0.253385	0.253385	ZBTB34
0	2.72	-0.19318	0.19318	SLC2A8
0	1.09	-0.157101	0.157101	CIZ1
1.07	2.36	-0.161528	0.161528	GLE1
0.75	1.99	-0.160421	0.160421	PKN3
0	1.09	-0.157101	0.157101	PHYHD1
4.19	5.98	-0.172595	0.172595	FNBP1
0	6.52	-0.27729	0.27729	PRDM12
0	1.09	-0.157101	0.157101	UCK1
0	1.27	-0.161085	0.161085	SLC2A6
0	2.9	-0.197164	0.197164	FAM163B
0	1.09	-0.157101	0.157101	DBH
0	5.61	-0.257148	0.257148	OLFM1
0	1.99	-0.177022	0.177022	C9orf163
0	1.99	-0.177022	0.177022	SEC16A
0	1.09	-0.157101	0.157101	AJM1
0	1.09	-0.157101	0.157101	EHMT1
0	1.63	-0.169054	0.169054	FAM208B
1.45	4.17	-0.19318	0.19318	PROSER2
0	1.63	-0.169054	0.169054	CAMK1D
0	8.7	-0.325543	0.325543	BEND7
0	4.9	-0.241433	0.241433	VIM
0	3.99	-0.221291	0.221291	NEBL
0	10.15	-0.357638	0.357638	C10orf113
0.59	4.53	-0.220184	0.220184	CASC10
2.42	4.35	-0.175694	0.175694	GAD2
0	5.8	-0.261354	0.261354	WAC
0.91	2.18	-0.161085	0.161085	JCAD
1.18	2.54	-0.163077	0.163077	CUL2
0	3.26	-0.205132	0.205132	GPRIN2
0	1.81	-0.173038	0.173038	MAPK8
0	1.63	-0.169054	0.169054	HNRNPH3
0	1.63	-0.169054	0.169054	PBLD
0	2.36	-0.185212	0.185212	PALD1
0	3.63	-0.213322	0.213322	PRF1
0	4.17	-0.225275	0.225275	UNC5B
0	5.99	-0.265559	0.265559	SPOCK2
0.81	1.81	-0.155109	0.155109	NUDT13
0	2.9	-0.197164	0.197164	MRPS16
0	4.71	-0.237227	0.237227	CAMK2G
0	1.63	-0.169054	0.169054	C10orf55
0	8.7	-0.325543	0.325543	TSPAN14
1.77	3.27	-0.166176	0.166176	LIPN
0	4.53	-0.233243	0.233243	SORBS1
0	1.09	-0.157101	0.157101	TCTN3
0	7.98	-0.309606	0.309606	SLIT1
0	8.34	-0.317575	0.317575	SFRP5
0	5.26	-0.249401	0.249401	ERLIN1
0	4.17	-0.225275	0.225275	TLX1
0	7.07	-0.289464	0.289464	ELOVL3
0	1.27	-0.161085	0.161085	CYP17A1
0	1.63	-0.169054	0.169054	INA
0	1.45	-0.165069	0.165069	ATP5MD
0	1.45	-0.165069	0.165069	PDCD11
4.73	8.88	-0.224832	0.224832	CALHM3
0	2.54	-0.189196	0.189196	SH3PXD2A
1.72	2.72	-0.155109	0.155109	SMNDC1
1.23	4.34	-0.201812	0.201812	HSPA12A
0	1.45	-0.165069	0.165069	CACUL1
0	1.81	-0.173038	0.173038	CUZD1
0	5.62	-0.257369	0.257369	GPR26
0	5.62	-0.257369	0.257369	LHPP
0	1.99	-0.177022	0.177022	ZRANB1
0.7	2.72	-0.177686	0.177686	MMP21
0.64	2.36	-0.171046	0.171046	C10orf143
0	2.54	-0.189196	0.189196	PWWP2B
0	1.27	-0.161085	0.161085	TSPAN32
0	1.27	-0.161085	0.161085	C11orf21
0	1.09	-0.157101	0.157101	OR2AG1
0.64	2.36	-0.171046	0.171046	OR10A3
0	1.99	-0.177022	0.177022	NRIP3
0	1.09	-0.157101	0.157101	DENND5A
0.59	3.62	-0.200042	0.200042	USP47
0.64	3.44	-0.194951	0.194951	MICAL2
1.07	5.99	-0.241875	0.241875	COPB1
1.67	12.69	-0.376895	0.376895	CALCB
1.83	7.61	-0.260911	0.260911	PLEKHA7
0	1.09	-0.157101	0.157101	RPS13
4.19	11.6	-0.29699	0.29699	SAAL1
3.71	5.98	-0.183219	0.183219	LDHAL6A
1.13	9.06	-0.3085	0.3085	UEVLD
4.68	5.8	-0.157765	0.157765	FIBIN
6.39	9.79	-0.208231	0.208231	KCNA4
7.14	11.96	-0.239662	0.239662	CCDC73
1.45	23.01	-0.61019	0.61019	COMMD9
1.45	24.82	-0.650254	0.650254	PRR5L
0	5.08	-0.245417	0.245417	C11orf74
0	5.08	-0.245417	0.245417	RAG2
0	2.36	-0.185212	0.185212	CD82
0	1.99	-0.177022	0.177022	HARBI1
0	2.17	-0.181006	0.181006	F2
0	17.39	-0.51789	0.51789	C11orf49
1.13	3.08	-0.176137	0.176137	ACP2
0	3.08	-0.201148	0.201148	NR1H3
0	1.45	-0.165069	0.165069	SPI1
0	9.97	-0.353654	0.353654	KBTBD4
0	9.97	-0.353654	0.353654	NDUFS3
0.91	4.71	-0.217085	0.217085	OR4B1
0	1.63	-0.169054	0.169054	CTNND1
0.59	5.08	-0.232358	0.232358	OR10Q1
0	1.09	-0.157101	0.157101	GLYATL1B
2.52	5.98	-0.209559	0.209559	PATL1
0.59	2.72	-0.180121	0.180121	MS4A12
0	16.84	-0.505716	0.505716	MS4A8
0	3.8	-0.217085	0.217085	ZP1
0	4.17	-0.225275	0.225275	PTGDR2
0	6.34	-0.273306	0.273306	CD5
0	3.99	-0.221291	0.221291	LRRC10B
0	2.9	-0.197164	0.197164	RAB3IL1
0	2.36	-0.185212	0.185212	BEST1
0	9.24	-0.337496	0.337496	SCGB1D2
0	1.45	-0.165069	0.165069	SLC3A2
0	1.27	-0.161085	0.161085	SLC22A6
0	1.45	-0.165069	0.165069	LGALS12
0	1.81	-0.173038	0.173038	SPINDOC
0	3.08	-0.201148	0.201148	FLRT1
0	3.08	-0.201148	0.201148	MACROD1
0	1.09	-0.157101	0.157101	FERMT3
0	1.27	-0.161085	0.161085	SF1
0	2.36	-0.185212	0.185212	CDC42BPG
0	1.09	-0.157101	0.157101	GPHA2
0	1.27	-0.161085	0.161085	FAU
0	1.09	-0.157101	0.157101	EHBP1L1
0	1.09	-0.157101	0.157101	FAM89B
0	1.09	-0.157101	0.157101	SSSCA1
0	1.09	-0.157101	0.157101	SNX32
0	3.08	-0.201148	0.201148	SART1
0	1.99	-0.177022	0.177022	RAB1B
0	1.99	-0.177022	0.177022	KLC2
0	1.09	-0.157101	0.157101	SLC29A2
0	1.27	-0.161085	0.161085	B4GAT1
0	1.27	-0.161085	0.161085	BRMS1
0	1.27	-0.161085	0.161085	RIN1
0	3.62	-0.213101	0.213101	NPAS4
0	4.53	-0.233243	0.233243	CCDC87
0	1.45	-0.165069	0.165069	RCE1
0	5.98	-0.265338	0.265338	C11orf86
0	1.27	-0.161085	0.161085	POLD4
0	1.09	-0.157101	0.157101	RAD9A
0	1.99	-0.177022	0.177022	GSTP1
0	1.27	-0.161085	0.161085	NDUFS8
0	1.99	-0.177022	0.177022	MRGPRD
0	1.99	-0.177022	0.177022	FGF3
0	4.9	-0.241433	0.241433	SHANK2
0.64	3.81	-0.20314	0.20314	LAMTOR1
7.04	10.51	-0.209781	0.209781	CLPB
2.53	4.35	-0.173259	0.173259	ARHGEF17
0.64	12.68	-0.399472	0.399472	FAM168A
0.86	8.88	-0.310492	0.310492	COA4
0.86	8.88	-0.310492	0.310492	PAAF1
0.7	10.14	-0.341923	0.341923	CHRDL2
0	7.07	-0.289464	0.289464	GVQW3
0	11.41	-0.385527	0.385527	LRRC32
0	8.34	-0.317575	0.317575	RAB30
17.83	23.38	-0.25582	0.25582	DLG2
0	9.07	-0.333733	0.333733	SYTL2
0.81	1.63	-0.151125	0.151125	ANKRD49
2.04	2.9	-0.15201	0.15201	ENDOD1
3.06	7.97	-0.241654	0.241654	ARHGAP42
1.4	2.18	-0.150239	0.150239	MMP8
0	1.09	-0.157101	0.157101	KDELC2
0.7	2.17	-0.165512	0.165512	C11orf52
3.86	5.44	-0.167947	0.167947	IL18
0	2.36	-0.185212	0.185212	APOA4
0	5.8	-0.261354	0.261354	ATP5MG
0	1.09	-0.157101	0.157101	ARCN1
0	1.27	-0.161085	0.161085	TREH
0	1.81	-0.173038	0.173038	BCL9L
1.98	5.07	-0.20137	0.20137	RPUSD4
0	10.68	-0.369369	0.369369	TMEM45B
0	1.45	-0.165069	0.165069	IQSEC3
0.75	6.89	-0.268879	0.268879	CACNA2D4
5.1	13.41	-0.316911	0.316911	PARP11
4.72	7.07	-0.18499	0.18499	C12orf4
6.98	11.77	-0.238998	0.238998	NDUFA9
6.35	11.78	-0.253164	0.253164	DYRK4
12.36	16.13	-0.216421	0.216421	CD9
0	6.88	-0.285259	0.285259	TNFRSF1A
0.75	3.08	-0.184548	0.184548	NANOG
9.02	12.15	-0.202255	0.202255	A2ML1
0.7	2.17	-0.165512	0.165512	CD69
3.76	5.98	-0.182113	0.182113	CLECL1
10.3	12.31	-0.177465	0.177465	KLRF2
1.88	2.72	-0.151567	0.151567	CLEC12B
4.46	5.44	-0.154666	0.154666	YBX3
5.69	22.29	-0.500404	0.500404	GPRC5D
0	1.09	-0.157101	0.157101	EMP1
0	2.36	-0.185212	0.185212	GRIN2B
1.07	4.71	-0.213543	0.213543	SMCO3
2.69	6.53	-0.21797	0.21797	MGP
0.64	10.15	-0.343472	0.343472	ARHGDIB
7.46	10.7	-0.20469	0.20469	CAPZA3
7.51	12.15	-0.235678	0.235678	PLCZ1
0	4.54	-0.233464	0.233464	KLHL42
3.66	6.53	-0.1965	0.1965	MANSC4
0.75	2.17	-0.164405	0.164405	FAR2
0	5.25	-0.24918	0.24918	CNTN1
0	4.17	-0.225275	0.225275	HDAC7
2.04	13.03	-0.376231	0.376231	TMEM106C
0	3.81	-0.217306	0.217306	PFKM
0	3.81	-0.217306	0.217306	SENP1
0	7.25	-0.293448	0.293448	OR10AD1
0	4.72	-0.237449	0.237449	KANSL2
0	7.43	-0.297433	0.297433	CCNT1
0	10.33	-0.361622	0.361622	TEX49
0	4.53	-0.233243	0.233243	FKBP11
1.77	3.08	-0.161971	0.161971	DDN
0	3.08	-0.201148	0.201148	RHEBL1
0	6.52	-0.27729	0.27729	TUBA1A
0	6.89	-0.28548	0.28548	TUBA1C
2.85	7.42	-0.234128	0.234128	TROAP
0	7.25	-0.293448	0.293448	C1QL4
0	4.17	-0.225275	0.225275	DNAJC22
0	1.09	-0.157101	0.157101	KCNH3
0	4.35	-0.229259	0.229259	NCKAP5L
13.86	14.68	-0.151125	0.151125	AQP5
0.59	1.45	-0.15201	0.15201	RACGAP1
0	1.81	-0.173038	0.173038	SMARCD1
0	9.43	-0.341701	0.341701	DIP2B
1.45	14.31	-0.417622	0.417622	METTL7A
0	3.26	-0.205132	0.205132	LETMD1
6.82	11.59	-0.238555	0.238555	DAZAP2
0	1.27	-0.161085	0.161085	BIN2
0	5.44	-0.253385	0.253385	CELA1
0	6.16	-0.269322	0.269322	ANKRD33
10.85	15.93	-0.245417	0.245417	NR4A1
1.83	4.17	-0.184769	0.184769	KRT81
0	7.79	-0.305401	0.305401	KRT82
1.5	6.71	-0.248294	0.248294	KRT8
0	9.78	-0.349448	0.349448	IGFBP6
0	1.27	-0.161085	0.161085	MFSD5
0	8.69	-0.325322	0.325322	SP7
12.56	14.13	-0.167725	0.167725	ATF7
0.81	5.44	-0.235456	0.235456	ATP5MC2
0	1.99	-0.177022	0.177022	HOXC13
0	7.98	-0.309606	0.309606	CBX5
0	1.63	-0.169054	0.169054	PPP1R1A
0	6.52	-0.27729	0.27729	BLOC1S1
0	6.52	-0.27729	0.27729	RDH5
0	16.49	-0.497969	0.497969	MMP19
0	1.09	-0.157101	0.157101	CDK2
0	7.25	-0.293448	0.293448	PMEL
0	9.06	-0.333511	0.333511	RAB5B
0	10.15	-0.357638	0.357638	PA2G4
0	4.35	-0.229259	0.229259	IL23A
0	1.09	-0.157101	0.157101	ATP5F1B
15.53	18.67	-0.202476	0.202476	BAZ2A
0	1.09	-0.157101	0.157101	PTGES3
0	3.08	-0.201148	0.201148	DCTN2
0	3.08	-0.201148	0.201148	KIF5A
0	6.7	-0.281275	0.281275	ARHGEF25
0	1.63	-0.169054	0.169054	CYP27B1
0	1.63	-0.169054	0.169054	EEF1AKMT3
0	1.63	-0.169054	0.169054	METTL1
0.64	2.36	-0.171046	0.171046	USP15
1.87	30.81	-0.773542	0.773542	AVPR1A
11.87	13.95	-0.179014	0.179014	GRIP1
7.64	16.49	-0.328863	0.328863	CAND1
1.24	12.69	-0.386413	0.386413	MDM1
0	5.8	-0.261354	0.261354	NUP107
0	2.72	-0.19318	0.19318	SLC35E3
11.23	14.86	-0.213322	0.213322	CPSF6
8.91	11.59	-0.192295	0.192295	PTPRB
0	6.35	-0.273527	0.273527	TMEM19
0	18.12	-0.534048	0.534048	KCNC2
1.92	13.41	-0.387298	0.387298	RASSF9
8.49	19.56	-0.378001	0.378001	HAL
0	19.75	-0.570127	0.570127	CFAP54
0	2.9	-0.197164	0.197164	ANKS1B
0	7.8	-0.305622	0.305622	GAS2L3
10.15	11.78	-0.169054	0.169054	NUP37
0.81	4.89	-0.223283	0.223283	PAH
0.97	5.08	-0.223947	0.223947	ASCL1
23.68	44.03	-0.583408	0.583408	EID3
0	11.97	-0.397922	0.397922	WASHC4
0	7.06	-0.289243	0.289243	CKAP4
0	15.41	-0.474064	0.474064	WSCD2
0.64	2.17	-0.16684	0.16684	TMEM119
0	5.26	-0.249401	0.249401	FOXN4
0	22.11	-0.622364	0.622364	KCTD10
0	32.08	-0.843043	0.843043	UBE3B
0	2.36	-0.185212	0.185212	MVK
0	1.81	-0.173038	0.173038	FAM222A
0	4.89	-0.241211	0.241211	RAD9B
0	6.16	-0.269322	0.269322	VPS29
0	4.53	-0.233243	0.233243	PPTC7
0	5.07	-0.245196	0.245196	ERP29
0	1.45	-0.165069	0.165069	TMEM116
3.06	4.35	-0.161528	0.161528	TRAFD1
0	5.8	-0.261354	0.261354	OAS3
0	6.17	-0.269543	0.269543	DDX54
2.04	4.53	-0.188089	0.188089	SUDS3
0.86	1.81	-0.154002	0.154002	PRKAB1
0.7	11.6	-0.374239	0.374239	GCN1
0.7	11.6	-0.374239	0.374239	RPLP0
0	2.36	-0.185212	0.185212	MSI1
0.81	2.17	-0.163077	0.163077	COX6A1
0	1.09	-0.157101	0.157101	ACADS
0	3.63	-0.213322	0.213322	P2RX4
0	1.09	-0.157101	0.157101	BCL7A
0	3.26	-0.205132	0.205132	DENR
0.97	3.44	-0.187646	0.187646	HIP1R
0	3.81	-0.217306	0.217306	VPS37B
0	1.09	-0.157101	0.157101	ZNF268
1.83	9.42	-0.300974	0.300974	MPHOSPH8
4.99	9.43	-0.231251	0.231251	ZMYM5
1.34	11.24	-0.352104	0.352104	IL17D
0.81	2.9	-0.179235	0.179235	ZDHHC20
10.69	16.13	-0.253385	0.253385	NUP58
0	15.04	-0.465875	0.465875	CDK8
18.15	20.29	-0.180342	0.180342	GPR12
2.2	16.12	-0.441084	0.441084	USP12
1.02	3.81	-0.194729	0.194729	RASL11A
0	8.88	-0.329527	0.329527	PDX1
3.6	11.05	-0.297875	0.297875	CDX2
2.25	5.26	-0.199599	0.199599	MTUS2
10.31	24.27	-0.44197	0.44197	SLC7A1
2.79	3.63	-0.151567	0.151567	UBE2L5
2.15	4.89	-0.193623	0.193623	HMGB1
0	16.31	-0.493985	0.493985	FRY
0	3.62	-0.213101	0.213101	KL
7.09	14.67	-0.300753	0.300753	MAB21L1
0	7.07	-0.289464	0.289464	POSTN
0	12.5	-0.409654	0.409654	ELF1
0	8.34	-0.317575	0.317575	KBTBD7
0	4.35	-0.229259	0.229259	TNFSF11
0.7	2.18	-0.165733	0.165733	FAM216B
0.91	24.09	-0.646048	0.646048	SMIM2
26.21	39.86	-0.435108	0.435108	SERP2
30.28	55.99	-0.702048	0.702048	LRCH1
1.28	87.69	-2.0456	2.0456	ESD
1.07	2.36	-0.161528	0.161528	NUDT15
0	3.99	-0.221291	0.221291	RCBTB1
1.29	2.54	-0.160642	0.160642	EBPL
5.15	7.62	-0.187646	0.187646	FAM124A
5	12.69	-0.303187	0.303187	OLFM4
0	2.36	-0.185212	0.185212	TGDS
1.98	2.9	-0.153338	0.153338	UGGT2
1.61	2.72	-0.157544	0.157544	GPR183
0	1.27	-0.161085	0.161085	ZIC5
0	1.27	-0.161085	0.161085	OR4Q3
2.63	5.26	-0.191188	0.191188	TEP1
4.46	9.79	-0.25095	0.25095	RNASE6
0	1.81	-0.173038	0.173038	ARHGEF40
0	4.89	-0.241211	0.241211	RNASE8
0	8.34	-0.317575	0.317575	ZNF219
1.02	5.44	-0.230808	0.230808	OR5AU1
0	1.09	-0.157101	0.157101	HNRNPC
0	16.84	-0.505716	0.505716	RPGRIP1
0	5.62	-0.257369	0.257369	TOX4
0	1.63	-0.169054	0.169054	MMP14
0	3.26	-0.205132	0.205132	PABPN1
0	22.46	-0.630111	0.630111	CMTM5
0	1.81	-0.173038	0.173038	GZMB
18.21	86.41	-1.64253	1.64253	PRKD1
41.79	247.28	-4.68136	4.68136	HECTD1
14.61	95.12	-1.91501	1.91501	ARHGAP5
58	84.6	-0.721747	0.721747	SPTSSA
3.54	7.79	-0.227045	0.227045	BRMS1L
15.63	1195.83	-26.2559	26.2559	TTC6
0	115.04	-2.67931	2.67931	PNN
0	115.04	-2.67931	2.67931	TRAPPC6B
4.78	7.79	-0.199599	0.199599	MIS18BP1
0	1.27	-0.161085	0.161085	LRR1
0	10.33	-0.361622	0.361622	KLHDC1
0	4.17	-0.225275	0.225275	POLE2
0	7.61	-0.301417	0.301417	SOS2
0	5.62	-0.257369	0.257369	PYGL
0	1.81	-0.173038	0.173038	TRIM9
0.97	10.69	-0.34812	0.34812	TXNDC16
0	6.34	-0.273306	0.273306	STYX
0	4.35	-0.229259	0.229259	GMFB
0	4.54	-0.233464	0.233464	MAPK1IP1L
0	1.45	-0.165069	0.165069	ATG14
0	6.52	-0.27729	0.27729	KTN1
0.59	22.82	-0.62502	0.62502	CCDC198
0	3.99	-0.221291	0.221291	ARID4A
0	11.96	-0.397701	0.397701	WDR89
3.17	6.53	-0.207346	0.207346	HSPA2
0.97	4.72	-0.215978	0.215978	PPP1R36
0	6.71	-0.281496	0.281496	FNTB
0	6.7	-0.281275	0.281275	ATP6V1D
0	6.7	-0.281275	0.281275	EIF2S1
0	6.16	-0.269322	0.269322	PIGH
0.7	7.26	-0.278176	0.278176	RAD51B
0.7	7.26	-0.278176	0.278176	ZFYVE26
0	9.42	-0.34148	0.34148	SUSD6
0	1.27	-0.161085	0.161085	SIPA1L1
0.7	3.26	-0.189638	0.189638	ACOT6
0	3.62	-0.213101	0.213101	ENTPD5
0	10.15	-0.357638	0.357638	SYNDIG1L
0	8.7	-0.325543	0.325543	RPS6KL1
0	3.81	-0.217306	0.217306	MLH3
0.75	11.04	-0.360737	0.360737	NEK9
3.38	12.32	-0.330855	0.330855	TMED10
0	20.3	-0.582301	0.582301	JDP2
0	6.34	-0.273306	0.273306	ZDHHC22
7.74	9.61	-0.174366	0.174366	SPTLC2
0	10.89	-0.374017	0.374017	NRXN3
0.59	18.66	-0.532942	0.532942	CEP128
2.31	4.9	-0.190302	0.190302	KCNK10
0	18.66	-0.546001	0.546001	KCNK13
3.33	6.89	-0.211773	0.211773	CALM1
0	25.53	-0.698064	0.698064	PRIMA1
1.18	35.33	-0.888861	0.888861	IFI27L2
0	7.62	-0.301638	0.301638	SERPINA10
0	3.44	-0.209117	0.209117	SERPINA6
1.29	2.9	-0.168611	0.168611	SERPINA3
0	13.58	-0.433559	0.433559	CLMN
0	1.27	-0.161085	0.161085	SYNE3
0	11.77	-0.393495	0.393495	BDKRB2
0	2.9	-0.197164	0.197164	AK7
0	1.81	-0.173038	0.173038	CCDC85C
0	1.81	-0.173038	0.173038	HHIPL1
0	3.26	-0.205132	0.205132	CYP46A1
0	5.44	-0.253385	0.253385	EML1
0	5.98	-0.265338	0.265338	WARS
0	2.54	-0.189196	0.189196	WDR25
0	10.69	-0.36959	0.36959	ANKRD9
0	7.25	-0.293448	0.293448	EIF5
0	8.88	-0.329527	0.329527	TDRD9
0	1.09	-0.157101	0.157101	SIVA1
2.42	4.53	-0.179678	0.179678	AHNAK2
2.57	4.17	-0.168389	0.168389	GABRB3
0	2.72	-0.19318	0.19318	NOP10
1.34	3.26	-0.175472	0.175472	ACTC1
0	1.45	-0.165069	0.165069	RPUSD2
0	2.72	-0.19318	0.19318	CHAC1
0	1.27	-0.161085	0.161085	BLOC1S6
0	1.27	-0.161085	0.161085	MYEF2
0	2.36	-0.185212	0.185212	SHC4
0	105.98	-2.47877	2.47877	SPPL2A
0	57.43	-1.40415	1.40415	TNFAIP8L3
0	16.49	-0.497969	0.497969	DMXL2
0	3.44	-0.209117	0.209117	LYSMD2
0	6.71	-0.281496	0.281496	TMOD3
0	3.99	-0.221291	0.221291	LEO1
2.04	53.99	-1.28285	1.28285	GNB5
0	2.72	-0.19318	0.19318	PRTG
10.69	17.04	-0.273527	0.273527	RFX7
0	25.37	-0.694522	0.694522	TEX9
0	1.81	-0.173038	0.173038	ADAM10
1.5	5.62	-0.224168	0.224168	DAPK2
0	1.09	-0.157101	0.157101	OAZ2
0	1.09	-0.157101	0.157101	PIF1
0	12.51	-0.409875	0.409875	CLPX
0	4.71	-0.237227	0.237227	PIAS1
0	21.92	-0.618159	0.618159	ANP32A
0.59	20.48	-0.573226	0.573226	PAQR5
2.52	8.16	-0.257812	0.257812	THAP10
0	5.98	-0.265338	0.265338	GRAMD2A
0	3.99	-0.221291	0.221291	PARP6
0	7.25	-0.293448	0.293448	TMEM202
0	5.97	-0.265116	0.265116	CD276
0	13.05	-0.421827	0.421827	STRA6
1.23	3.81	-0.190081	0.190081	CYP11A1
0	10.14	-0.357417	0.357417	CYP1A2
0	17.21	-0.513906	0.513906	CYP1A1
0	10.33	-0.361622	0.361622	CPLX3
0	1.45	-0.165069	0.165069	MPI
0	3.99	-0.221291	0.221291	RPP25
0	1.27	-0.161085	0.161085	LINGO1
0	6.88	-0.285259	0.285259	IREB2
0	9.96	-0.353432	0.353432	CHRNA5
0	22.65	-0.634317	0.634317	KIAA1024
0	2.72	-0.19318	0.19318	CTXND1
1.24	4.89	-0.213765	0.213765	MESD
14.77	20.48	-0.259362	0.259362	STARD5
4.13	11.41	-0.294112	0.294112	FSD2
4.13	11.41	-0.294112	0.294112	WHAMM
0.7	7.25	-0.277954	0.277954	TM6SF1
4.4	51.82	-1.18258	1.18258	BNC1
0	1.09	-0.157101	0.157101	SEC11A
0	1.99	-0.177022	0.177022	PDE8A
0	3.62	-0.213101	0.213101	AKAP13
0	1.09	-0.157101	0.157101	ABHD2
7.14	17.57	-0.363836	0.363836	POLG
0	1.27	-0.161085	0.161085	TICRR
0	4.71	-0.237227	0.237227	MESP2
0.59	1.63	-0.155994	0.155994	CIB1
1.18	16.49	-0.471851	0.471851	IQGAP1
0.7	4.17	-0.209781	0.209781	PRC1
0	8.15	-0.313369	0.313369	ARRDC4
5.11	6.35	-0.160421	0.160421	ADAMTS17
1.34	4.35	-0.199599	0.199599	TARSL2
0	1.63	-0.169054	0.169054	MRPL28
0	1.63	-0.169054	0.169054	TMEM8A
0	1.09	-0.157101	0.157101	CLCN7
0	3.44	-0.209117	0.209117	JPT2
0	1.09	-0.157101	0.157101	MSRB1
0	1.27	-0.161085	0.161085	HS3ST6
0.97	1.81	-0.151567	0.151567	CCNF
0	1.09	-0.157101	0.157101	PRSS27
0	1.81	-0.173038	0.173038	ELOB
0	1.27	-0.161085	0.161085	PRSS22
0	3.81	-0.217306	0.217306	ZSCAN10
4.56	7.97	-0.208453	0.208453	SLX4
0	7.61	-0.301417	0.301417	ADCY9
0.75	3.81	-0.200706	0.200706	TMEM114
0	6.16	-0.269322	0.269322	ATF7IP2
0	2.54	-0.189196	0.189196	SOCS1
0	2.9	-0.197164	0.197164	CPPED1
0	5.08	-0.245417	0.245417	MKL2
0	5.26	-0.249401	0.249401	XYLT1
0	17.21	-0.513906	0.513906	CLEC19A
0	13.41	-0.429796	0.429796	TMC5
5.38	8.16	-0.194508	0.194508	GPR139
0	3.08	-0.201148	0.201148	UMOD
0.97	9.97	-0.332183	0.332183	DNAH3
0.97	10.15	-0.336168	0.336168	TMEM159
8.32	25.72	-0.518112	0.518112	ZP2
1.4	5.98	-0.23435	0.23435	METTL9
0	13.04	-0.421606	0.421606	PDZD9
0	21.03	-0.598459	0.598459	VWA3A
0	1.45	-0.165069	0.165069	EEF2K
0	1.81	-0.173038	0.173038	SCNN1B
0	4.17	-0.225275	0.225275	DCTN5
0	1.99	-0.177022	0.177022	ERN2
0	1.81	-0.173038	0.173038	SLC5A11
0	4.72	-0.237449	0.237449	SBK1
0	4.89	-0.241211	0.241211	ATP2A1
0	5.62	-0.257369	0.257369	MAZ
0	5.62	-0.257369	0.257369	PRRT2
0	1.81	-0.173038	0.173038	SEZ6L2
0	2.72	-0.19318	0.19318	TAOK2
0.75	1.99	-0.160421	0.160421	SEPT1
0	1.09	-0.157101	0.157101	DCTPP1
0	1.09	-0.157101	0.157101	LOC730183
0	1.09	-0.157101	0.157101	SRCAP
0.7	1.81	-0.157544	0.157544	CCDC189
0	1.81	-0.173038	0.173038	RNF40
0	1.27	-0.161085	0.161085	PYCARD
0	2.54	-0.189196	0.189196	AHSP
4.13	7.44	-0.206239	0.206239	SIAH1
0	2.72	-0.19318	0.19318	N4BP1
0.59	2.54	-0.176137	0.176137	CBLN1
1.77	6.53	-0.238334	0.238334	C16orf78
3.22	6.53	-0.206239	0.206239	ADCY7
0	3.26	-0.205132	0.205132	MT2A
0	1.81	-0.173038	0.173038	NLRC5
6.61	7.79	-0.159093	0.159093	FAM192A
0	1.09	-0.157101	0.157101	ADGRG3
0	3.08	-0.201148	0.201148	LOC729159
0	3.08	-0.201148	0.201148	BEAN1
0	1.81	-0.173038	0.173038	E2F4
0	1.81	-0.173038	0.173038	EXOC3L1
0	1.81	-0.173038	0.173038	KIAA0895L
0	1.81	-0.173038	0.173038	ELMO3
0	1.81	-0.173038	0.173038	FHOD1
0	1.27	-0.161085	0.161085	TPPP3
0	6.7	-0.281275	0.281275	ZDHHC1
0	5.98	-0.265338	0.265338	CTCF
0	11.05	-0.377559	0.377559	GFOD2
0	1.81	-0.173038	0.173038	RANBP10
0	3.08	-0.201148	0.201148	TSNAXIP1
0	2.72	-0.19318	0.19318	EDC4
0	3.81	-0.217306	0.217306	DPEP2NB
6.93	8.88	-0.176137	0.176137	DUS2
0	1.27	-0.161085	0.161085	ESRP2
0.7	5.8	-0.24586	0.24586	SLC7A6OS
0.64	16.86	-0.491993	0.491993	CDH1
1.83	8.52	-0.281053	0.281053	CHTF8
0.75	1.63	-0.152453	0.152453	TERF2
0	2.72	-0.19318	0.19318	NQO1
3.6	5.8	-0.18167	0.18167	AARS
2.04	5.26	-0.204247	0.204247	IL34
0	8.88	-0.329527	0.329527	CMTR2
11.34	15.94	-0.234792	0.234792	ZNF23
0	1.09	-0.157101	0.157101	CHST4
0	4.72	-0.237449	0.237449	TAT
0	12.14	-0.401685	0.401685	MARVELD3
0	1.45	-0.165069	0.165069	IST1
4.03	6.7	-0.192073	0.192073	DHODH
0	3.08	-0.201148	0.201148	HP
11.17	13.05	-0.174587	0.174587	PMFBP1
0	5.25	-0.24918	0.24918	C16orf47
8.05	9.25	-0.159536	0.159536	LDHD
0	1.09	-0.157101	0.157101	BCAR1
0	1.09	-0.157101	0.157101	CFDP1
0.75	21.38	-0.589606	0.589606	TMEM170A
0	2.54	-0.189196	0.189196	CHST6
5.8	11.6	-0.261354	0.261354	KARS
5.21	11.6	-0.274413	0.274413	TERF2IP
0	3.99	-0.221291	0.221291	ADAT1
9.94	14.86	-0.241875	0.241875	VAT1L
0.64	5.44	-0.239219	0.239219	WWOX
0	13.23	-0.425812	0.425812	CDYL2
0	3.44	-0.209117	0.209117	PLCG2
3.06	22.48	-0.562823	0.562823	SDR42E1
2.47	27.35	-0.683676	0.683676	HSD17B2
10.96	16.67	-0.259362	0.259362	CDH13
0	7.97	-0.309385	0.309385	SLC38A8
0	1.09	-0.157101	0.157101	WFDC1
0.81	3.62	-0.195172	0.195172	COTL1
0	7.06	-0.289243	0.289243	CRISPLD2
0	1.09	-0.157101	0.157101	FAM92B
0	7.07	-0.289464	0.289464	C16orf74
0.59	19.74	-0.556847	0.556847	IRF8
0	11.96	-0.397701	0.397701	FOXF1
7.41	10.7	-0.205796	0.205796	MTHFSD
13.95	17.58	-0.213322	0.213322	FOXL1
0	1.09	-0.157101	0.157101	FBXO31
0	2.9	-0.197164	0.197164	MAP1LC3B
0	2.36	-0.185212	0.185212	ZCCHC14
1.45	3.44	-0.177022	0.177022	KLHDC4
0.64	1.45	-0.150903	0.150903	CA5A
0	4.71	-0.237227	0.237227	CBFA2T3
0	4.71	-0.237227	0.237227	LOC100129697
0	1.09	-0.157101	0.157101	ACSF3
0	4.71	-0.237227	0.237227	SLC22A31
0	9.98	-0.353875	0.353875	ANKRD11
0	5.98	-0.265338	0.265338	RPL13
0.86	3.08	-0.182113	0.182113	CDK10
0	6.34	-0.273306	0.273306	SPIRE2
0	2.36	-0.185212	0.185212	TRPV3
1.66	3.63	-0.176579	0.176579	SPNS3
0	1.45	-0.165069	0.165069	INCA1
0	1.45	-0.165069	0.165069	KIF1C
0	1.81	-0.173038	0.173038	C17orf100
0	1.81	-0.173038	0.173038	MED31
0	4.35	-0.229259	0.229259	ASGR1
0	1.27	-0.161085	0.161085	SLC25A35
0.59	3.26	-0.192073	0.192073	RPL26
2.64	16.86	-0.447725	0.447725	GLP2R
0	17.04	-0.510143	0.510143	TMEM220
0.86	4.35	-0.210223	0.210223	PIRT
2.31	6.71	-0.230366	0.230366	TEKT3
0	1.63	-0.169054	0.169054	LRRC75A
0.91	2.36	-0.165069	0.165069	RAI1
0	4.9	-0.241433	0.241433	TOM1L2
17.29	19.92	-0.191188	0.191188	B9D1
0	10.32	-0.361401	0.361401	KCNJ12
0	3.99	-0.221291	0.221291	KCNJ18
3.49	6.89	-0.208231	0.208231	LYRM9
0	6.16	-0.269322	0.269322	POLDIP2
0	2.17	-0.181006	0.181006	SLC13A2
0	3.99	-0.221291	0.221291	SLC46A1
0	6.71	-0.281496	0.281496	TIAF1
0	2.9	-0.197164	0.197164	MYO18A
0	7.07	-0.289464	0.289464	CRYBA1
0	1.99	-0.177022	0.177022	TAF15
0	1.45	-0.165069	0.165069	EPOP
0	1.09	-0.157101	0.157101	MED1
0	3.44	-0.209117	0.209117	NR1D1
0	4.89	-0.241211	0.241211	CCR7
0	1.81	-0.173038	0.173038	KRT23
0	1.63	-0.169054	0.169054	STAT5B
0	1.27	-0.161085	0.161085	EZH1
0	2.72	-0.19318	0.19318	HDAC5
0	4.71	-0.237227	0.237227	SLC25A39
0	1.27	-0.161085	0.161085	FAM187A
0	1.27	-0.161085	0.161085	C1QL1
0.97	8.34	-0.296104	0.296104	WNT9B
0	7.8	-0.305622	0.305622	MYL4
4.14	15.94	-0.39416	0.39416	EFCAB13
0	4.17	-0.225275	0.225275	CDK5RAP3
0	19.93	-0.574112	0.574112	SP2
0	1.27	-0.161085	0.161085	PRR15L
0	5.98	-0.265338	0.265338	PNPO
0.59	6.88	-0.272199	0.272199	CBX1
0.59	8.69	-0.312263	0.312263	SNX11
0	7.97	-0.309385	0.309385	SPOP
0	7.07	-0.289464	0.289464	FAM117A
0	3.62	-0.213101	0.213101	KAT7
0	7.61	-0.301417	0.301417	TMEM92
0	4.17	-0.225275	0.225275	XYLT2
2.46	9.97	-0.299203	0.299203	C17orf112
5.27	6.53	-0.160864	0.160864	KIF2B
0	2.54	-0.189196	0.189196	MMD
15.16	16.3	-0.158208	0.158208	C17orf67
19.03	21.01	-0.176801	0.176801	DGKE
1.77	2.9	-0.157986	0.157986	COIL
24.28	25.73	-0.165069	0.165069	VEZF1
0	5.25	-0.24918	0.24918	EFCAB3
0	7.97	-0.309385	0.309385	TLK2
0	18.48	-0.542017	0.542017	LIMD2
57.63	88.95	-0.826221	0.826221	TEX2
0	22.47	-0.630333	0.630333	RGS9
2.52	21.92	-0.56238	0.56238	CACNG5
1.99	3.08	-0.157101	0.157101	NOL11
7.89	12.32	-0.23103	0.23103	FAM20A
4.3	17.22	-0.41895	0.41895	KCNJ2
1.66	8.51	-0.284595	0.284595	SOX9
0	9.6	-0.345464	0.345464	SDK2
0	1.09	-0.157101	0.157101	NT5C
0.64	29.53	-0.772435	0.772435	GRB2
0	3.08	-0.201148	0.201148	TMEM94
0	1.99	-0.177022	0.177022	MYO15B
0	34.61	-0.899043	0.899043	SAP30BP
0	2.9	-0.197164	0.197164	SMIM6
0	30.8	-0.814712	0.814712	RECQL5
0	29.17	-0.778633	0.778633	ITGB4
0.91	5.61	-0.237006	0.237006	FOXJ1
0	1.09	-0.157101	0.157101	C17orf99
0	2.54	-0.189196	0.189196	AFMID
0	3.81	-0.217306	0.217306	DNAH17
0	1.81	-0.173038	0.173038	GAA
0	2.54	-0.189196	0.189196	CARD14
0	1.63	-0.169054	0.169054	AATK
0	1.09	-0.157101	0.157101	FSCN2
0	2.17	-0.181006	0.181006	TEX19
0	2.54	-0.189196	0.189196	NARF
0	2.54	-0.189196	0.189196	CYBC1
10.2	11.78	-0.167947	0.167947	ADCYAP1
6.12	11.6	-0.254271	0.254271	MYOM1
0.75	3.62	-0.1965	0.1965	TGIF1
1.72	4.35	-0.191188	0.191188	RALBP1
0.81	11.77	-0.375567	0.375567	PPP4R1
0	17.03	-0.509922	0.509922	APCDD1
0	1.09	-0.157101	0.157101	SPIRE1
0	3.44	-0.209117	0.209117	MC2R
0	4.89	-0.241211	0.241211	GATA6
0	12.15	-0.401907	0.401907	OSBPL1A
0	2.17	-0.181006	0.181006	IMPACT
0.59	4.35	-0.2162	0.2162	AQP4
6.18	7.98	-0.172816	0.172816	C18orf21
0	1.09	-0.157101	0.157101	ELP2
0	1.09	-0.157101	0.157101	SLC39A6
3.27	4.17	-0.152895	0.152895	CELF4
4.56	7.43	-0.1965	0.1965	CTIF
0	1.63	-0.169054	0.169054	MBD2
4.78	10.7	-0.26401	0.26401	ATP8B1
2.09	3.44	-0.162856	0.162856	SMIM21
0	1.45	-0.165069	0.165069	AMH
0	1.45	-0.165069	0.165069	ZNF556
0	1.09	-0.157101	0.157101	CELF5
0	1.09	-0.157101	0.157101	ATCAY
0	1.45	-0.165069	0.165069	ZNRF4
0	3.08	-0.201148	0.201148	ACSBG2
0	3.08	-0.201148	0.201148	CD70
0	1.81	-0.173038	0.173038	FCER2
0	1.27	-0.161085	0.161085	CLEC4G
0	1.99	-0.177022	0.177022	ZNF561
1.18	1.99	-0.150903	0.150903	ILF3
0	2.54	-0.189196	0.189196	ZNF20
0.64	6.16	-0.255156	0.255156	ZNF788P
6.28	7.06	-0.150239	0.150239	SYDE1
0	1.45	-0.165069	0.165069	NOTCH3
0	1.09	-0.157101	0.157101	RASAL3
0	1.09	-0.157101	0.157101	CYP4F3
0	1.09	-0.157101	0.157101	OR10H2
0	1.27	-0.161085	0.161085	TPM4
0	2.72	-0.19318	0.19318	RAB8A
0	1.45	-0.165069	0.165069	EPS15L1
0	2.72	-0.19318	0.19318	F2RL3
0	1.09	-0.157101	0.157101	UNC13A
0	3.8	-0.217085	0.217085	COPE
0	3.8	-0.217085	0.217085	DDX49
0	3.99	-0.221291	0.221291	CCNE1
0	1.09	-0.157101	0.157101	ZNF507
0.7	12.87	-0.402349	0.402349	DPY19L3
0	1.09	-0.157101	0.157101	RHPN2
0	1.27	-0.161085	0.161085	CHST8
0	3.08	-0.201148	0.201148	KCTD15
0	3.26	-0.205132	0.205132	KIAA0355
2.26	4.9	-0.191409	0.191409	ZNF792
0	3.26	-0.205132	0.205132	FAM187B
1.66	2.54	-0.152453	0.152453	ZNF790
5.16	7.61	-0.187204	0.187204	ZNF527
0	2.9	-0.197164	0.197164	CATSPERG
0	1.09	-0.157101	0.157101	ECH1
0	1.45	-0.165069	0.165069	ACP7
0	5.08	-0.245417	0.245417	LGALS13
0.59	2.72	-0.180121	0.180121	FCGBP
0	6.16	-0.269322	0.269322	CEACAM21
0	3.81	-0.217306	0.217306	CEACAM4
0	1.45	-0.165069	0.165069	CEACAM3
0	1.09	-0.157101	0.157101	LYPD4
0	6.7	-0.281275	0.281275	CXCL17
1.93	8.52	-0.27884	0.27884	CEACAM8
0	2.36	-0.185212	0.185212	PINLYP
0	2.36	-0.185212	0.185212	XRCC1
0	1.81	-0.173038	0.173038	SMG9
0	4.35	-0.229259	0.229259	ZNF230
0	3.81	-0.217306	0.217306	ZNF284
0	1.27	-0.161085	0.161085	PVR
0	1.27	-0.161085	0.161085	FBXO46
0	5.25	-0.24918	0.24918	IGFL3
0	2.17	-0.181006	0.181006	PNMA8A
0	2.17	-0.181006	0.181006	GNG8
0	1.45	-0.165069	0.165069	SLC1A5
0	10.88	-0.373796	0.373796	BSPH1
0	10.88	-0.373796	0.373796	ELSPBP1
1.45	2.72	-0.161085	0.161085	LIG1
0	1.63	-0.169054	0.169054	IZUMO1
0	3.26	-0.205132	0.205132	SIGLEC11
0.97	1.81	-0.151567	0.151567	C19orf48
0	1.09	-0.157101	0.157101	KLK3
0	1.09	-0.157101	0.157101	ETFB
0	1.09	-0.157101	0.157101	SIGLEC14
0	1.45	-0.165069	0.165069	FPR3
0	2.54	-0.189196	0.189196	ZNF577
0	1.27	-0.161085	0.161085	PPP2R1A
0	2.36	-0.185212	0.185212	ZNF528
0	1.99	-0.177022	0.177022	ZNF665
0	2.17	-0.181006	0.181006	LILRA2
1.13	1.99	-0.15201	0.15201	SYT5
0	1.81	-0.173038	0.173038	RPL28
0	1.81	-0.173038	0.173038	TMEM238
0	3.81	-0.217306	0.217306	COX6B2
1.13	2.54	-0.164184	0.164184	NLRP8
0	1.63	-0.169054	0.169054	ZNF835
0	5.25	-0.24918	0.24918	ZNF264
0	2.17	-0.181006	0.181006	ZNF460
0	1.45	-0.165069	0.165069	ZNF776
0	2.18	-0.181227	0.181227	ZNF274
0	2.36	-0.185212	0.185212	SNPH
0	1.63	-0.169054	0.169054	LOC388780
0	6.34	-0.273306	0.273306	C20orf27
1.77	9.24	-0.298318	0.298318	PROKR2
1.13	4.71	-0.212215	0.212215	HAO1
11.92	13.59	-0.169939	0.169939	PLCB4
1.93	11.42	-0.343029	0.343029	LAMP5
9.67	18.12	-0.32001	0.32001	SNAP25
0	2.54	-0.189196	0.189196	BTBD3
1.18	7.25	-0.26733	0.26733	SPTLC3
3.12	6.89	-0.216421	0.216421	OTOR
2.79	4.71	-0.175472	0.175472	MGME1
2.79	9.24	-0.275741	0.275741	SNX5
0	10.68	-0.369369	0.369369	KAT14
0	9.05	-0.33329	0.33329	PET117
1.5	6.89	-0.252279	0.252279	SMIM26
3.54	5.8	-0.182998	0.182998	SSTR4
12.73	14.85	-0.179899	0.179899	THBD
1.13	5.07	-0.220184	0.220184	CST11
0	1.81	-0.173038	0.173038	CST8
6.18	9.96	-0.216642	0.216642	CST5
0	12.68	-0.413638	0.413638	VSX1
1.18	12.32	-0.379551	0.379551	PYGB
0	3.81	-0.217306	0.217306	DEFB119
0	2.9	-0.197164	0.197164	DEFB124
0	2.9	-0.197164	0.197164	REM1
0	4.9	-0.241433	0.241433	KIF3B
0	5.08	-0.245417	0.245417	C20orf203
0	1.09	-0.157101	0.157101	MAPRE1
1.83	4.53	-0.192737	0.192737	PXMP4
1.93	3.81	-0.174587	0.174587	TRPC4AP
0	1.09	-0.157101	0.157101	CEP250
0	1.99	-0.177022	0.177022	MYL9
0	4.9	-0.241433	0.241433	SLA2
0	3.26	-0.205132	0.205132	KIAA1755
0	11.78	-0.393717	0.393717	TOP1
0	1.63	-0.169054	0.169054	L3MBTL1
0.81	5.62	-0.239441	0.239441	SGK2
0	1.99	-0.177022	0.177022	FITM2
0	3.8	-0.217085	0.217085	RIMS4
0	6.52	-0.27729	0.27729	YWHAB
0	7.62	-0.301638	0.301638	PABPC1L
3.81	9.6	-0.261132	0.261132	WFDC5
0	2.36	-0.185212	0.185212	WFDC2
3.12	9.78	-0.280389	0.280389	SPINT3
0	1.09	-0.157101	0.157101	CD40
0	4.17	-0.225275	0.225275	ZNF334
16.26	21.37	-0.246081	0.246081	OCSTAMP
4.89	6.71	-0.173259	0.173259	SLC13A3
6.23	8.52	-0.183662	0.183662	TP53RK
0	2.36	-0.185212	0.185212	EYA2
658.86	814.13	-3.56977	3.56977	ZMYND8
9.61	11.59	-0.176801	0.176801	ZNFX1
0.91	12.86	-0.39748	0.39748	PTGIS
0	3.26	-0.205132	0.205132	B4GALT5
0	18.84	-0.549985	0.549985	SLC9A8
0	1.09	-0.157101	0.157101	RNF114
13.48	16.3	-0.195393	0.195393	SNAI1
45.54	85.51	-1.01768	1.01768	PTPN1
54.89	253.44	-4.52774	4.52774	BMP7
0.81	9.24	-0.319567	0.319567	CTCFL
11.7	107.26	-2.24813	2.24813	RAB22A
0	2.17	-0.181006	0.181006	TUBB1
1.99	6.16	-0.225275	0.225275	PRELID3B
18.96	58.33	-1.0044	1.0044	EDN3
0	14.13	-0.445732	0.445732	FAM217B
0	31.35	-0.826885	0.826885	PPP1R3D
0	14.13	-0.445732	0.445732	SYCP2
0	3.08	-0.201148	0.201148	CDH4
0	1.09	-0.157101	0.157101	HRH3
0.75	1.63	-0.152453	0.152453	LAMA5
0	1.45	-0.165069	0.165069	MRGBP
0	1.99	-0.177022	0.177022	COL9A3
0	1.27	-0.161085	0.161085	LIME1
0	2.17	-0.181006	0.181006	DNAJC5
8.81	20.65	-0.395045	0.395045	MYT1
0	8.51	-0.321338	0.321338	BAGE2
0	8.51	-0.321338	0.321338	BAGE
0	1.27	-0.161085	0.161085	RWDD2B
0.97	2.72	-0.17171	0.17171	KRTAP15-1
0	1.09	-0.157101	0.157101	KRTAP19-3
3.6	4.71	-0.157544	0.157544	SCAF4
0	2.36	-0.185212	0.185212	IFNAR2
0.59	1.45	-0.15201	0.15201	DONSON
0.59	2.18	-0.168168	0.168168	SLC5A3
0	16.85	-0.505938	0.505938	ERG
0	18.3	-0.538033	0.538033	ETS2
9.72	11.78	-0.178571	0.178571	FAM3B
2.73	22.28	-0.5657	0.5657	C2CD2
0	31.53	-0.83087	0.83087	ZBTB21
0	2.54	-0.189196	0.189196	CRYAA2
0	2.54	-0.189196	0.189196	CRYAA
0	10.51	-0.365606	0.365606	PDXK
20.46	25.19	-0.23767	0.23767	AGPAT3
12.25	20.48	-0.31514	0.31514	TRAPPC10
0	6.16	-0.269322	0.269322	KRTAP10-12
0	3.8	-0.217085	0.217085	COL6A1
11.49	14.49	-0.199378	0.199378	DIP2A
3.87	11.24	-0.296104	0.296104	S100B
0	6.71	-0.281496	0.281496	GAB4
0	7.07	-0.289464	0.289464	GSC2
0	1.09	-0.157101	0.157101	TXNRD2
0	1.09	-0.157101	0.157101	AIFM3
0	1.09	-0.157101	0.157101	CCDC116
0	1.09	-0.157101	0.157101	YDJC
0	1.09	-0.157101	0.157101	CHCHD10
0	3.99	-0.221291	0.221291	C22orf15
15.42	23.74	-0.317132	0.317132	TMEM211
[truncated: 2,366 more rows]

## Sheet: MCF7TR_3D
MCF7_3D	MCF7TR_3D	P-TR	TR-P	gene
0	20.73	-0.182471	0.182471	PAX7
0	51.55	-0.426579	0.426579	WNT4
27.07	54.21	-0.233241	0.233241	SRRM1
0	19.75	-0.174709	0.174709	PPP1R8
0	22.93	-0.199896	0.199896	ZBTB8B
0	30.18	-0.257319	0.257319	RBBP4
0	30.18	-0.257319	0.257319	ZBTB8OS
22.5	53.75	-0.265794	0.265794	THRAP3
0	33.29	-0.281952	0.281952	MFSD2A
3.44	21.57	-0.161878	0.161878	NFYC
0	21.76	-0.190629	0.190629	GUCA2A
0	36.53	-0.307614	0.307614	YBX1
3.61	28.44	-0.214945	0.214945	C1orf210
2.22	20.59	-0.163779	0.163779	MUTYH
2.22	20.59	-0.163779	0.163779	TOE1
1.17	63.41	-0.511248	0.511248	ATPAF1
1.17	63.41	-0.511248	0.511248	TEX38
6.14	33.94	-0.238469	0.238469	CTBS
3	20.66	-0.158155	0.158155	CLCA4
11.92	35.89	-0.208133	0.208133	GFI1
0	19.95	-0.176293	0.176293	FNDC7
0	175.52	-1.40847	1.40847	AKNAD1
34.24	82.9	-0.403689	0.403689	C1orf194
34.24	82.9	-0.403689	0.403689	KIAA1324
0	143.46	-1.15454	1.15454	CELSR2
0	20.98	-0.184451	0.184451	GNAI3
0	20.98	-0.184451	0.184451	GPR61
0	30.7	-0.261438	0.261438	RBM15
0	20.85	-0.183422	0.183422	KCNA3
0	46.7	-0.388165	0.388165	DRAM2
0.87	56.35	-0.457706	0.457706	CHIA
0	18.85	-0.167581	0.167581	OVGP1
0	37.24	-0.313237	0.313237	FAM212B
12.49	124.42	-0.904814	0.904814	KCND3
0	19.17	-0.170115	0.170115	CAPZA1
0	25.65	-0.22144	0.22144	ST7L
0	257.39	-2.05692	2.05692	BCAS2
0	482.58	-3.84052	3.84052	DENND2C
1.17	119.88	-0.958514	0.958514	NHLH2
0	164.77	-1.32333	1.32333	ATP1A1
0	18.33	-0.163462	0.163462	HSD3B1
32.51	189.25	-1.25973	1.25973	NUDT17
5.31	39.71	-0.290743	0.290743	CHD1L
5.31	39.71	-0.290743	0.290743	PRKAB2
0	372.22	-2.96642	2.96642	BCL9
0	23.57	-0.204965	0.204965	GJA8
5.7	37.37	-0.269121	0.269121	PLEKHO1
0.96	26.74	-0.222469	0.222469	APH1A
0	26.74	-0.230073	0.230073	C1orf54
0	16.77	-0.151106	0.151106	CA14
78.81	97.99	-0.170195	0.170195	TARS2
0	62.18	-0.510773	0.510773	ENSA
105.44	277.85	-1.38384	1.38384	C1orf56
0	87.37	-0.710288	0.710288	RFX5
0	39.96	-0.334781	0.334781	SELENBP1
62.45	105.06	-0.35577	0.35577	CGN
0	73.83	-0.603046	0.603046	TUFT1
0	142.49	-1.14686	1.14686	RORC
502.57	663.92	-1.29624	1.29624	S100A10
0	29.21	-0.249636	0.249636	CRCT1
0	29.21	-0.249636	0.249636	LCE5A
0	19.3	-0.171145	0.171145	LCE3D
0	70.15	-0.573898	0.573898	LCE6A
0	34.46	-0.291219	0.291219	SMCP
0	26.68	-0.229598	0.229598	ILF2
0	26.68	-0.229598	0.229598	NPR1
26.94	57.84	-0.263022	0.263022	GATAD2B
54.66	78.56	-0.207579	0.207579	IL6R
3.35	38.08	-0.293357	0.293357	MEF2D
0	17.88	-0.159898	0.159898	C1orf61
0	32.19	-0.273239	0.273239	PRCC
0	33.55	-0.284011	0.284011	ISG20L2
2.83	20.27	-0.156413	0.156413	ETV3
0	22.54	-0.196807	0.196807	CD1B
0	24.03	-0.208609	0.208609	IGSF9
0	21.83	-0.191184	0.191184	SH2D1B
0	50.58	-0.418896	0.418896	RGS5
4.09	27.91	-0.206945	0.206945	LMX1A
0	24.02	-0.208529	0.208529	POGK
1.26	39.57	-0.321712	0.321712	ILDR2
1.26	39.57	-0.321712	0.321712	MAEL
13.92	35.23	-0.187065	0.187065	TBX19
31.5	48.51	-0.153007	0.153007	METTL11B
4	26.03	-0.192768	0.192768	PRRX1
27.77	46.76	-0.16869	0.16869	PRRC2C
2.74	107.71	-0.849687	0.849687	ZBTB37
1.39	39.84	-0.322821	0.322821	NPHS2
9.53	33.42	-0.2075	0.2075	FAM163A
0	22.6	-0.197282	0.197282	TOR1AIP2
0	111.08	-0.898081	0.898081	MR1
0	69.43	-0.568196	0.568196	STX6
5.92	28.76	-0.199183	0.199183	RGSL1
45.82	63.28	-0.156571	0.156571	RGS8
0	23.12	-0.201401	0.201401	COLGALT2
15.32	38.21	-0.199579	0.199579	FAM129A
1.79	25	-0.202114	0.202114	PRG4
26.67	44.88	-0.162512	0.162512	ODR4
11.66	118.32	-0.863073	0.863073	RGS2
0	18.13	-0.161878	0.161878	KCNT2
0	67.68	-0.554335	0.554335	ATP6V1G3
0	41.71	-0.348642	0.348642	NR5A2
0	45.98	-0.382462	0.382462	KIF14
0	23.26	-0.20251	0.20251	GPR25
64.06	87.17	-0.201322	0.201322	C1orf106
1.48	25.2	-0.206153	0.206153	SYT2
0	263.15	-2.10254	2.10254	PIK3C2B
86.29	222.68	-1.09855	1.09855	RBBP5
0	24.09	-0.209084	0.209084	DSTYK
0	87.5	-0.711318	0.711318	LEMD1
9.36	28.11	-0.166789	0.166789	NUCKS1
21.54	64.7	-0.360126	0.360126	SLC41A1
9.49	30.38	-0.183738	0.183738	SLC26A9
0	61.2	-0.503011	0.503011	AVPR1B
0	195.98	-1.57053	1.57053	DYRK3
0	151.55	-1.21862	1.21862	CD55
20.14	42.73	-0.197203	0.197203	KCNK2
0	424.87	-3.38343	3.38343	USH2A
0	52.72	-0.435845	0.435845	TGFB2
14.14	32.06	-0.160215	0.160215	RAB3GAP2
11.71	34.65	-0.199975	0.199975	ALKAL2
3.82	23.64	-0.175264	0.175264	ACP1
1.65	22.34	-0.182154	0.182154	SH3YL1
5.66	22.47	-0.151423	0.151423	COLEC11
4.31	23.89	-0.173363	0.173363	ALLC
1.52	151.23	-1.20405	1.20405	DCDC2C
1.95	46.64	-0.372244	0.372244	SOX11
0	77.65	-0.633302	0.633302	CMPK2
0	77.72	-0.633856	0.633856	RSAD2
32.71	85.88	-0.43941	0.43941	RNF144A
0	59.2	-0.48717	0.48717	MBOAT2
21.19	68.32	-0.39157	0.39157	ASAP2
1.13	87.24	-0.700308	0.700308	ADAM17
1.04	55.51	-0.449706	0.449706	PDIA6
8.14	28.88	-0.18255	0.18255	MYCN
9.75	39.31	-0.252409	0.252409	RAD51AP2
2.74	58.35	-0.458735	0.458735	MSGN1
9.79	38.15	-0.242904	0.242904	TTC32
9.01	34.98	-0.223974	0.223974	PUM2
0.96	26.75	-0.222549	0.222549	TDRD15
6.04	38.08	-0.272051	0.272051	ATAD2B
0	24.61	-0.213202	0.213202	MFSD2B
0	16.77	-0.151106	0.151106	TP53I3
35.28	117.56	-0.669973	0.669973	EFR3B
0	25.26	-0.218351	0.218351	DTNB
44.34	72.47	-0.241082	0.241082	ASXL2
2.48	34.52	-0.272051	0.272051	KIF3C
0	69.23	-0.566612	0.566612	DRC1
37.03	138.21	-0.819669	0.819669	C2orf70
0	277.72	-2.21794	2.21794	EIF2B4
0	277.72	-2.21794	2.21794	SNX17
1.35	104.54	-0.835589	0.835589	YIPF4
8.96	70.46	-0.505387	0.505387	GPATCH11
8.96	73.44	-0.52899	0.52899	HEATR5B
14.06	32.9	-0.167502	0.167502	PRKD3
0	60.29	-0.495803	0.495803	QPCT
47.48	131.09	-0.680507	0.680507	ATL2
35.21	56.55	-0.187303	0.187303	THUMPD2
2.26	39.51	-0.313317	0.313317	C2orf91
24.06	60.3	-0.305317	0.305317	COX7A2L
3.79	40.61	-0.309911	0.309911	SIX2
98.99	274.02	-1.40459	1.40459	ATP6V1E2
98.99	274.02	-1.40459	1.40459	RHOQ
56.53	77.72	-0.186115	0.186115	SOCS5
11.53	44.43	-0.278863	0.278863	STPG4
1.22	117.36	-0.938159	0.938159	FBXO11
0	22.47	-0.196253	0.196253	LHCGR
10.01	39.05	-0.24829	0.24829	FSHR
3.92	23.31	-0.171858	0.171858	EML6
0	55.25	-0.455884	0.455884	EFEMP1
1.78	46.11	-0.369393	0.369393	PELI1
0	51.87	-0.429113	0.429113	MXD1
1.26	24.67	-0.203698	0.203698	C2orf42
0.74	97.08	-0.781334	0.781334	TGFA
0	18.78	-0.167026	0.167026	ATP6V1B1
32.33	115.02	-0.67322	0.67322	SPR
7.27	53.24	-0.382383	0.382383	POLE4
0	52.66	-0.43537	0.43537	TMSB10
0	22.73	-0.198312	0.198312	EIF2AK3
0	27.53	-0.23633	0.23633	ARID5A
0	38.47	-0.322979	0.322979	CNNM4
4.13	86.86	-0.673537	0.673537	TMEM131
32.38	52.33	-0.176293	0.176293	CNGA3
15.71	34.58	-0.167739	0.167739	LYG2
5.13	43.85	-0.32496	0.32496	LONRF2
0	17.22	-0.15467	0.15467	MAP4K4
0.78	20.8	-0.176848	0.176848	POU3F3
0	27.33	-0.234746	0.234746	MRPS9
0	25.33	-0.218905	0.218905	LIMS1
0	53.3	-0.440439	0.440439	IL1B
0	17.49	-0.156809	0.156809	BIN1
0	76.94	-0.627678	0.627678	CYP27C1
0	24.22	-0.210113	0.210113	HS6ST1
0	19.76	-0.174788	0.174788	ARHGEF4
26.45	71.96	-0.378739	0.378739	ACMSD
0	138.28	-1.11352	1.11352	CXCR4
0	37.05	-0.311732	0.311732	ACVR1
0.87	50.97	-0.415094	0.415094	CCDC148
8.44	26.1	-0.158155	0.158155	DAPL1
0.87	80.38	-0.648034	0.648034	TANK
0	41.97	-0.350701	0.350701	DPP4
1.04	20.98	-0.176214	0.176214	SCN2A
4.44	41.32	-0.310386	0.310386	STK39
7.35	43.72	-0.306347	0.306347	NOSTRIN
12.45	51.82	-0.330108	0.330108	ABCB11
0.7	17.43	-0.150789	0.150789	DYNC1I2
25.11	47.8	-0.197995	0.197995	GPR155
11.31	30.12	-0.167264	0.167264	HOXD4
1.04	18.78	-0.158789	0.158789	NFE2L2
0	36.79	-0.309673	0.309673	CERKL
0	26.49	-0.228093	0.228093	DIRC1
2.79	34.33	-0.268091	0.268091	GLS
0	21.44	-0.188095	0.188095	MYO1B
0	50.58	-0.418896	0.418896	MPP4
16.97	56.6	-0.332167	0.332167	KIAA2012
0	38.86	-0.326068	0.326068	BMPR2
0	34.19	-0.28908	0.28908	NBEAL1
10.44	29.66	-0.170511	0.170511	INO80D
0	17.42	-0.156255	0.156255	VWC2L
0	71.76	-0.58665	0.58665	TNS1
9.39	36.02	-0.229202	0.229202	CXCR2
0	80.18	-0.65334	0.65334	AAMP
0	80.18	-0.65334	0.65334	PNKD
0	38.99	-0.327098	0.327098	CDK5R2
0	20.14	-0.177798	0.177798	RESP18
0	18.13	-0.161878	0.161878	HTR2B
12.66	52.78	-0.336048	0.336048	ATG16L1
0	120.01	-0.968811	0.968811	ITPR1
0	27.98	-0.239894	0.239894	BHLHE40
0	91.06	-0.739514	0.739514	SRGAP3
0	21.24	-0.186511	0.186511	SETD5
0.7	637.38	-5.06105	5.06105	EMC3
0	178.76	-1.43414	1.43414	SLC6A11
0	78.3	-0.63845	0.63845	HRH1
0	258.36	-2.0646	2.0646	ATG7
0	124.29	-1.00271	1.00271	SYN2
4.92	148	-1.15153	1.15153	CHCHD4
4.92	148	-1.15153	1.15153	TMEM43
7.83	31.87	-0.208688	0.208688	LSM3
3.66	132.71	-1.04041	1.04041	SLC6A6
1.04	24.09	-0.200847	0.200847	MRPS25
56.09	82.38	-0.226509	0.226509	CAPN7
0	124.16	-1.00168	1.00168	COLQ
16.01	47.8	-0.270071	0.270071	BTD
16.01	47.8	-0.270071	0.270071	HACL1
0	146.63	-1.17965	1.17965	ANKRD28
14.19	34.32	-0.177719	0.177719	DPH3
14.19	34.32	-0.177719	0.177719	OXNAD1
13.84	50.38	-0.307693	0.307693	KCNH8
72.8	117.03	-0.368601	0.368601	UBE2E2
18.71	134.33	-0.93404	0.93404	RARB
5.27	50.39	-0.37565	0.37565	TOP2B
1.22	42.48	-0.345077	0.345077	OXSM
1.22	42.48	-0.345077	0.345077	NGLY1
0	84.52	-0.687715	0.687715	SCN5A
26.89	48.64	-0.19055	0.19055	MYRIP
3.13	24.74	-0.189441	0.189441	LZTFL1
0	28.69	-0.245518	0.245518	FYCO1
4.35	26.56	-0.194193	0.194193	ATRIP
0	25.33	-0.218905	0.218905	TWF2
0	809.59	-6.43057	6.43057	C3orf14
86.2	138.79	-0.434816	0.434816	SYNPR
0	91.27	-0.741178	0.741178	C3orf49
0	27.52	-0.236251	0.236251	ATXN7
0	71.76	-0.58665	0.58665	THOC7
0	89.64	-0.728267	0.728267	PSMD6
0	571.63	-4.54583	4.54583	PRICKLE2
0	166.19	-1.33458	1.33458	ADAMTS9
0	64.13	-0.526217	0.526217	DHFR2
0	64.13	-0.526217	0.526217	NSUN3
13.62	31.98	-0.1637	0.1637	TOMM70
5.87	29.78	-0.207658	0.207658	ABI3BP
0	18.07	-0.161403	0.161403	NXPE3
1.35	25.78	-0.211777	0.211777	C3orf85
31.89	118.53	-0.704506	0.704506	GSK3B
0	52.66	-0.43537	0.43537	GOLGB1
0	28.88	-0.247023	0.247023	EAF2
0	23.58	-0.205044	0.205044	SLC15A2
5.7	55.45	-0.412322	0.412322	CASR
0	17.68	-0.158314	0.158314	HACD2
0	20.08	-0.177323	0.177323	SNX4
0	24.42	-0.211698	0.211698	TPRA1
11.75	35.36	-0.205282	0.205282	ACPP
46.95	95.6	-0.403609	0.403609	AMOTL2
0	29.34	-0.250666	0.250666	PCCB
10.96	38.21	-0.234112	0.234112	NCK1
1.13	19.3	-0.162195	0.162195	CHST2
0	21.64	-0.189679	0.189679	PLSCR4
0	18.52	-0.164967	0.164967	AGTR1
0	21.25	-0.18659	0.18659	CPA3
0	40.74	-0.340959	0.340959	CP
0	54.73	-0.451766	0.451766	TM4SF4
0	46.11	-0.383491	0.383491	P2RY13
0	94.94	-0.770246	0.770246	GPR87
0	24.09	-0.209084	0.209084	ARHGEF26
0	71.25	-0.582611	0.582611	PLCH1
0	46.7	-0.388165	0.388165	CCNL1
0	38.8	-0.325593	0.325593	PTX3
1.35	18.78	-0.156334	0.156334	PQLC2L
2.61	34.59	-0.271576	0.271576	RARRES1
0	30.51	-0.259933	0.259933	KPNA4
0	111.86	-0.904259	0.904259	B3GALNT1
0.7	17.55	-0.15174	0.15174	SPTSSB
0	16.91	-0.152215	0.152215	MECOM
0	20.72	-0.182392	0.182392	GPR160
0	33.09	-0.280368	0.280368	PLD1
0	74.68	-0.609778	0.609778	GHSR
0	18.98	-0.16861	0.16861	KCNMB3
0	39.57	-0.331692	0.331692	ATP11B
0	21.83	-0.191184	0.191184	MCF2L2
0	85.43	-0.694922	0.694922	KLHL6
0.74	48.24	-0.394501	0.394501	C3orf70
12.96	30.36	-0.156096	0.156096	IGF2BP2
3.05	27.27	-0.210113	0.210113	DGKG
0	36.39	-0.306505	0.306505	ST6GAL1
12.88	36.39	-0.20449	0.20449	IL1RAP
0	48.83	-0.405035	0.405035	FGF12
0	18.4	-0.164017	0.164017	ATP13A5
8.22	47.92	-0.332722	0.332722	TFRC
5.48	30.51	-0.216529	0.216529	DLG1
0	20.85	-0.183422	0.183422	BDH1
0	16.84	-0.151661	0.151661	RPL35A
30.72	64.84	-0.288526	0.288526	SPON2
0	24.48	-0.212173	0.212173	LETM1
0	19.75	-0.174709	0.174709	HTT
1.44	47.86	-0.385947	0.385947	DOK7
0	38.86	-0.326068	0.326068	STK32B
0	31.99	-0.271655	0.271655	JAKMIP1
0	38.41	-0.322504	0.322504	MAN2B2
29.55	59.71	-0.257161	0.257161	TBC1D14
0	33.87	-0.286546	0.286546	SORCS2
0	20.47	-0.180412	0.180412	BST1
0	17.42	-0.156255	0.156255	MED28
13.88	42.88	-0.247973	0.247973	SOD3
8.31	26.49	-0.162274	0.162274	LGI2
20.32	62.37	-0.351335	0.351335	PI4K2B
21.99	41.79	-0.175105	0.175105	RBPJ
17.93	106.48	-0.719634	0.719634	RELL1
0.7	23.51	-0.198946	0.198946	TLR1
6.7	28.44	-0.190471	0.190471	NSUN7
0	21.31	-0.187065	0.187065	SLC30A9
8.13	39.76	-0.268804	0.268804	BEND4
16.15	85.61	-0.568433	0.568433	ATP8A1
7.74	30.89	-0.201639	0.201639	TXK
1.57	49.55	-0.398303	0.398303	CHIC2
1.65	33.68	-0.271972	0.271972	CLOCK
0	48.25	-0.400441	0.400441	CEP135
0	25.71	-0.221915	0.221915	ENAM
4.92	23.9	-0.16861	0.16861	SLC4A4
22.59	39.38	-0.151265	0.151265	AFP
15.74	39.18	-0.203936	0.203936	PF4V1
2.14	30.76	-0.244963	0.244963	CXCL3
29.9	51.56	-0.189837	0.189837	CXCL2
6.66	118.13	-0.90117	0.90117	SOWAHB
0	53.82	-0.444558	0.444558	CCNI
45.26	70.72	-0.219935	0.219935	CCNG2
6.61	38.73	-0.272685	0.272685	ANXA3
13.45	32.45	-0.168769	0.168769	ANTXR2
0	18.98	-0.16861	0.16861	TMEM150C
10.61	27.39	-0.151186	0.151186	COQ2
3.35	24.54	-0.186115	0.186115	MAPK10
9.01	47.98	-0.32694	0.32694	SLC10A6
0	26.49	-0.228093	0.228093	AFF1
0	34.72	-0.293278	0.293278	KLHL8
12.01	47.73	-0.301198	0.301198	IBSP
0	74.48	-0.608194	0.608194	PPM1K
16.84	54.54	-0.316881	0.316881	HERC6
0	20.27	-0.178828	0.178828	GPRIN3
4.57	37.24	-0.277041	0.277041	BMPR1B
0.83	28.24	-0.23538	0.23538	STPG2
50.65	86.33	-0.300881	0.300881	TSPAN5
0	20.14	-0.177798	0.177798	C4orf54
14.32	45.28	-0.263497	0.263497	NFKB1
24.06	48.52	-0.212014	0.212014	SGMS2
0	18.72	-0.166551	0.166551	CAMK2D
0	41	-0.343018	0.343018	SEC24D
0	50.33	-0.416916	0.416916	MYOZ2
0	37.83	-0.31791	0.31791	ANXA5
1.7	25.64	-0.207896	0.207896	FGF2
0	19.75	-0.174709	0.174709	SCLT1
2.74	55.31	-0.434657	0.434657	SLC7A11
12.74	31.73	-0.16869	0.16869	SCOC
18.93	62.12	-0.360364	0.360364	C4orf51
5.7	32.45	-0.230152	0.230152	LSM6
22.2	278.38	-2.04733	2.04733	ARHGAP10
2.26	45.92	-0.364086	0.364086	SH3D19
0	23.51	-0.20449	0.20449	TMEM154
2.09	26.17	-0.209005	0.209005	TRIM2
10.23	70.72	-0.497387	0.497387	GUCY1A1
3.61	35.95	-0.274427	0.274427	PPID
9.84	28.04	-0.162433	0.162433	NAF1
1.61	21.32	-0.174392	0.174392	TLL1
0	28.43	-0.243458	0.243458	GALNT7
5.7	25.39	-0.174234	0.174234	SLC6A3
0	38.99	-0.327098	0.327098	PAPD7
8.27	36.13	-0.238944	0.238944	TAS2R1
30.81	52.2	-0.187699	0.187699	CMBL
0	51.04	-0.422539	0.422539	ANKH
0.78	23.06	-0.194748	0.194748	TARS
6.44	25.65	-0.170432	0.170432	ADAMTS12
3.96	47.15	-0.360364	0.360364	PRLR
8.18	28.7	-0.180808	0.180808	AGXT2
12.19	38.1	-0.223499	0.223499	IL7R
0.83	24.22	-0.20354	0.20354	UGT3A2
14.53	32.39	-0.15974	0.15974	LMBRD2
9	25.72	-0.15071	0.15071	SKP2
0	64.25	-0.527168	0.527168	NADK2
4.48	25.97	-0.188491	0.188491	NUP155
24.85	43.39	-0.165125	0.165125	LIFR
1.83	22.02	-0.178194	0.178194	OSMR
0	28.43	-0.243458	0.243458	C9
0	18.72	-0.166551	0.166551	NIM1K
3.13	22.1	-0.168531	0.168531	PAIP1
0	43.72	-0.364562	0.364562	ESM1
0	29.21	-0.249636	0.249636	GZMK
0	97.47	-0.790284	0.790284	GZMA
0	17.49	-0.156809	0.156809	RAB3C
0	17.68	-0.158314	0.158314	SMIM15
0	18.59	-0.165521	0.165521	RNF180
0	23.51	-0.20449	0.20449	ERBIN
0	42.68	-0.356324	0.356324	MAST4
1.04	27.66	-0.229122	0.229122	PIK3R1
0.7	28.3	-0.236884	0.236884	ZNF366
0	181.48	-1.45568	1.45568	TMEM174
20.67	41.31	-0.181758	0.181758	NSA2
4.79	29.72	-0.215737	0.215737	GFM2
25.54	48.77	-0.202272	0.202272	HOMER1
2.22	72.41	-0.574215	0.574215	THBS4
2.22	71.18	-0.564473	0.564473	MTX3
0	23.51	-0.20449	0.20449	ANKRD34B
0	48.12	-0.399412	0.399412	ACOT12
2.35	35.81	-0.283298	0.283298	XRCC4
2.35	35.81	-0.283298	0.283298	TMEM167A
20.76	39.12	-0.1637	0.1637	RASA1
3.96	30.05	-0.224925	0.224925	MBLAC2
3.96	30.05	-0.224925	0.224925	POLR3G
0	18.52	-0.164967	0.164967	ARRDC3
3.22	20.27	-0.153324	0.153324	NR2F1
0	22.6	-0.197282	0.197282	POU5F2
1.09	30.83	-0.253834	0.253834	FAM172A
0	66.38	-0.544038	0.544038	SLF1
0	51.23	-0.424044	0.424044	KIAA0825
11.01	45.07	-0.28805	0.28805	MCTP1
67.49	129.73	-0.511248	0.511248	PCSK1
6.44	31.29	-0.215103	0.215103	LNPEP
0	50.45	-0.417866	0.417866	CHD1
0	16.78	-0.151186	0.151186	EPB41L4A
0.91	27.65	-0.230073	0.230073	MCC
1.31	18.66	-0.1557	0.1557	CSNK1G3
2.05	20.54	-0.164729	0.164729	MARCH3
0	22.99	-0.200371	0.200371	PDLIM4
0	39.51	-0.331217	0.331217	SLC22A4
0	17.68	-0.158314	0.158314	IL13
0	20.28	-0.178907	0.178907	LEAP2
0	23.31	-0.202906	0.202906	CATSPER3
0	34.01	-0.287654	0.287654	SLC25A48
0	32.71	-0.277358	0.277358	CXCL14
8.49	76.62	-0.557899	0.557899	HNRNPA0
0	20.66	-0.181917	0.181917	CDC23
0	71.76	-0.58665	0.58665	LRRTM2
1.26	50.13	-0.405352	0.405352	NRG2
1.57	27.52	-0.223816	0.223816	CYSTM1
1.57	20.92	-0.171541	0.171541	HBEGF
0	37.69	-0.316802	0.316802	PCDHGC4
0	37.69	-0.316802	0.316802	PCDHGC5
0	29.01	-0.248052	0.248052	GNPDA1
0	29.91	-0.255181	0.255181	SPRY4
0.74	46.77	-0.382858	0.382858	PPP2R2B
3.48	41.26	-0.317514	0.317514	ADRB2
0	31.35	-0.266586	0.266586	ABLIM3
47.13	79.46	-0.274348	0.274348	CAMK2A
0	43.85	-0.365591	0.365591	RBM22
0	22.6	-0.197282	0.197282	IRGM
0	25.78	-0.222469	0.222469	SLC36A1
0	112.18	-0.906794	0.906794	FAT2
82.85	118.2	-0.298268	0.298268	UBLCP1
0	24.68	-0.213757	0.213757	SMIM23
0	128.04	-1.03241	1.03241	NEURL1B
0	25.58	-0.220885	0.220885	ADAMTS2
0	172.99	-1.38843	1.38843	RASGEF1C
0	46.7	-0.388165	0.388165	OR2Y1
14.92	33.22	-0.163225	0.163225	BTNL3
0	61.85	-0.508159	0.508159	HUS1B
0	72.86	-0.595363	0.595363	WRNIP1
0.96	29.67	-0.245676	0.245676	TUBB2A
15.27	35.55	-0.178907	0.178907	CDYL
0	38.59	-0.32393	0.32393	F13A1
5.05	38.48	-0.283061	0.283061	SNRNP48
0.7	42.88	-0.352364	0.352364	TXNDC5
0	25.06	-0.216767	0.216767	ELOVL2
0	39.18	-0.328603	0.328603	HIVEP1
2.35	24.54	-0.194035	0.194035	NHLRC1
0	58.81	-0.484081	0.484081	KIAA0319
0	43.46	-0.362502	0.362502	SLC17A2
51.31	80.89	-0.252567	0.252567	PRSS16
8.01	25.52	-0.156967	0.156967	OR2B6
4.39	28.11	-0.206153	0.206153	ZKSCAN8
0	19.82	-0.175264	0.175264	GPX6
0	21.57	-0.189124	0.189124	TRIM27
0	30.76	-0.261913	0.261913	OR14J1
8.7	31.67	-0.200213	0.200213	MAS1L
6.22	41.52	-0.297872	0.297872	C6orf10
0	48.06	-0.398936	0.398936	PSMB9
0	48.06	-0.398936	0.398936	TAP1
0	127.85	-1.03091	1.03091	MLN
1.44	29.15	-0.237756	0.237756	SPDEF
13.01	88.14	-0.613342	0.613342	SCUBE3
3.74	28.76	-0.21645	0.21645	STK38
1.04	57.97	-0.46919	0.46919	SRSF3
5.27	29.78	-0.21241	0.21241	CMTR1
0	56.67	-0.467131	0.467131	KIF6
0	21.76	-0.190629	0.190629	TREML1
11.14	44.75	-0.284486	0.284486	MDFI
0	32.06	-0.27221	0.27221	TAF8
0	37.5	-0.315297	0.315297	C6orf132
4.26	28.05	-0.206708	0.206708	UBR2
0	54.34	-0.448677	0.448677	CRIP3
0	17.81	-0.159344	0.159344	ZNF318
0	25.58	-0.220885	0.220885	POLH
0	25.58	-0.220885	0.220885	XPO5
23.89	49.29	-0.21946	0.21946	ADGRF5
21.49	46.91	-0.219618	0.219618	TNFRSF21
0	29.47	-0.251696	0.251696	ADGRF4
0	64.5	-0.529148	0.529148	CRISP2
0	18.46	-0.164492	0.164492	CRISP1
0	87.69	-0.712823	0.712823	IL17A
32.2	100.78	-0.561463	0.561463	MCM3
0	22.73	-0.198312	0.198312	FBXO9
0	22.73	-0.198312	0.198312	ICK
0	40.62	-0.340008	0.340008	DST
0	23.83	-0.207024	0.207024	PHF3
22.72	40.42	-0.158472	0.158472	EEF1A1
0	24.94	-0.215816	0.215816	PHIP
2.65	23.89	-0.186511	0.186511	ELOVL4
21.5	77.14	-0.458973	0.458973	PNRC1
0	17.1	-0.15372	0.15372	MAP3K7
0	17.23	-0.15475	0.15475	COQ3
17.33	37.89	-0.181125	0.181125	QRSL1
20.28	41.97	-0.190075	0.190075	SNX3
0	54.14	-0.447092	0.447092	SESN1
0	42.88	-0.357909	0.357909	SLC16A10
0	39.31	-0.329633	0.329633	MFSD4B
0	25.77	-0.22239	0.22239	REV3L
0	23.13	-0.20148	0.20148	RFPL4B
10.05	30.83	-0.182867	0.182867	HSF2
11.88	38.65	-0.230311	0.230311	ECHDC1
13.57	32.52	-0.168373	0.168373	THEMIS
0	60.49	-0.497387	0.497387	TMEM200A
14.11	32.06	-0.160452	0.160452	MED23
14.66	35.95	-0.186907	0.186907	MOXD1
0	20.15	-0.177877	0.177877	STX7
0	89.25	-0.725178	0.725178	ALDH8A1
0.83	20.34	-0.172808	0.172808	HBS1L
27.81	50.51	-0.198074	0.198074	OLIG3
11.22	43.84	-0.276645	0.276645	TNFAIP3
13.31	31.67	-0.1637	0.1637	HECA
107.27	139.05	-0.269992	0.269992	PLAGL1
0.7	33.22	-0.275853	0.275853	STX11
36.33	59.58	-0.202431	0.202431	FBXO30
14.89	34.91	-0.176848	0.176848	VIP
0	24.35	-0.211143	0.211143	IPCEF1
1.7	19.49	-0.159185	0.159185	PHF10
0	22.8	-0.198866	0.198866	SDK1
10.74	31.93	-0.186115	0.186115	BZW2
0	32.25	-0.273714	0.273714	TSPAN13
0	28.49	-0.243934	0.243934	AQP1
0	24.02	-0.208529	0.208529	BMPER
4.66	124.22	-0.965246	0.965246	NPSR1
3.57	21.05	-0.15673	0.15673	TBX20
0	50.38	-0.417312	0.417312	CCM2
3.26	23.32	-0.177164	0.177164	UPP1
0	31.22	-0.265556	0.265556	DDC
0	31.15	-0.265002	0.265002	RHBDD2
0	18.46	-0.164492	0.164492	TMEM120A
21.58	70.34	-0.404481	0.404481	RSBN1L
0	16.83	-0.151582	0.151582	HGF
2.48	69.17	-0.546494	0.546494	GRM3
0	25.39	-0.21938	0.21938	KIAA1324L
7.57	25	-0.156334	0.156334	DMTF1
0.74	21.18	-0.180174	0.180174	TEX47
0	20.53	-0.180887	0.180887	STEAP2
0	25.46	-0.219935	0.219935	CLDN12
0	19.75	-0.174709	0.174709	GATAD1
0	36.08	-0.30405	0.30405	CDK6
0	38.14	-0.320366	0.320366	CASD1
0	60.88	-0.500476	0.500476	PON1
0	17.94	-0.160373	0.160373	ASB4
0	19.88	-0.175739	0.175739	DYNC1I1
0	24.02	-0.208529	0.208529	LMTK2
0	73.83	-0.603046	0.603046	CYP3A4
0	68.26	-0.558929	0.558929	CYP3A7-CYP3A51P
0	33.55	-0.284011	0.284011	SERPINE1
0	19.49	-0.17265	0.17265	SRPK2
0	88.02	-0.715436	0.715436	GPR22
0	20.02	-0.176848	0.176848	SLC26A3
0	32.45	-0.275299	0.275299	NRCAM
0	40.63	-0.340088	0.340088	IFRD1
0	23.9	-0.207579	0.207579	TMEM168
0	23.06	-0.200926	0.200926	PPP1R3A
4	30.13	-0.225241	0.225241	MET
3.92	27.67	-0.206391	0.206391	CAPZA2
2.18	24.87	-0.197995	0.197995	ASZ1
0	28.3	-0.242429	0.242429	WASL
0	22.02	-0.192689	0.192689	IRF5
0	22.93	-0.199896	0.199896	TNPO3
0.74	80.76	-0.652073	0.652073	CPA2
0	17.31	-0.155383	0.155383	PLXNA4
0	46.18	-0.384046	0.384046	AKR1B10
0	45.34	-0.377393	0.377393	AKR1B15
7.04	26.3	-0.170828	0.170828	TMEM140
7.96	26.22	-0.162908	0.162908	DGKI
63.53	100.46	-0.310782	0.310782	LOC100130880
0	46.64	-0.387689	0.387689	SVOPL
0	29.29	-0.25027	0.25027	TMEM213
0	60.37	-0.496437	0.496437	HIPK2
0	60.37	-0.496437	0.496437	TBXAS1
51.09	83.17	-0.272368	0.272368	PARP12
0	54.27	-0.448122	0.448122	BRAF
0	29.4	-0.251141	0.251141	FAM131B
0	16.65	-0.150156	0.150156	OR10AC1
0	83.93	-0.683042	0.683042	RHEB
0	20.08	-0.177323	0.177323	PAXIP1
27.55	73.52	-0.382383	0.382383	CNPY1
3.35	34.2	-0.262626	0.262626	DEFA4
6.44	32.83	-0.227301	0.227301	PRAG1
0	59.32	-0.48812	0.48812	MFHAS1
0	45.98	-0.382462	0.382462	PPP1R3B
9.02	46.76	-0.317198	0.317198	XKR6
28.05	52.13	-0.209005	0.209005	SLC35G5
3.7	35.56	-0.270625	0.270625	NEIL2
4.7	29.99	-0.218588	0.218588	TRMT9B
25.8	47.61	-0.191025	0.191025	TUSC3
15.32	35.1	-0.174947	0.174947	NAT2
2.05	25.91	-0.207262	0.207262	SH2D4A
9.7	52.07	-0.353869	0.353869	CSGALNACT1
2.35	23.37	-0.184768	0.184768	NEFL
12.05	34.26	-0.194193	0.194193	CDCA2
12.05	34.26	-0.194193	0.194193	KCTD9
16.84	35.3	-0.164492	0.164492	EBF2
18.84	47.21	-0.242983	0.242983	BNIP3L
1.65	44.82	-0.360205	0.360205	CCDC25
1.65	44.82	-0.360205	0.360205	ESCO2
144.69	219.88	-0.613817	0.613817	EXTL3
12.18	65.73	-0.442419	0.442419	HMBOX1
12.18	65.73	-0.442419	0.442419	INTS9
3.27	58.55	-0.456122	0.456122	KIF13B
0	25.26	-0.218351	0.218351	UBXN8
4.13	29.67	-0.220568	0.220568	PPP2CB
5.05	27.01	-0.192213	0.192213	TEX15
34.34	64.44	-0.256686	0.256686	EIF4EBP1
19.24	81.67	-0.512753	0.512753	BAG4
31.16	81.67	-0.418341	0.418341	LSM1
4.74	21.56	-0.151502	0.151502	TM2D2
1.61	42.03	-0.338424	0.338424	SLC20A2
1.61	47.48	-0.381591	0.381591	CHRNB3
3.7	27.72	-0.208529	0.208529	ZNF704
0.7	25.91	-0.217955	0.217955	FABP12
2.26	88.6	-0.70213	0.70213	TMEM64
0	50.39	-0.417391	0.417391	NECAB1
0	290.74	-2.32106	2.32106	C8orf87
6.66	263.67	-2.05391	2.05391	GEM
1.22	22.86	-0.189679	0.189679	VIRMA
4.48	26.94	-0.196174	0.196174	INTS8
0	22.02	-0.192689	0.192689	TP53INP1
12.14	34.58	-0.196015	0.196015	PTDSS1
12.14	34.58	-0.196015	0.196015	MTERF3
0	358.61	-2.85862	2.85862	SDC2
0	182.9	-1.46693	1.46693	TSPYL5
0	32.77	-0.277833	0.277833	LAPTM4B
0	59.91	-0.492793	0.492793	KCNS2
0	21.37	-0.18754	0.18754	FBXO43
0	21.37	-0.18754	0.18754	POLR2K
0	30.44	-0.259378	0.259378	SPAG1
0	20.79	-0.182946	0.182946	ANKRD46
0	229.73	-1.83784	1.83784	SNX31
15.75	380.31	-2.90575	2.90575	GRHL2
0	28.11	-0.240924	0.240924	RRM2B
0	69.3	-0.567166	0.567166	ODF1
0	44.36	-0.369631	0.369631	AZIN1
0	258.67	-2.06706	2.06706	BAALC
0	184.91	-1.48285	1.48285	CTHRC1
0.87	117.94	-0.945525	0.945525	LRP12
6.09	59.14	-0.438459	0.438459	TRHR
9.45	105.13	-0.776107	0.776107	KCNV1
0.74	376.1	-2.99129	2.99129	SNTB1
0	25.06	-0.216767	0.216767	C8orf76
0	42.74	-0.3568	0.3568	FAM83A
0	28.69	-0.245518	0.245518	FAM91A1
2.61	160.17	-1.26622	1.26622	FER1L6
69.11	91.78	-0.197837	0.197837	TMEM65
0	119.95	-0.968335	0.968335	ZNF572
0	51.23	-0.424044	0.424044	NSMCE2
0	51.23	-0.424044	0.424044	WASHC5
0	28.24	-0.241954	0.241954	SLC45A4
0	22.15	-0.193718	0.193718	PSCA
14.36	69.56	-0.455488	0.455488	ZNF707
0	41.32	-0.345553	0.345553	HINT2
0	41.32	-0.345553	0.345553	SPAG8
1.78	38.54	-0.309436	0.309436	SHB
1.48	54.6	-0.439014	0.439014	PSAT1
5.88	27.73	-0.191342	0.191342	TLE1
0.83	22.15	-0.187144	0.187144	HNRNPK
0.83	22.15	-0.187144	0.187144	RMI1
0	24.61	-0.213202	0.213202	SYK
0	34.65	-0.292723	0.292723	WNK2
0.83	19.5	-0.166155	0.166155	C9orf3
0	17.82	-0.159423	0.159423	HSD17B3
0	26.1	-0.225004	0.225004	HABP4
3.78	27.6	-0.206945	0.206945	CTSV
0	24.55	-0.212727	0.212727	TMOD1
0	121.76	-0.982671	0.982671	FOXE1
0	112.5	-0.909328	0.909328	ANP32B
0	40.54	-0.339375	0.339375	TRIM14
0	33.68	-0.285041	0.285041	MSANTD3-TMEFF1
0	25.13	-0.217321	0.217321	TNFSF15
6.27	25.58	-0.171224	0.171224	DDX31
4.09	21.82	-0.15871	0.15871	GTF3C4
0	21.83	-0.191184	0.191184	ASB13
0	18.85	-0.167581	0.167581	CUBN
0	18.39	-0.163937	0.163937	C10orf126
0	54.79	-0.452241	0.452241	NPY4R2
1.26	56.09	-0.452558	0.452558	NPY4R
0	22.73	-0.198312	0.198312	SPOCK2
0	28.89	-0.247102	0.247102	BTAF1
0	21.44	-0.188095	0.188095	HELLS
0	28.37	-0.242983	0.242983	SLC25A28
0	40.8	-0.341434	0.341434	DNMBP
0	22.48	-0.196332	0.196332	SEC31B
0	17.03	-0.153166	0.153166	BTRC
0	45.01	-0.374779	0.374779	FBXW4
3.35	24.22	-0.18358	0.18358	MGEA5
0.87	30.89	-0.256052	0.256052	WBP1L
0	37.56	-0.315772	0.315772	SH3PXD2A
1.22	24.41	-0.201955	0.201955	ITPRIP
1	19.43	-0.164254	0.164254	ADD3
0	22.02	-0.192689	0.192689	ENO4
0	19.95	-0.176293	0.176293	EDRF1
0	19.82	-0.175264	0.175264	PTPRE
0.91	68.07	-0.550216	0.550216	ARNTL
0	38.54	-0.323534	0.323534	RRAS2
2.13	31.75	-0.252884	0.252884	INSC
4.35	38.86	-0.291615	0.291615	RPS13
0	28.44	-0.243538	0.243538	OTOG
0	28.44	-0.243538	0.243538	USH1C
4.83	30.18	-0.219064	0.219064	MYOD1
0.83	18.07	-0.154829	0.154829	MRGPRX1
0.83	36.78	-0.30302	0.30302	CSRP3
92.29	132.97	-0.340484	0.340484	CCDC34
1.13	18.72	-0.157601	0.157601	LGR4
0	28.62	-0.244963	0.244963	ELF5
10.61	50.58	-0.33486	0.33486	CD44
6.92	36.46	-0.25225	0.25225	LRRC4C
5.26	22.6	-0.155621	0.155621	API5
6.57	42.16	-0.300169	0.300169	MDK
0	17.88	-0.159898	0.159898	FAM180B
0	17.88	-0.159898	0.159898	KBTBD4
0	41.65	-0.348166	0.348166	MS4A18
0.87	32.39	-0.267933	0.267933	MS4A15
0	131.8	-1.06219	1.06219	LRRC10B
0	59.13	-0.486615	0.486615	SCGB1D4
0	61.98	-0.509189	0.509189	CDC42EP2
0	23.12	-0.201401	0.201401	GAL3ST3
0	23.12	-0.201401	0.201401	SF3B2
0	215.74	-1.72703	1.72703	RHOD
0	61.79	-0.507684	0.507684	LRP5
0	38.86	-0.326068	0.326068	PPP6R3
1.57	86.72	-0.692705	0.692705	GAL
0	16.91	-0.152215	0.152215	TESMIN
0	19.56	-0.173204	0.173204	LOC102724265
0.78	226.68	-1.8075	1.8075	NUMA1
0	24.8	-0.214707	0.214707	ATG16L2
60.05	78.83	-0.167026	0.167026	MAP6
0	19.49	-0.17265	0.17265	DGAT2
0	20.6	-0.181442	0.181442	EMSY
0	18.98	-0.16861	0.16861	TSKU
6.31	54.01	-0.396085	0.396085	GAB2
0	33.61	-0.284486	0.284486	RAB30
0	42.02	-0.351097	0.351097	PCF11
0	24.55	-0.212727	0.212727	DLG2
0	49.74	-0.412243	0.412243	ME3
2.22	24.81	-0.197203	0.197203	EXPH5
0	33.67	-0.284961	0.284961	PPP2R1B
0	17.23	-0.15475	0.15475	SMIM35
1.96	20.08	-0.161799	0.161799	TMEM218
0	18.33	-0.163462	0.163462	DCP1B
16.84	40.87	-0.208609	0.208609	FKBP4
23.02	43.46	-0.180174	0.180174	TSPAN9
23.46	67.23	-0.364958	0.364958	CRACR2A
2.13	27.59	-0.219935	0.219935	GDF3
3.13	23.83	-0.182234	0.182234	C3AR1
7.01	32.51	-0.220252	0.220252	A2ML1
0	19.5	-0.172729	0.172729	CD69
0	17.88	-0.159898	0.159898	CLEC9A
12.02	49.68	-0.316564	0.316564	MAGOHB
0.96	28.24	-0.23435	0.23435	TAS2R8
1.92	28.24	-0.226746	0.226746	TAS2R9
0	42.68	-0.356324	0.356324	FAM234B
0.83	64.83	-0.525188	0.525188	ERP27
11.92	37.62	-0.221836	0.221836	RERG
19.75	39.25	-0.172729	0.172729	PIK3C2G
6.05	33.94	-0.239181	0.239181	KCNJ8
2.13	25.78	-0.205599	0.205599	KRAS
2.96	26.88	-0.207737	0.207737	MANSC4
0	17.29	-0.155225	0.155225	KIAA1551
0	60.49	-0.497387	0.497387	BICD1
0	116.32	-0.939584	0.939584	FGD4
17.32	41.06	-0.206312	0.206312	PKP2
0	69.63	-0.56978	0.56978	SYT10
12.45	30.63	-0.162274	0.162274	SLC2A13
2.57	23.32	-0.18263	0.18263	CNTN1
0	25.64	-0.22136	0.22136	PRICKLE1
6.97	25.19	-0.162591	0.162591	SLC38A1
15.49	39.18	-0.205916	0.205916	SLC38A4
1.39	23.52	-0.19356	0.19356	RPAP3
0	57.12	-0.470695	0.470695	HDAC7
0	20.33	-0.179303	0.179303	H1FNT
0	19.62	-0.17368	0.17368	ZNF641
11.23	31.56	-0.179303	0.179303	OR8S1
0	21.31	-0.187065	0.187065	KANSL2
0	38.92	-0.326544	0.326544	RND1
0	28.37	-0.242983	0.242983	FMNL3
0	41.91	-0.350226	0.350226	NCKAP5L
23.28	54.4	-0.264764	0.264764	AQP2
33.55	67.29	-0.285516	0.285516	AQP5
0	49.03	-0.406619	0.406619	CERS5
0	47.09	-0.391253	0.391253	TMPRSS12
0	30.7	-0.261438	0.261438	DAZAP2
0	48.32	-0.400996	0.400996	SCN8A
0	23.77	-0.206549	0.206549	KRT86
0	53.63	-0.443053	0.443053	KRT75
0	25.97	-0.223974	0.223974	SOAT2
0	30.25	-0.257874	0.257874	CSAD
0	30.25	-0.257874	0.257874	ZNF740
0	45.28	-0.376918	0.376918	ATF7
0	161.85	-1.3002	1.3002	CALCOCO1
43.91	99.48	-0.458419	0.458419	PDE1B
0	36.14	-0.304525	0.304525	TESPA1
0	98.83	-0.801056	0.801056	MMP19
0	54.4	-0.449152	0.449152	RBMS2
60.4	78.7	-0.163225	0.163225	BAZ2A
23.02	90.54	-0.553068	0.553068	TBK1
0	50.59	-0.418975	0.418975	RASSF3
31.12	132.91	-0.824501	0.824501	LEMD3
1	109.01	-0.873766	0.873766	LOC100129940
0	102.66	-0.831391	0.831391	HELB
0	35.95	-0.30302	0.30302	GRIP1
1.74	48.13	-0.385709	0.385709	DYRK2
0	74.94	-0.611837	0.611837	MDM2
1.22	24.81	-0.205124	0.205124	FRS2
0	29.21	-0.249636	0.249636	BEST3
0	31.74	-0.269675	0.269675	CNOT2
62.31	92.3	-0.255814	0.255814	PTPRR
3.57	47.92	-0.369552	0.369552	SYT1
0	18.46	-0.164492	0.164492	MYF5
0	22.87	-0.199421	0.199421	CEP290
0	22.87	-0.199421	0.199421	TMTC3
0	112.69	-0.910833	0.910833	TMCC3
0	33.95	-0.287179	0.287179	METAP2
9.97	55.76	-0.380957	0.380957	HAL
0	44.17	-0.368126	0.368126	ELK3
0.87	23.45	-0.197124	0.197124	CFAP54
0	21.44	-0.188095	0.188095	SLC25A3
0	57.64	-0.474814	0.474814	SLC17A8
0	37.18	-0.312762	0.312762	NR1H4
4.48	38.8	-0.29011	0.29011	GAS2L3
1.31	32.12	-0.262309	0.262309	SLC5A8
0	82.77	-0.673854	0.673854	PMCH
50.34	77.91	-0.236647	0.236647	TXNRD1
0	32.25	-0.273714	0.273714	SLC41A2
0	19.88	-0.175739	0.175739	C12orf45
0	24.42	-0.211698	0.211698	TCP11L2
0	40.48	-0.3389	0.3389	RFX4
2.92	41.13	-0.32092	0.32092	TMEM263
1.26	18.46	-0.154512	0.154512	PWP1
0	148.19	-1.19201	1.19201	CORO1C
0	83.87	-0.682567	0.682567	SIRT4
0	25.46	-0.219935	0.219935	PXN
0	20.4	-0.179857	0.179857	MLEC
0.78	25.58	-0.214707	0.214707	SPPL3
4.26	34.13	-0.254864	0.254864	MPHOSPH8
0	22.54	-0.196807	0.196807	GJB6
33.07	49.75	-0.150393	0.150393	IFT88
0	53.24	-0.439964	0.439964	LATS2
0	18.98	-0.16861	0.16861	C1QTNF9
20.1	38.28	-0.162274	0.162274	PARP4
0	86.07	-0.699992	0.699992	ATP12A
49.48	76.17	-0.229677	0.229677	MTMR6
0	39.96	-0.334781	0.334781	RPL21
0	17.1	-0.15372	0.15372	GTF3A
66.36	102.4	-0.303733	0.303733	LNX2
66.36	112.18	-0.381195	0.381195	POLR1D
1.87	30.12	-0.242033	0.242033	CDX2
0	56.55	-0.466181	0.466181	FLT3
1.22	45.92	-0.372324	0.372324	ALOX5AP
0	193.07	-1.54748	1.54748	TEX26
12.14	52.14	-0.335098	0.335098	N4BP2L2
0	421.25	-3.35476	3.35476	STARD13
4.22	96.12	-0.746168	0.746168	RFC3
2.26	20.53	-0.162987	0.162987	NBEA
0.7	21.7	-0.18461	0.18461	SOHLH2
5.74	31.09	-0.219064	0.219064	CSNK1A1L
0	94.81	-0.769216	0.769216	FREM2
9.4	27.08	-0.158314	0.158314	COG6
2.26	53.49	-0.424044	0.424044	DGKH
0	17.62	-0.157839	0.157839	ENOX1
1.04	20.67	-0.173759	0.173759	CCDC122
0	20.79	-0.182946	0.182946	SMIM2
0	17.16	-0.154195	0.154195	GTF2F2
0	47.15	-0.391729	0.391729	SPERT
0	30.76	-0.261913	0.261913	CPB2
7.53	225.65	-1.74588	1.74588	RUBCNL
0	155.44	-1.24943	1.24943	ESD
0	118.32	-0.955425	0.955425	HTR2A
25.93	62.18	-0.305396	0.305396	CDADC1
0	37.05	-0.311732	0.311732	PHF11
9.87	51.49	-0.347929	0.347929	KPNA3
0	18.26	-0.162908	0.162908	SERPINE3
19.53	41	-0.188332	0.188332	INTS6
10.67	28.75	-0.161482	0.161482	CCDC70
4.52	30.7	-0.225637	0.225637	UTP14C
0	54.79	-0.452241	0.452241	ALG11
0	44.3	-0.369156	0.369156	ATP7B
0	29.15	-0.249161	0.249161	TM9SF2
0	17.42	-0.156255	0.156255	OR4K17
0	27.01	-0.232211	0.232211	APEX1
0	27.01	-0.232211	0.232211	OSGEP
0	27.01	-0.232211	0.232211	PIP4P1
0	20.6	-0.181442	0.181442	RNASE10
44.91	100.06	-0.455092	0.455092	ANG
44.91	100.06	-0.455092	0.455092	RNASE4
0	29.34	-0.250666	0.250666	RNASE1
0	20.21	-0.178353	0.178353	RNASE2
0	29.66	-0.253201	0.253201	SLC7A8
0	22.54	-0.196807	0.196807	BCL2L2
0	22.54	-0.196807	0.196807	PPP1R3E
4.74	97.8	-0.755355	0.755355	PRKD1
0	992.42	-7.87867	7.87867	COCH
0	34.78	-0.293753	0.293753	GPR33
46.56	119.57	-0.596551	0.596551	NUBPL
1.44	473.44	-3.75672	3.75672	AKAP6
2.48	149.61	-1.18361	1.18361	EGLN3
0.78	118.71	-0.952336	0.952336	SPTSSA
126.28	342.62	-1.73178	1.73178	NKX2-1
27.76	152.07	-1.00287	1.00287	SFTA3
0	28.17	-0.241399	0.241399	MIPOL1
185.94	7080.12	-54.6231	54.6231	TTC6
185.94	7080.12	-54.6231	54.6231	FOXA1
60.79	597.02	-4.26545	4.26545	CLEC14A
32.2	78.04	-0.381353	0.381353	LRFN5
36.55	176.49	-1.12666	1.12666	C14orf28
0	593.72	-4.72079	4.72079	KLHL28
0	593.72	-4.72079	4.72079	TOGARAM1
8.36	281.41	-2.18095	2.18095	RPL10L
18.58	85.76	-0.550375	0.550375	MDGA2
0	31.22	-0.265556	0.265556	ATP5S
17.32	36.01	-0.166314	0.166314	FRMD6
3.79	26.17	-0.19554	0.19554	SAMD4A
0	20.6	-0.181442	0.181442	SOCS4
0	20.6	-0.181442	0.181442	WDHD1
0	40.16	-0.336365	0.336365	ARID4A
0	21.32	-0.187144	0.187144	GPR135
0	23.64	-0.20552	0.20552	PCNX4
0	37.18	-0.312762	0.312762	SIX4
0	43.27	-0.360997	0.360997	SLC38A6
0.91	43.27	-0.35379	0.35379	TRMT5
0.7	43.59	-0.357988	0.357988	PRKCH
0	45.79	-0.380957	0.380957	PPP1R36
0	29.47	-0.251696	0.251696	SPTB
0	20.2	-0.178273	0.178273	FAM71D
0	53.75	-0.444003	0.444003	MPP5
0	90.55	-0.735475	0.735475	TMEM229B
0	63.6	-0.52202	0.52202	GALNT16
0	20.27	-0.178828	0.178828	PLEKHD1
0	22.8	-0.198866	0.198866	DPF3
0	18.33	-0.163462	0.163462	ZFYVE1
0	25.12	-0.217242	0.217242	PTGR2
0	38.66	-0.324484	0.324484	NPC2
0	38.66	-0.324484	0.324484	ISCA2
0	34.12	-0.288526	0.288526	AREL1
0	34.12	-0.288526	0.288526	FCF1
0	31.02	-0.263972	0.263972	TMED10
0	52.01	-0.430222	0.430222	JDP2
29.42	54.92	-0.220252	0.220252	BATF
27.68	44.62	-0.152453	0.152453	ALKBH1
0	23.7	-0.205995	0.205995	CALM1
0	24.94	-0.215816	0.215816	PPP4R3A
1.35	158.1	-1.25981	1.25981	CATSPERB
0	81.28	-0.662053	0.662053	RIN3
0.83	40.16	-0.329791	0.329791	LGMN
0	17.16	-0.154195	0.154195	GON7
0	110.5	-0.893487	0.893487	IFI27L2
0	72.93	-0.595917	0.595917	SERPINA2
0	39.51	-0.331217	0.331217	GLRX5
0	56.8	-0.468161	0.468161	BDKRB2
0	34.39	-0.290664	0.290664	AK7
8.66	140.54	-1.06283	1.06283	VRK1
0	37.76	-0.317356	0.317356	YY1
0	26.88	-0.231182	0.231182	WDR20
0	53.82	-0.444558	0.444558	MOK
20.58	48.12	-0.236409	0.236409	TRAF3
0	25.33	-0.218905	0.218905	TDRD9
0	20.72	-0.182392	0.182392	THBS1
0	34.96	-0.295179	0.295179	BUB1B-PAK6
23.02	41.12	-0.16164	0.16164	MAPKBP1
0	25.26	-0.218351	0.218351	SECISBP2L
38.17	108.3	-0.57374	0.57374	CYP19A1
0	114.38	-0.924219	0.924219	GLDN
0	62.37	-0.512278	0.512278	BCL2L10
0	62.31	-0.511802	0.511802	GNB5
125.67	340.21	-1.71753	1.71753	FAM214A
82.77	158.68	-0.61952	0.61952	UNC13C
1.13	132.12	-1.05578	1.05578	RFX7
0	44.75	-0.37272	0.37272	TEX9
0	24.15	-0.209559	0.209559	ALDH1A2
0	21.63	-0.1896	0.1896	TLN2
0	22.47	-0.196253	0.196253	TPM1
0	51.42	-0.425549	0.425549	RAB8B
9.7	34.07	-0.211302	0.211302	SPG21
0	18.46	-0.164492	0.164492	PDCD7
0	57.58	-0.474339	0.474339	SMAD3
1.09	24.35	-0.20251	0.20251	SKOR1
29.29	51.17	-0.19158	0.19158	ANP32A
8.31	36.47	-0.24132	0.24132	GLCE
0	41.13	-0.344048	0.344048	PAQR5
0	21.25	-0.18659	0.18659	UACA
0	71.7	-0.586175	0.586175	LARP6
47.61	91.58	-0.366542	0.366542	ARIH1
0	51.81	-0.428638	0.428638	HCN4
34.46	67.87	-0.282902	0.282902	REC114
0	18.98	-0.16861	0.16861	LOXL1
0	44.36	-0.369631	0.369631	PML
0	46.89	-0.389669	0.389669	STOML1
0	37.64	-0.316406	0.316406	SEMA7A
0	31.15	-0.265002	0.265002	LMAN1L
1.57	69.04	-0.552672	0.552672	SIN3A
0	34.72	-0.293278	0.293278	IMP3
0	34.72	-0.293278	0.293278	SNX33
27.95	46.5	-0.165205	0.165205	FBXO22
0	83.16	-0.676943	0.676943	TMEM266
0	21.63	-0.1896	0.1896	TSPAN3
37.64	171.63	-1.07954	1.07954	CHRNB4
3.66	20.33	-0.150314	0.150314	RASGRF1
0	67.62	-0.55386	0.55386	TMED3
1.17	18.13	-0.152611	0.152611	TMC3
21.63	42.1	-0.180412	0.180412	MEX3B
0	38.92	-0.326544	0.326544	HOMER2
33.46	89.12	-0.459132	0.459132	BNC1
0	178.56	-1.43255	1.43255	ALPK3
0	29.15	-0.249161	0.249161	AKAP13
0	21.63	-0.1896	0.1896	MFGE8
1.13	18.46	-0.155542	0.155542	FANCI
0	184.07	-1.47619	1.47619	C15orf32
0	43.46	-0.362502	0.362502	IGF1R
0	48.32	-0.400996	0.400996	CHSY1
0	31.02	-0.263972	0.263972	HBA1
0	31.02	-0.263972	0.263972	HBA2
0	49.09	-0.407094	0.407094	HBQ1
2.26	24.16	-0.191738	0.191738	SOX8
0	19.24	-0.17067	0.17067	ITPRIPL2
0	20.86	-0.183501	0.183501	VPS35L
0	17.23	-0.15475	0.15475	IQCK
0	18.01	-0.160928	0.160928	ACSM1
0	35.49	-0.299377	0.299377	DCUN1D3
0	35.49	-0.299377	0.299377	LYRM1
0	25.32	-0.218826	0.218826	ZP2
0	39.51	-0.331217	0.331217	VWA3A
0	20.4	-0.179857	0.179857	POLR3E
0	39.44	-0.330662	0.330662	SCNN1B
0	52	-0.430143	0.430143	GGA2
2.57	36.59	-0.287734	0.287734	GTF3C1
2.57	21.24	-0.166155	0.166155	KIAA0556
0	17.62	-0.157839	0.157839	ZNF688
0	17.62	-0.157839	0.157839	ZNF785
1.13	47.6	-0.386343	0.386343	LOC730183
1.13	47.6	-0.386343	0.386343	SRCAP
2.04	25.32	-0.202668	0.202668	TOX3
13.97	32.31	-0.163541	0.163541	FAM192A
0	87.44	-0.710843	0.710843	GFOD2
49	109.06	-0.493981	0.493981	SNTB2
0	69.82	-0.571285	0.571285	PHLPP2
2.87	33.56	-0.261359	0.261359	ATXN1L
2.35	19.49	-0.154037	0.154037	DHODH
0	45.08	-0.375333	0.375333	NUDT7
0	28.5	-0.244013	0.244013	ATMIN
0	41.39	-0.346107	0.346107	CMIP
2.22	62.95	-0.499288	0.499288	HSD17B2
1.26	34.78	-0.283773	0.283773	SDR42E1
0	72.73	-0.594333	0.594333	OSGIN1
0	61.08	-0.50206	0.50206	ATP2C2
0	115.55	-0.933486	0.933486	ZDHHC7
96.52	126.1	-0.252567	0.252567	GSE1
0	93.59	-0.759553	0.759553	IRF8
13.18	56.8	-0.36377	0.36377	FOXC2
0	58.35	-0.480437	0.480437	MTHFSD
62.71	86.4	-0.205916	0.205916	SLC7A5
17.24	42.62	-0.219301	0.219301	PRDM7
1.26	18.65	-0.156017	0.156017	SRR
0	23.06	-0.200926	0.200926	NCBP3
0	22.86	-0.199342	0.199342	RPAIN
0	19.56	-0.173204	0.173204	SLC13A5
0	23.19	-0.201955	0.201955	MYH4
1.22	25.32	-0.209163	0.209163	MAP2K4
0	32.26	-0.273794	0.273794	GID4
0	32.26	-0.273794	0.273794	ATPAF2
11.14	31.66	-0.180808	0.180808	KSR1
0	204.4	-1.63722	1.63722	NOS2
3.09	20.66	-0.157443	0.157443	DHRS13
3.09	20.66	-0.157443	0.157443	FLOT2
2.13	20.08	-0.160452	0.160452	TMIGD1
0.87	19.69	-0.167343	0.167343	AP2B1
3.09	22.34	-0.170749	0.170749	CCL18
0	16.71	-0.150631	0.150631	TOP2A
0	31.74	-0.269675	0.269675	TNS4
0	16.77	-0.151106	0.151106	KRT222
0	16.9	-0.152136	0.152136	EIF1
2.52	32.25	-0.253755	0.253755	DNAJC7
0	30.77	-0.261992	0.261992	STAT5A
0	33.55	-0.284011	0.284011	STAT5B
0	28.37	-0.242983	0.242983	HEXIM1
0	30.18	-0.257319	0.257319	MYL4
7.48	36.21	-0.245835	0.245835	EFCAB13
0	74.48	-0.608194	0.608194	CDK5RAP3
0	84.78	-0.689774	0.689774	CBX1
0	40.67	-0.340404	0.340404	B4GALNT2
0	111.53	-0.901645	0.901645	COL1A1
0	221.37	-1.77162	1.77162	ABCC3
6.14	66.71	-0.498021	0.498021	SPAG9
6.92	24.48	-0.157363	0.157363	AKAP1
0	30.89	-0.262943	0.262943	CCDC182
0	20.01	-0.176768	0.176768	MKS1
0	160.16	-1.28682	1.28682	RAD51C
0	160.16	-1.28682	1.28682	TEX14
0	116.65	-0.942198	0.942198	YPEL2
0	29.6	-0.252725	0.252725	PTRH2
0	29.6	-0.252725	0.252725	VMP1
224.41	315.03	-0.736029	0.736029	CA4
0	1232.32	-9.77877	9.77877	USP32
0	1068.98	-8.48505	8.48505	APPBP2
0	2546.05	-20.1841	20.1841	NACA2
0	307.65	-2.455	2.455	MRC2
0	192.49	-1.54288	1.54288	MAP3K3
0	150.38	-1.20935	1.20935	CACNG5
0	27	-0.232132	0.232132	HELZ
40.34	109.85	-0.568829	0.568829	SLC16A6
0	56.54	-0.466101	0.466101	LOC100134391
10.14	49.8	-0.332405	0.332405	FDXR
0.91	60.82	-0.492793	0.492793	GRIN2C
0.78	22.99	-0.194193	0.194193	PRPSAP1
0	21.63	-0.1896	0.1896	ST6GALNAC1
0	33.03	-0.279892	0.279892	MXRA7
0	82.64	-0.672824	0.672824	C1QTNF1
0	54.4	-0.449152	0.449152	BAHCC1
0	55.83	-0.460478	0.460478	SECTM1
45.95	71.88	-0.223657	0.223657	APCDD1
0	17.16	-0.154195	0.154195	TUBB6
0	32.25	-0.273714	0.273714	SEH1L
0	36.33	-0.30603	0.30603	RBBP8
25.59	42.48	-0.152057	0.152057	CABLES1
8.61	33.16	-0.212727	0.212727	NPC1
0	19.88	-0.175739	0.175739	CABYR
0.7	65.8	-0.5339	0.5339	AQP4
0	51.62	-0.427133	0.427133	DSC2
4.18	35.89	-0.269437	0.269437	DSG2
0	95.14	-0.77183	0.77183	TTR
4.31	31.61	-0.234508	0.234508	KLHL14
0.83	27.33	-0.228172	0.228172	ZSCAN30
9.88	27.33	-0.156492	0.156492	CCDC68
7.31	28.63	-0.187144	0.187144	RFX2
0	34.33	-0.290189	0.290189	ADGRE2
0	56.74	-0.467686	0.467686	ZNF507
0	20.27	-0.178828	0.178828	LGALS7
0	31.54	-0.268091	0.268091	DMAC2
0	31.54	-0.268091	0.268091	ERICH4
0	26.88	-0.231182	0.231182	ZNF284
0	26.62	-0.229122	0.229122	SLC23A2
0	18.79	-0.167106	0.167106	GPCPD1
1.87	40.35	-0.323059	0.323059	MCM8
1	41.71	-0.340721	0.340721	TRMT6
11.45	50.77	-0.329712	0.329712	PLCB4
14.84	34	-0.170036	0.170036	LAMP5
4.61	172.28	-1.3463	1.3463	ANKEF1
0	34.65	-0.292723	0.292723	ISM1
1.61	44.88	-0.360997	0.360997	SNRPB2
0	33.03	-0.279892	0.279892	SSTR4
0	36.26	-0.305475	0.305475	CST4
0	20.6	-0.181442	0.181442	CST5
0	29.2	-0.249557	0.249557	NANP
2.74	32.19	-0.251537	0.251537	BCL2L1
0	58.35	-0.480437	0.480437	PLAGL2
0	58.35	-0.480437	0.480437	POFUT1
0	16.9	-0.152136	0.152136	PHF20
0.83	126.87	-1.01657	1.01657	TOP1
0	37.95	-0.318861	0.318861	ZHX3
0	28.17	-0.241399	0.241399	TOX2
0	41.39	-0.346107	0.346107	RIMS4
0	77.72	-0.633856	0.633856	KCNS1
0	23.96	-0.208054	0.208054	SEMG2
0	24.22	-0.210113	0.210113	WFDC8
2186.55	3244.17	-8.39508	8.39508	ZMYND8
0	730.31	-5.80264	5.80264	NCOA3
59.53	150.39	-0.73793	0.73793	SULF2
28.99	57.64	-0.245201	0.245201	STAU1
1.22	39.57	-0.322029	0.322029	PTGIS
0	35.82	-0.30199	0.30199	SLC9A8
243.95	638.34	-3.14202	3.14202	TMEM189
0	279.02	-2.22824	2.22824	PARD6B
0	68.59	-0.561543	0.561543	KCNG1
0	553.04	-4.39859	4.39859	BCAS1
0	1447.87	-11.486	11.486	CYP24A1
4.13	30.37	-0.226113	0.226113	FAM210B
4.4	113.47	-0.882161	0.882161	AURKA
4.4	114.96	-0.893963	0.893963	CSTF1
19.1	36.47	-0.155859	0.155859	C20orf85
0	253.89	-2.0292	2.0292	PPP1R3D
0	327.2	-2.60984	2.60984	CDH26
13.36	57.32	-0.366463	0.366463	MYT1
0	36.79	-0.309673	0.309673	URB1
11.36	48.25	-0.310465	0.310465	SYNJ1
0	355.77	-2.83613	2.83613	KCNJ15
2.7	132.26	-1.04445	1.04445	B3GALT5
0	27.33	-0.234746	0.234746	PCP4
7.44	28.56	-0.18556	0.18556	RIPK4
0	52.72	-0.435845	0.435845	PRDM15
22.28	51.36	-0.248607	0.248607	C2CD2
0	221.83	-1.77527	1.77527	RSPH1
0	221.83	-1.77527	1.77527	SLC37A1
0	122.86	-0.991384	0.991384	TRAPPC10
32.9	110.76	-0.634965	0.634965	ICOSLG
0.96	21.57	-0.181521	0.181521	MICAL3
10.18	30.9	-0.182392	0.182392	CLTCL1
0	25.13	-0.217321	0.217321	RANBP1
0	25.13	-0.217321	0.217321	TRMT2A
5.48	72.67	-0.550454	0.550454	EMID1
1.65	49.61	-0.398144	0.398144	RFPL1
61.18	79.08	-0.160056	0.160056	ZMAT5
0	38.21	-0.32092	0.32092	SMTN
23.16	40.15	-0.152849	0.152849	LIMK2
1.96	53.36	-0.425391	0.425391	SLC5A1
9.97	27.33	-0.155779	0.155779	RTCB
7.44	24.35	-0.152215	0.152215	FBXO7
6.92	29.13	-0.194193	0.194193	APOL2
0	22.28	-0.194748	0.194748	CSF2RB
16.57	34.85	-0.163066	0.163066	CSNK1E
5.7	25	-0.171145	0.171145	IFFO2
4.09	31.99	-0.239261	0.239261	MAN1C1
1.52	30.44	-0.247339	0.247339	SARS
472.06	836.27	-2.90298	2.90298	IGSF3
105.44	135.88	-0.259378	0.259378	CDC42SE1
105.44	135.88	-0.259378	0.259378	MLLT11
96.61	144.05	-0.394026	0.394026	PI4KB
2.96	36.6	-0.284724	0.284724	ZNF281
143.21	372.29	-1.83269	1.83269	CYB5R1
5.09	24.55	-0.172412	0.172412	FCAMR
3.22	22.67	-0.172333	0.172333	CD34
10.88	28.69	-0.159344	0.159344	SPHAR
1.83	22.54	-0.182313	0.182313	RRM2
2.92	40.87	-0.318861	0.318861	HPCAL1
10.92	71.96	-0.501743	0.501743	FAM49A
56.39	116.84	-0.49707	0.49707	CIB4
13.71	46.83	-0.280605	0.280605	LTBP1
0.83	20.86	-0.176927	0.176927	CD207
36.86	54.4	-0.157205	0.157205	TET3
1.26	22.35	-0.185323	0.185323	POGLUT1
4.22	31.6	-0.235142	0.235142	CPLX1
8.75	83.35	-0.609144	0.609144	C4orf48
2.39	23.06	-0.181996	0.181996	MUC7
0.78	23.31	-0.196728	0.196728	PRKG2
20.06	52.85	-0.277991	0.277991	DCLK2
0.87	26.88	-0.224291	0.224291	SFRP2
18.75	37.11	-0.1637	0.1637	CPE
1.04	53.11	-0.430697	0.430697	FAM170A
0.96	49.61	-0.403609	0.403609	PCDHAC2
1.7	82.13	-0.65532	0.65532	DOCK2
4.26	32.19	-0.239498	0.239498	VEGFA
16.1	58.48	-0.353948	0.353948	SMURF1
4.35	27.14	-0.198787	0.198787	MEST
5.01	80.11	-0.613104	0.613104	ARHGEF10
3.74	26.62	-0.1995	0.1995	FGL1
0.78	25.85	-0.216846	0.216846	NCALD
96.95	183.88	-0.706803	0.706803	MTSS1
6.83	36.72	-0.255022	0.255022	PHF2
3.13	27.39	-0.21043	0.21043	MS4A7
0.91	18.07	-0.154195	0.154195	SCGB2A1
0.7	46.37	-0.380006	0.380006	CHKA
0.74	27.07	-0.226826	0.226826	ARHGEF17
3.92	22.93	-0.168848	0.168848	RDX
8.53	41.05	-0.275853	0.275853	CRY1
2.74	25.84	-0.201243	0.201243	WDFY2
4.79	25.65	-0.183501	0.183501	RNASE9
49.35	347.6	-2.38055	2.38055	NKX2-8
0.7	42.81	-0.35181	0.35181	NEK9
9.7	36.27	-0.228726	0.228726	NKD1
2.26	89.9	-0.712427	0.712427	TMEM170A
1.83	38.6	-0.309515	0.309515	SDF2
1.83	38.6	-0.309515	0.309515	SUPT6H
21.58	62.89	-0.345473	0.345473	MSI2
3.48	82.71	-0.645816	0.645816	LPO
15.23	33.16	-0.160294	0.160294	MAP2K6
5.35	49.48	-0.367809	0.367809	CCDC40
33.33	68.07	-0.293436	0.293436	RNF213
4.96	25.84	-0.183659	0.183659	B3GNTL1
0.78	25.32	-0.212648	0.212648	SLC39A3
0.78	18.4	-0.157839	0.157839	KCNN4
5.05	25.77	-0.182392	0.182392	PROKR2
87.29	114.9	-0.236964	0.236964	RTF2
8.62	26.04	-0.156255	0.156255	LAMA5
51	115.28	-0.527406	0.527406	DIDO1
4.09	23.32	-0.170591	0.170591	CLDN5
4.31	22.41	-0.16164	0.16164	PHF21B
0	21.83	-0.191184	0.191184	CASZ1
0	30.25	-0.257874	0.257874	E2F2
0	17.03	-0.153166	0.153166	IL22RA1
0	21.25	-0.18659	0.18659	PAFAH2
0	21.5	-0.18857	0.18857	KHDRBS1
0	22.28	-0.194748	0.194748	LSM10
0	56.74	-0.467686	0.467686	SLC2A1
0	174.16	-1.3977	1.3977	SIKE1
0	79.15	-0.645182	0.645182	TSPAN2
0	26.49	-0.228093	0.228093	ZNF697
0	193.26	-1.54898	1.54898	CELF3
0	193.26	-1.54898	1.54898	RIIAD1
0	37.63	-0.316326	0.316326	FLG2
0	19.3	-0.171145	0.171145	LCE3E
0	52.53	-0.434341	0.434341	LCE2A
0	132.77	-1.06988	1.06988	SPRR2G
0	86.2	-0.701021	0.701021	S100A8
0	27.85	-0.238865	0.238865	DENND4B
0	79.79	-0.650251	0.650251	HAX1
0	27.01	-0.232211	0.232211	DAP3
0	27.01	-0.232211	0.232211	YY1AP1
0	55.7	-0.459448	0.459448	IQGAP3
0	33.55	-0.284011	0.284011	RRNAD1
0	55.89	-0.460953	0.460953	INSRR
0	20.14	-0.177798	0.177798	SLAMF9
0	50.71	-0.419925	0.419925	CD48
0	122.8	-0.990909	0.990909	SLC9C2
0	126.36	-1.01911	1.01911	SERPINC1
0	197.28	-1.58082	1.58082	DDX59
0	197.73	-1.58439	1.58439	NAV1
0	23.25	-0.202431	0.202431	IPO9
0	44.82	-0.373274	0.373274	ETNK2
0	79.53	-0.648192	0.648192	PLEKHA6
0	90.03	-0.731356	0.731356	KLHDC8A
0	34.78	-0.293753	0.293753	HSD11B1
0	35.23	-0.297317	0.297317	LYPLAL1
0	36.14	-0.304525	0.304525	MIA3
0	25.78	-0.222469	0.222469	CNIH3
0	25.78	-0.222469	0.222469	WDR26
0	23.76	-0.20647	0.20647	ENAH
0	24.1	-0.209163	0.209163	HIST3H3
0	80.63	-0.656904	0.656904	NTSR2
0	236.27	-1.88964	1.88964	MATN3
0	213.54	-1.70961	1.70961	C2orf16
0	190.22	-1.5249	1.5249	SOS1
0	29.14	-0.249082	0.249082	STON1-GTF2A1L
0	29.14	-0.249082	0.249082	STON1
0	74.55	-0.608748	0.608748	BMP10
0	44.56	-0.371215	0.371215	MTHFD2
0	32.32	-0.274269	0.274269	TEX51
0	60.82	-0.500001	0.500001	IGFBP2
0	29.02	-0.248131	0.248131	USP37
0	20.53	-0.180887	0.180887	GMPPA
0	23.96	-0.208054	0.208054	NGEF
0	39.31	-0.329633	0.329633	ARL8B
0	292.16	-2.33231	2.33231	RPL32
0	19.17	-0.170115	0.170115	UBE2E1
0	50.33	-0.416916	0.416916	SLC22A13
0	27.46	-0.235776	0.235776	CX3CR1
0	22.67	-0.197837	0.197837	SLC6A20
0	22.28	-0.194748	0.194748	TRAIP
0	17.81	-0.159344	0.159344	GNAI2
0	26.61	-0.229043	0.229043	CACNA2D2
0	40.35	-0.33787	0.33787	WDR5B
0	65.22	-0.534851	0.534851	ADCY5
0	36.59	-0.308089	0.308089	HEG1
0	53.11	-0.438934	0.438934	ERICH6
0	28.88	-0.247023	0.247023	LRRC34
0	22.54	-0.196807	0.196807	FBXO45
0	27.98	-0.239894	0.239894	ZNF721
0	38.28	-0.321475	0.321475	GRPEL1
0	69.82	-0.571285	0.571285	FAM184B
0	70.14	-0.573819	0.573819	SPARCL1
0	16.65	-0.150156	0.150156	CEP72
0	17.88	-0.159898	0.159898	SLC6A18
0	19.75	-0.174709	0.174709	UBE2QL1
0	26.36	-0.227063	0.227063	DMXL1
0	45.53	-0.378898	0.378898	DDX46
0	26.03	-0.224449	0.224449	IL9
0	74.94	-0.611837	0.611837	NDST1
0	40.93	-0.342464	0.342464	SYNPO
0	26.49	-0.228093	0.228093	SLC36A3
0	94.24	-0.764701	0.764701	FAM114A2
0	94.24	-0.764701	0.764701	MFAP3
0	17.75	-0.158868	0.158868	FABP6
0	26.88	-0.231182	0.231182	NSG2
0	46.83	-0.389194	0.389194	HK3
0	125.65	-1.01348	1.01348	GRM6
0	34.33	-0.290189	0.290189	ZSCAN9
0	22.54	-0.196807	0.196807	OR10C1
0	22.54	-0.196807	0.196807	OR11A1
0	17.36	-0.155779	0.155779	HLA-DMA
0	19.17	-0.170115	0.170115	CPNE5
0	60.23	-0.495328	0.495328	SAYSD1
0	39.96	-0.334781	0.334781	MEA1
0	35.43	-0.298901	0.298901	KLHDC3
0	18.07	-0.161403	0.161403	RRAGD
0	21.37	-0.18754	0.18754	FRK
0	93.33	-0.757494	0.757494	TAB2
0	17.16	-0.154195	0.154195	GPR146
0	21.89	-0.191659	0.191659	C7orf26
0	54.73	-0.451766	0.451766	RAPGEF5
0	20.08	-0.177323	0.177323	OSBPL3
0	87.82	-0.713852	0.713852	ATXN7L1
0	28.95	-0.247577	0.247577	CALU
0	21.7	-0.190154	0.190154	TMEM139
0	41.91	-0.350226	0.350226	CASP2
0	17.62	-0.157839	0.157839	GIMAP4
0	47.73	-0.396323	0.396323	EN2
0	32.38	-0.274744	0.274744	MTUS1
0	31.35	-0.266586	0.266586	NAT1
0	43.13	-0.359889	0.359889	SCARA3
0	20.67	-0.181996	0.181996	ELOC
0	20.67	-0.181996	0.181996	TMEM70
0	35.94	-0.302941	0.302941	FABP9
0	33.68	-0.285041	0.285041	SNX16
0	23.9	-0.207579	0.207579	CCNE2
0	23.9	-0.207579	0.207579	NDUFAF6
0	667.23	-5.30302	5.30302	RGS22
0	88.73	-0.72106	0.72106	RNF139
0	27.72	-0.237835	0.237835	FAM49B
0	205.44	-1.64545	1.64545	ZNF250
0	40.61	-0.339929	0.339929	GNE
0	23.32	-0.202985	0.202985	IARS
0	19.43	-0.172175	0.172175	STOM
0	38.67	-0.324564	0.324564	ABL1
0	24.8	-0.214707	0.214707	SYT15
0	17.75	-0.158868	0.158868	LRRC18
0	17.94	-0.160373	0.160373	KIF1BP
0	18.2	-0.162433	0.162433	LIPM
0	18.85	-0.167581	0.167581	SFRP5
0	19.76	-0.174788	0.174788	DPCD
0	22.54	-0.196807	0.196807	ABLIM1
0	20.28	-0.178907	0.178907	BUB3
0	31.67	-0.269121	0.269121	GPR26
0	29.53	-0.252171	0.252171	SPTY2D1OS
0	17.81	-0.159344	0.159344	C11orf74
0	39.51	-0.331217	0.331217	MYBPC3
0	63.54	-0.521544	0.521544	SART1
0	19.17	-0.170115	0.170115	ALDH3B2
0	22.15	-0.193718	0.193718	PHOX2A
0	50.32	-0.416836	0.416836	FCHSD2
0	33.88	-0.286625	0.286625	LOC100287896
0	16.84	-0.151661	0.151661	ACER3
0	17.55	-0.157284	0.157284	BTG4
0	17.55	-0.157284	0.157284	C11orf88
0	43.78	-0.365037	0.365037	IFFO1
0	96.57	-0.783156	0.783156	TAS2R46
0	31.15	-0.265002	0.265002	STK38L
0	33.75	-0.285595	0.285595	OR10AD1
0	24.09	-0.209084	0.209084	CCNT1
0	24.09	-0.209084	0.209084	TEX49
0	27.66	-0.23736	0.23736	TUBA1B
0	88.34	-0.717971	0.717971	DNAJC14
0	20.6	-0.181442	0.181442	PRIM1
0	21.76	-0.190629	0.190629	TESC
0	33.09	-0.280368	0.280368	GPR183
0	41.26	-0.345077	0.345077	CDH24
0	27.07	-0.232687	0.232687	LMLN2
0	60.69	-0.498971	0.498971	KLHDC1
0	28.82	-0.246547	0.246547	POLE2
0	16.71	-0.150631	0.150631	YLPM1
0	45.53	-0.378898	0.378898	TC2N
0	99.81	-0.808818	0.808818	DDX24
0	99.81	-0.808818	0.808818	IFI27L1
0	43.07	-0.359413	0.359413	SERPINA1
0	29.73	-0.253755	0.253755	SERPINA5
0	34.26	-0.289634	0.289634	BDKRB1
0	73.7	-0.602016	0.602016	CCDC85C
0	73.7	-0.602016	0.602016	HHIPL1
0	22.73	-0.198312	0.198312	DLK1
0	46.18	-0.384046	0.384046	BRF1
0	46.18	-0.384046	0.384046	BTBD6
0	34.33	-0.290189	0.290189	GREM1
0	26.1	-0.225004	0.225004	EPB42
0	26.88	-0.231182	0.231182	CILP
0	17.16	-0.154195	0.154195	RPLP1
0	66.58	-0.545623	0.545623	STRA6
0	84.58	-0.68819	0.68819	NRG4
0	33.87	-0.286546	0.286546	RCN2
0	44.88	-0.373749	0.373749	CIB2
0	31.6	-0.268566	0.268566	BCL2A1
0	114.77	-0.927308	0.927308	AEN
0	71.7	-0.586175	0.586175	ABHD2
0	34.97	-0.295258	0.295258	HDDC3
0	34.97	-0.295258	0.295258	UNC45A
0	20.34	-0.179382	0.179382	ZNF205
0	20.34	-0.179382	0.179382	ZSCAN10
0	34.33	-0.290189	0.290189	UBALD1
0	79.34	-0.646687	0.646687	MKL2
0	39.25	-0.329157	0.329157	ANKS4B
0	44.11	-0.367651	0.367651	LCMT1
0	16.77	-0.151106	0.151106	CDIPT
0	17.81	-0.159344	0.159344	ADGRG3
0	79.66	-0.649222	0.649222	FHOD1
0	79.66	-0.649222	0.649222	SLC9A5
0	80.38	-0.654924	0.654924	RANBP10
0	80.38	-0.654924	0.654924	TSNAXIP1
0	16.71	-0.150631	0.150631	IST1
0	71.37	-0.583561	0.583561	CRISPLD2
0	25.19	-0.217796	0.217796	ASGR2
0	94.62	-0.767711	0.767711	GLP2R
0	94.62	-0.767711	0.767711	GSG1L2
0	138.6	-1.11605	1.11605	TMEM11
0	38.73	-0.325039	0.325039	SYNRG
0	24.35	-0.211143	0.211143	STAC2
0	84.78	-0.689774	0.689774	SNX11
0	64.31	-0.527643	0.527643	PHOSPHO1
0	33.42	-0.282981	0.282981	FLJ45513
0	33.42	-0.282981	0.282981	TAC4
0	79.47	-0.647717	0.647717	TRIM25
0	49.03	-0.406619	0.406619	CACNG4
0	20.85	-0.183422	0.183422	GPR142
0	60.75	-0.499446	0.499446	CD300E
0	104.86	-0.848816	0.848816	RECQL5
0	27.72	-0.237835	0.237835	AANAT
0	51.23	-0.424044	0.424044	UBE2O
0	37.69	-0.316802	0.316802	CSNK1D
0	25.71	-0.221915	0.221915	FOXK2
0	48.51	-0.4025	0.4025	LOXHD1
0	17.49	-0.156809	0.156809	ZNF532
0	20.08	-0.177323	0.177323	PLAUR
0	34.97	-0.295258	0.295258	IGFL2
0	17.62	-0.157839	0.157839	PTPRA
0	27.4	-0.2353	0.2353	FOXA2
0	21.31	-0.187065	0.187065	CST8
0	21.96	-0.192213	0.192213	MYLK2
0	37.76	-0.317356	0.317356	XKR7
0	24.29	-0.210668	0.210668	TM9SF4
0	20.98	-0.184451	0.184451	BPIFB2
0	20.98	-0.184451	0.184451	SUN5
0	25.58	-0.220885	0.220885	UQCC1
0	25.91	-0.223499	0.223499	KIAA1755
0	16.84	-0.151661	0.151661	LPIN3
0	29.99	-0.255814	0.255814	MYBL2
0	53.89	-0.445112	0.445112	ARFGEF2
0	70.66	-0.577938	0.577938	KCNB1
0	16.97	-0.15269	0.15269	MC3R
0	27.53	-0.23633	0.23633	TFAP2C
0	302.27	-2.41239	2.41239	TUBB1
0	158.68	-1.27509	1.27509	CDH4
0	115.28	-0.931347	0.931347	GID8
0	22.08	-0.193164	0.193164	TPD52L2
0	58.81	-0.484081	0.484081	LKAAEAR1
0	58.81	-0.484081	0.484081	OPRL1
0	58.81	-0.484081	0.484081	RGS19
0	96.63	-0.783631	0.783631	DSCAM
0	80.7	-0.657459	0.657459	ZBTB21
0	84.97	-0.691279	0.691279	U2AF1
0	43.59	-0.363532	0.363532	CRYAA2
0	43.59	-0.363532	0.363532	CRYAA
0	64.19	-0.526693	0.526693	H2BFS
0	49.03	-0.406619	0.406619	UQCR10
0	25.64	-0.22136	0.22136	PICK1
0	62.24	-0.511248	0.511248	ENTHD1
0	62.24	-0.511248	0.511248	GRAP2
