# Supplementary material for: Hi-C profiling of cancer spheroids identifies 3D-growth-specific chromatin interactions in breast cancer endocrine resistance
Source: Clin Epigenetics. 2021 Sep 17;13:175. doi: 10.1186/s13148-021-01167-6 (PMC8447690; doi:10.1186/s13148-021-01167-6)
Supplement: Supplementary file 4 — Additional file 4. Supplemental excel file for listing differential expressed genes between MCF7_3D. vs. MCF7TR_3D as well as MCF7_2D.vs.MCF7TR_2D. [file 13148_2021_1167_MOESM4_ESM.xlsx]

## Sheet: MCF7_3D(c) vs MCF7TR_3D(t)
Gene Name	baseMean	log2FoldChange	lfcSE	pvalue	padj	MCF7_3D_rep1	MCF7_3D_rep2	MCF7_3D_rep3	MCF7TR_3D_rep1	MCF7TR_3D_rep2	MCF7TR_3D_rep3	significant
KRT81	6947	4.59531	0.125424	5.49309e-295	9.6804e-292	510	566	493	10937	15929	15951	up-regulated
JAG1	1499.82	6.18861	0.181808	1.3083e-254	2.01739e-251	24	48	43	2458	3268	3849	up-regulated
PEG10	2691.78	4.89984	0.148103	3.88071e-241	5.31916e-238	204	155	136	4971	5545	6048	up-regulated
INAVA	943.729	4.8021	0.155654	5.81569e-210	5.51864e-207	71	56	58	1557	1917	2433	up-regulated
SPRY4	1577.88	4.23971	0.142746	4.04364e-195	3.11764e-192	148	134	166	2874	3073	3619	up-regulated
SASH1	808.896	5.05373	0.170395	4.55421e-194	3.30475e-191	52	43	39	1345	1517	2278	up-regulated
EPAS1	829.882	5.18304	0.175322	9.49828e-193	6.50949e-190	33	53	40	1446	1682	2078	up-regulated
LOX	924.036	6.26983	0.214289	2.70226e-188	1.75448e-185	19	32	16	1741	1729	2411	up-regulated
BMP7	3052.06	2.70864	0.095763	6.38533e-177	3.75092e-174	757	824	723	4521	5293	7461	up-regulated
UGT2B17	1215.43	5.53129	0.200818	8.72587e-168	4.30569e-165	48	59	39	2060	1782	4125	up-regulated
KRT83	1466.58	4.86854	0.186993	1.3534e-150	5.75709e-148	71	101	102	2405	3619	2946	up-regulated
KRT86	2430.31	3.93483	0.154898	2.32548e-143	9.56236e-141	237	360	252	4247	5239	4947	up-regulated
CDK14	555.019	5.23845	0.206859	4.42914e-142	1.65569e-139	36	25	20	889	1066	1598	up-regulated
PRKD1	518.15	4.85011	0.192861	2.11332e-140	7.66763e-138	27	32	39	859	1000	1406	up-regulated
PARM1	666.401	3.53992	0.140984	4.13505e-140	1.41694e-137	102	103	94	1088	1248	1638	up-regulated
ABCC11	693.653	4.71805	0.188264	2.24964e-139	7.30303e-137	48	59	37	1313	1089	1952	up-regulated
LIMCH1	590.251	4.62026	0.185938	6.23992e-137	1.92439e-134	41	57	33	900	1097	1758	up-regulated
LRP12	600.064	4.01055	0.162776	7.43881e-135	2.23817e-132	71	73	55	926	1086	1714	up-regulated
KRT85	1168.91	5.15986	0.211319	1.09385e-132	3.06676e-130	53	74	53	2046	2964	2093	up-regulated
MIA3	1479.7	2.6178	0.108712	5.58623e-129	1.49808e-126	407	409	362	2297	2580	3344	up-regulated
KCNMA1	625.209	3.80652	0.160581	4.92176e-125	1.16759e-122	88	90	59	1000	1083	1755	up-regulated
LDHB	464.903	5.59541	0.236528	3.29138e-124	7.51898e-122	17	17	19	838	918	1178	up-regulated
PTPRN2	563.72	6.2208	0.264108	7.23945e-123	1.59475e-120	14	18	10	1008	1249	1288	up-regulated
DUSP6	542.206	3.84411	0.163767	9.94354e-123	2.15199e-120	61	79	60	941	1045	1268	up-regulated
EPHB6	627.814	4.12384	0.176082	2.08129e-122	4.42668e-120	61	60	71	963	1404	1456	up-regulated
CEMIP	553.683	3.71302	0.159469	1.05846e-120	2.1762e-118	69	94	60	876	1013	1477	up-regulated
NRP1	737.673	3.34062	0.146075	9.65035e-117	1.88963e-114	140	115	120	1220	1209	1960	up-regulated
NPAS2	435.685	4.13492	0.181187	5.30292e-116	1.00641e-113	39	57	37	723	838	1114	up-regulated
SLCO2A1	483.712	4.70191	0.207708	2.78873e-114	5.1346e-112	36	37	28	980	834	1156	up-regulated
ST3GAL1	1125.25	3.08578	0.137317	8.44734e-113	1.51024e-110	238	239	196	2013	1741	2750	up-regulated
UGDH	975.05	2.60395	0.116736	4.47972e-111	7.46781e-109	253	290	240	1450	1713	2278	up-regulated
CEACAM5	444.825	4.92512	0.225073	7.06301e-107	1.14644e-104	30	28	22	607	1023	1194	up-regulated
TNFRSF21	387.701	4.08662	0.187353	3.09563e-106	4.95944e-104	34	51	37	622	754	1008	up-regulated
FAM84A	482.81	3.89416	0.17945	2.35016e-105	3.71687e-103	71	54	47	727	1023	1185	up-regulated
GJB2	380.571	5.53423	0.256754	1.1286e-103	1.71882e-101	14	10	21	677	759	965	up-regulated
CEACAM6	357.072	4.63519	0.219058	4.72322e-100	6.93639e-98	29	28	21	522	730	1009	up-regulated
ENPP1	556.358	3.78723	0.180454	1.08621e-98	1.55807e-96	95	71	47	818	1067	1530	up-regulated
TNS3	1389.18	2.67883	0.127799	2.11323e-98	2.99642e-96	417	334	313	2221	2257	3323	up-regulated
FOXO1	518.088	3.39203	0.16252	1.44028e-97	1.97415e-95	90	99	67	733	972	1417	up-regulated
MARCKS	643.648	2.81826	0.135775	1.48409e-96	1.98998e-94	161	163	130	932	1145	1615	up-regulated
GUCY1A2	548.474	4.04201	0.195418	4.70396e-96	6.23958e-94	76	48	53	750	999	1715	up-regulated
BCAS1	898.626	2.83994	0.139113	1.36713e-93	1.73865e-91	250	186	187	1442	1526	2144	up-regulated
RIMBP3C	1277.32	3.18943	0.156432	2.46416e-93	3.10182e-91	184	303	230	1781	2166	3726	up-regulated
KLF4	960.84	2.91579	0.14341	8.64107e-93	1.07673e-90	186	274	180	1549	1796	2102	up-regulated
CYBRD1	434.153	6.77188	0.334753	7.64132e-91	9.06378e-89	6	8	8	727	806	1298	up-regulated
ARHGAP26	789.694	2.64983	0.132387	5.36775e-90	6.24685e-88	174	238	204	1220	1315	1898	up-regulated
KCND3	293.836	5.00244	0.24974	9.71542e-90	1.12009e-87	14	21	15	493	597	756	up-regulated
RASSF5	322.275	4.06775	0.203754	1.25707e-89	1.43586e-87	37	27	38	511	598	884	up-regulated
ATOH8	403.526	3.5542	0.178399	2.20033e-89	2.49021e-87	55	51	72	650	776	980	up-regulated
NR2F1	360.775	6.25668	0.312983	5.20016e-89	5.77921e-87	7	7	12	615	728	970	up-regulated
ASPH	1507.78	2.20504	0.111075	1.82738e-88	2.01273e-86	508	587	436	2233	2414	3402	up-regulated
ROBO1	382.306	6.40205	0.32354	3.00033e-87	3.24668e-85	6	9	10	568	775	1159	up-regulated
CADPS2	1512.27	2.1151	0.107387	4.14562e-87	4.44699e-85	497	605	511	2193	2428	3359	up-regulated
UGT2B10	888.47	8.67554	0.437547	1.16473e-86	1.23863e-84	6	4	2	1777	1407	2581	up-regulated
ETV5	289.752	4.01613	0.205135	3.43057e-86	3.61705e-84	32	31	32	485	530	761	up-regulated
TBC1D30	979.212	2.2825	0.116769	6.74557e-86	7.01555e-84	335	326	287	1447	1557	2291	up-regulated
SLC7A11	660.15	3.51541	0.180096	6.95178e-86	7.14643e-84	114	83	102	888	1130	2061	up-regulated
RIMBP3	683.673	3.14728	0.161181	8.76419e-86	8.93513e-84	111	164	119	937	1178	1980	up-regulated
TMEM178B	304.794	4.199	0.215709	4.32255e-85	4.37074e-83	33	36	20	500	529	873	up-regulated
EPB41L2	355.784	6.35858	0.326596	2.76004e-84	2.72382e-82	10	12	2	584	682	1045	up-regulated
KIF1A	594.246	2.70603	0.140205	6.64695e-84	6.50768e-82	135	157	155	926	963	1474	up-regulated
CXCL8	331.998	6.02311	0.313706	1.63214e-82	1.58536e-80	8	7	13	541	761	801	up-regulated
PAK1	336.328	3.4664	0.181327	2.76148e-82	2.66138e-80	60	59	39	543	609	856	up-regulated
ARFGEF3	3445.3	2.00658	0.105585	3.04649e-81	2.84708e-79	1247	1549	1121	4896	5491	7534	up-regulated
IGF2BP2	362.089	3.17259	0.16835	3.65085e-80	3.33607e-78	61	69	74	568	650	904	up-regulated
SIRPA	264.584	5.41095	0.287489	2.16192e-79	1.94667e-77	10	12	12	464	503	712	up-regulated
GATA6	346.694	3.22083	0.171978	3.86877e-79	3.45835e-77	68	66	56	510	642	901	up-regulated
SIX2	360.173	3.33106	0.178885	2.68219e-78	2.34663e-76	58	70	56	544	746	825	up-regulated
KLHL2	464.679	2.94932	0.158897	9.25675e-78	7.87526e-76	119	103	80	713	777	1208	up-regulated
SSTR5	288.398	5.48922	0.298021	2.26572e-76	1.87584e-74	14	8	13	474	680	648	up-regulated
CSGALNACT1	292.093	3.80609	0.207326	4.13742e-76	3.40261e-74	31	44	35	414	609	763	up-regulated
DCBLD2	293.458	5.18833	0.282426	6.25732e-76	5.11194e-74	21	15	8	473	471	966	up-regulated
RAB27B	1419.57	3.22314	0.176354	1.33759e-75	1.08556e-73	350	251	177	1857	2807	3812	up-regulated
ADGRV1	380.683	3.87321	0.212468	4.89162e-75	3.94399e-73	50	60	28	504	723	1157	up-regulated
CAMK2D	302.298	4.18507	0.230469	1.89415e-74	1.5075e-72	25	40	24	493	471	943	up-regulated
HMGCS2	248.09	4.80678	0.267627	9.22389e-73	6.98073e-71	16	18	14	466	395	701	up-regulated
SLC41A2	292.053	4.46215	0.249081	1.04633e-72	7.87047e-71	32	15	24	413	526	933	up-regulated
GBX2	251.198	4.70128	0.262171	1.1234e-72	8.39892e-71	20	15	17	420	564	561	up-regulated
IL20RA	295.826	6.34375	0.353317	3.86335e-72	2.85379e-70	5	5	10	472	597	848	up-regulated
CAPN5	347.105	3.15367	0.177454	1.42004e-71	1.03654e-69	75	67	56	534	696	781	up-regulated
ITGA5	456.626	3.00323	0.169254	2.47262e-71	1.79425e-69	71	125	91	696	866	1069	up-regulated
TSPAN5	713.192	2.17836	0.123105	7.47067e-71	5.32706e-69	249	256	227	1057	1176	1546	up-regulated
KIF13B	916.132	2.53565	0.143522	1.07218e-70	7.60139e-69	226	286	252	1388	1317	2459	up-regulated
MCTP1	302.029	6.44998	0.363887	2.85169e-70	1.99877e-68	7	6	6	506	531	938	up-regulated
GALNT12	1143.71	2.0995	0.119425	6.32152e-70	4.40578e-68	394	476	361	1727	1878	2363	up-regulated
OLFML2A	224.872	3.88778	0.223542	1.49219e-68	1.01141e-66	29	27	24	365	444	555	up-regulated
ALCAM	1213.93	2.10482	0.121718	1.19505e-67	7.96873e-66	481	472	351	1740	1890	2800	up-regulated
KRT82	240.296	5.39822	0.312309	1.85698e-67	1.22501e-65	9	10	12	366	571	577	up-regulated
PLEKHH2	215.406	4.18639	0.243368	4.63542e-67	3.02553e-65	16	25	22	329	434	572	up-regulated
TMTC1	222.019	4.94686	0.287801	7.99117e-67	5.13433e-65	20	9	10	341	418	664	up-regulated
SPATA13	1779.53	1.78146	0.103963	1.75695e-66	1.12299e-64	736	869	679	2365	2796	3824	up-regulated
ANKS6	1217.46	1.99558	0.11688	4.62703e-66	2.92713e-64	436	548	406	1734	2008	2554	up-regulated
SLC6A8	809.939	2.37081	0.140644	1.37088e-64	8.49808e-63	216	288	240	1176	1536	1647	up-regulated
OSBPL10	953.684	2.29753	0.136526	2.43322e-64	1.49334e-62	348	339	230	1463	1539	2131	up-regulated
FZD8	311.475	3.09919	0.184293	2.46055e-64	1.50264e-62	54	76	54	486	618	691	up-regulated
SSTR5-AS1	423.954	7.72138	0.455789	9.24883e-64	5.56554e-62	4	5	2	769	951	965	up-regulated
GRHL1	759.629	2.18465	0.131252	5.6104e-63	3.3274e-61	293	275	210	1123	1234	1682	up-regulated
GUCY1A1	810.843	9.29377	0.550211	1.37463e-62	8.11361e-61	4	1	2	1376	1441	2533	up-regulated
GAREM1	319.343	2.91887	0.176084	1.46059e-62	8.57995e-61	74	74	63	446	553	868	up-regulated
GPR37	187.365	4.73506	0.287022	1.28847e-61	7.49741e-60	13	17	8	312	362	503	up-regulated
ENTPD4	716.947	2.04035	0.125057	1.51214e-60	8.55679e-59	272	292	233	1002	1101	1675	up-regulated
CFL2	427.94	2.50958	0.153993	1.72309e-60	9.70594e-59	130	136	97	594	730	1070	up-regulated
BMP6	235.538	6.0817	0.371684	2.66947e-60	1.49685e-58	4	8	7	344	547	623	up-regulated
OTULINL	208.722	5.5047	0.337792	3.89601e-60	2.16492e-58	13	4	8	321	388	647	up-regulated
HUNK	251.991	3.24313	0.200146	6.92806e-60	3.79843e-58	45	51	40	354	451	706	up-regulated
LHFPL2	412.333	2.45855	0.151716	7.47702e-60	4.08126e-58	132	129	99	593	688	1004	up-regulated
KIAA0513	1043.91	1.9865	0.122665	1.04791e-59	5.69474e-58	351	461	383	1405	1795	2210	up-regulated
DLX1	370.538	2.66287	0.164824	1.29795e-59	7.02262e-58	113	86	86	583	645	840	up-regulated
VPS35L	351.017	2.59716	0.160739	1.34779e-59	7.26041e-58	99	88	94	507	602	863	up-regulated
RDH10	367.184	2.69805	0.167773	4.66725e-59	2.48169e-57	89	94	94	485	646	977	up-regulated
CREB3L1	186.189	4.21953	0.26272	7.89174e-59	4.17822e-57	18	17	18	298	399	442	up-regulated
SLC25A18	188.909	4.90098	0.305999	2.08385e-58	1.08926e-56	8	10	16	352	314	523	up-regulated
AMPH	248.45	3.33946	0.209167	3.09766e-58	1.59886e-56	40	46	40	371	400	734	up-regulated
THRB	556.438	2.3308	0.146244	5.85891e-58	2.99899e-56	197	188	139	741	953	1360	up-regulated
MAGED4	727.82	2.14838	0.136646	1.74363e-56	8.67316e-55	225	286	248	1059	1303	1451	up-regulated
TMCC3	250.432	3.26777	0.209023	6.05583e-56	2.97628e-54	54	51	28	432	415	625	up-regulated
SGMS2	234.488	3.86056	0.247818	1.4687e-55	7.07729e-54	36	29	20	329	383	768	up-regulated
CLN8	1129.63	1.81491	0.11636	1.52086e-55	7.30011e-54	474	523	424	1633	1607	2490	up-regulated
CAPN2	1471.03	2.07998	0.133574	2.01002e-55	9.6107e-54	445	660	495	2157	2551	2932	up-regulated
ANOS1	181.483	4.27154	0.274825	3.14024e-55	1.48992e-53	17	17	16	299	289	557	up-regulated
ZSCAN18	266.985	2.83851	0.183866	1.06139e-54	4.99744e-53	63	56	65	426	483	601	up-regulated
FOXP1	983.964	1.83688	0.118849	1.53206e-54	7.15892e-53	440	415	367	1274	1513	2267	up-regulated
MBP	315.255	2.5922	0.168031	1.69983e-54	7.91285e-53	86	94	74	442	529	812	up-regulated
SMIM31	264.011	6.90198	0.444351	2.81204e-54	1.29922e-52	2	1	9	474	451	794	up-regulated
TRIB2	259.059	2.78019	0.18115	5.3714e-54	2.46326e-52	55	73	58	387	465	621	up-regulated
NTN1	1119.73	1.8896	0.125268	4.3705e-52	1.96053e-50	408	552	395	1624	1780	2286	up-regulated
ATP8B1	1146.32	1.74279	0.115986	1.14495e-51	5.11745e-50	513	537	449	1538	1627	2636	up-regulated
FRAS1	199.179	3.43103	0.229183	1.55354e-51	6.91858e-50	25	36	34	279	360	572	up-regulated
KIF5C	325.541	3.2387	0.216405	1.85083e-51	8.18345e-50	66	62	49	406	525	1070	up-regulated
KRT84	204.786	5.78675	0.385855	2.27115e-51	1.0006e-49	5	5	10	454	399	397	up-regulated
CREB3L2	1371.83	1.78293	0.119176	3.07034e-51	1.33837e-49	543	677	537	1737	2368	2797	up-regulated
SPATS2L	538.93	2.00751	0.134335	3.40642e-51	1.47963e-49	195	227	187	801	816	1185	up-regulated
ZNF827	230.908	2.91404	0.196216	1.0579e-50	4.53134e-49	48	65	40	348	403	584	up-regulated
SAMD4A	213.483	2.97339	0.20057	1.48085e-50	6.29922e-49	40	53	43	318	373	552	up-regulated
ARHGAP44	240.199	2.76454	0.187047	2.89803e-50	1.22014e-48	58	66	50	349	451	562	up-regulated
RHOQ	740.89	2.18493	0.147833	3.65475e-50	1.5335e-48	260	299	201	977	1117	1947	up-regulated
ACSL3	1248.87	1.88237	0.127686	7.04215e-50	2.93486e-48	586	504	422	1856	1846	2661	up-regulated
PSD3	660.865	2.44966	0.166548	8.67248e-50	3.59006e-48	218	198	163	790	1072	1900	up-regulated
PON2	824.311	1.99627	0.135792	1.14889e-49	4.72423e-48	362	299	274	1261	1296	1682	up-regulated
PDE8A	1131.02	1.75728	0.119903	2.91197e-49	1.18947e-47	524	529	415	1662	1669	2304	up-regulated
CARD14	696.996	2.36814	0.162144	3.53841e-49	1.44059e-47	175	226	236	1064	1339	1312	up-regulated
KAT2B	454.975	2.43943	0.167639	9.37693e-49	3.79258e-47	137	156	109	608	690	1270	up-regulated
SOCS2	407.513	2.28557	0.15792	3.02565e-48	1.21578e-46	156	136	101	597	668	938	up-regulated
MAP1B	227.953	3.06321	0.212464	4.01062e-48	1.60113e-46	38	40	58	390	401	517	up-regulated
DOCK5	443.343	2.37048	0.164699	9.88473e-48	3.90827e-46	151	155	102	635	664	1159	up-regulated
TPM2	655.746	2.43599	0.169908	1.72314e-47	6.74816e-46	147	225	205	1000	1283	1239	up-regulated
NKX2-8	183.907	3.4548	0.241447	2.37447e-47	9.22878e-46	22	33	31	280	399	404	up-regulated
GJA3	174.142	6.07596	0.420279	2.37069e-47	9.22878e-46	6	5	3	301	312	514	up-regulated
FLVCR2	393.759	2.38969	0.166821	2.37901e-47	9.22878e-46	149	117	91	578	638	947	up-regulated
PMEPA1	1394.79	1.76784	0.123249	2.8425e-47	1.09922e-45	557	668	573	1760	2483	2729	up-regulated
ATXN1	747.959	1.82836	0.12789	5.18785e-47	1.99369e-45	322	355	258	1046	1098	1669	up-regulated
FAM110C	470.246	2.1021	0.147201	5.57889e-47	2.1373e-45	178	197	130	653	775	1061	up-regulated
MANSC1	341.901	2.27762	0.159734	6.70897e-47	2.54652e-45	115	122	94	528	522	795	up-regulated
FAM83E	146.53	5.22399	0.366634	1.49333e-46	5.61639e-45	5	5	11	255	309	352	up-regulated
BACE2	505.293	2.08916	0.147255	2.01762e-46	7.56514e-45	172	221	153	732	878	1025	up-regulated
TP53INP2	342.227	2.81502	0.199273	2.96184e-46	1.10384e-44	100	69	70	639	491	796	up-regulated
LMO7	407.087	2.20051	0.155433	3.06365e-46	1.13835e-44	124	169	120	540	718	928	up-regulated
SATB1	422.369	8.5687	0.593242	3.19346e-46	1.18302e-44	3	3	0	681	808	1294	up-regulated
ARNT2	460.56	2.06877	0.146365	4.30111e-46	1.58858e-44	167	178	157	585	833	1009	up-regulated
PHLDB2	331.142	2.67677	0.189602	4.49137e-46	1.6539e-44	92	105	57	526	489	868	up-regulated
NEK9	182.286	3.19493	0.227275	1.00901e-45	3.70449e-44	30	39	32	250	328	514	up-regulated
CHRM1	173.474	3.1555	0.224941	1.32075e-45	4.82034e-44	27	34	37	284	307	420	up-regulated
SYT10	154.245	3.93669	0.280191	1.38333e-45	5.03384e-44	13	25	15	253	244	463	up-regulated
SLC35B4	481.718	2.25615	0.160614	1.40692e-45	5.10462e-44	181	168	124	630	754	1265	up-regulated
UBE2E2	243.202	2.60585	0.186263	2.77411e-45	9.94809e-44	70	75	49	359	440	558	up-regulated
728875	609.503	1.80857	0.129181	3.68896e-45	1.31523e-43	251	271	246	773	944	1404	up-regulated
TUBA4A	286.945	2.47711	0.178283	1.03677e-44	3.64374e-43	72	103	72	449	509	606	up-regulated
CERK	393.368	2.02599	0.14609	1.98534e-44	6.89892e-43	147	165	128	538	626	904	up-regulated
ASPHD2	161.117	3.32624	0.240544	2.54776e-44	8.82842e-43	29	30	23	224	325	412	up-regulated
LINC00623	552.294	1.87931	0.135676	2.71745e-44	9.39004e-43	209	228	231	705	892	1253	up-regulated
VIPR1	372.011	2.34769	0.169871	2.7759e-44	9.56521e-43	107	115	122	484	734	800	up-regulated
OLFM2	291.42	2.358	0.17115	5.08763e-44	1.73853e-42	88	93	87	445	524	596	up-regulated
GCNT1	436.65	2.40886	0.175971	1.94354e-43	6.55067e-42	155	152	86	586	731	1112	up-regulated
JPH3	308.47	2.87737	0.210695	2.24667e-43	7.55176e-42	44	91	73	436	650	666	up-regulated
RFTN1	159.277	3.39932	0.248951	2.35806e-43	7.90463e-42	30	22	25	274	248	430	up-regulated
SH2D4A	263.071	2.56394	0.18768	2.647e-43	8.84915e-42	87	73	55	375	428	682	up-regulated
STRN3	1201.46	1.48967	0.109167	6.44258e-43	2.12502e-41	642	618	533	1565	1751	2452	up-regulated
ADAMTS9	207.74	6.9642	0.504764	7.13238e-43	2.34627e-41	2	6	1	377	352	624	up-regulated
ITIH2	271.53	7.70012	0.55588	7.15995e-43	2.34907e-41	0	2	5	445	514	823	up-regulated
MID1	167.654	6.24442	0.454501	7.9109e-43	2.58857e-41	3	8	1	262	302	539	up-regulated
SLC16A9	163.469	3.78235	0.280144	2.22629e-42	7.17064e-41	31	19	12	221	293	509	up-regulated
CACNB4	143.056	5.50556	0.405032	2.42634e-42	7.79462e-41	8	7	2	251	224	453	up-regulated
MATN3	148.053	3.52363	0.261642	3.04643e-42	9.73594e-41	22	19	25	204	311	377	up-regulated
PRSS16	292.204	2.21515	0.164233	3.25444e-42	1.03739e-40	90	114	89	432	474	657	up-regulated
SOX9	487.546	2.51344	0.186987	4.48471e-42	1.42586e-40	93	149	166	637	950	1122	up-regulated
TBC1D8	525.78	1.8786	0.139442	4.99679e-42	1.57648e-40	211	235	192	642	895	1177	up-regulated
ADGRL2	223.352	7.22263	0.528115	6.87849e-42	2.16008e-40	3	3	2	353	405	719	up-regulated
KLF3	518.355	1.93021	0.143533	6.88156e-42	2.16008e-40	217	224	171	663	796	1257	up-regulated
WLS	154.129	3.55942	0.26567	7.0884e-42	2.21935e-40	12	23	32	243	292	390	up-regulated
PRKCA	267.382	2.41695	0.180294	9.53307e-42	2.97721e-40	71	103	65	379	461	633	up-regulated
SLC37A1	1460.52	1.65176	0.123401	1.8152e-41	5.6262e-40	583	742	674	2054	2341	2709	up-regulated
PDE9A	214.026	2.57323	0.193013	2.04781e-41	6.31544e-40	52	62	59	341	373	466	up-regulated
SH3PXD2A	324.116	2.27951	0.171047	2.69539e-41	8.29185e-40	81	126	106	458	522	784	up-regulated
STIM2	481.965	1.87435	0.140501	3.0191e-41	9.26459e-40	205	207	174	607	761	1129	up-regulated
MIA2	927.72	1.55458	0.116454	3.43773e-41	1.0523e-39	469	471	399	1213	1308	2013	up-regulated
DHRS9	412.597	8.7811	0.645674	4.98722e-41	1.51533e-39	1	1	3	663	950	1048	up-regulated
CORO2A	441.694	1.84032	0.13848	5.74038e-41	1.73989e-39	172	196	178	622	669	956	up-regulated
AKAP12	177.168	3.14942	0.238418	8.40519e-41	2.54133e-39	37	29	34	339	282	395	up-regulated
RCAN1	436.059	2.39375	0.181158	1.12895e-40	3.39675e-39	137	159	99	753	579	1049	up-regulated
PRICKLE2	328.346	2.22118	0.168161	1.4481e-40	4.32536e-39	118	127	84	451	516	817	up-regulated
MGAT4A	1145.62	1.9616	0.148507	1.56596e-40	4.6661e-39	535	462	332	1629	1605	2767	up-regulated
CITED1	120.967	5.00983	0.378449	1.64716e-40	4.88447e-39	3	6	11	200	240	324	up-regulated
ROCK2	906.935	1.69916	0.128669	2.10437e-40	6.2104e-39	423	440	351	1095	1346	2158	up-regulated
UGT2B15	1736.34	5.08517	0.388592	2.78085e-40	8.16774e-39	124	105	47	2914	2659	5688	up-regulated
PDGFC	124.417	4.98757	0.377884	2.8674e-40	8.40196e-39	5	8	8	173	240	394	up-regulated
RNF144B	258.871	2.43685	0.185411	2.98081e-40	8.71357e-39	89	78	61	365	407	673	up-regulated
LINC01750	148.861	3.105	0.236592	3.61488e-40	1.05421e-38	29	35	23	244	262	359	up-regulated
PXDN	2314.68	1.57803	0.12061	1.02375e-39	2.94381e-38	932	1300	1068	3113	3679	4380	up-regulated
RAB32	120.255	4.56463	0.34946	1.37817e-39	3.95376e-38	6	13	8	177	278	293	up-regulated
SGMS1	739.968	1.57551	0.120672	1.65863e-39	4.74731e-38	366	373	317	980	1050	1594	up-regulated
ADGRD1	173.761	3.13134	0.241456	1.92087e-39	5.47247e-38	27	32	40	326	297	368	up-regulated
GRM4	196.322	2.79133	0.215669	3.32776e-39	9.39387e-38	42	54	43	335	366	389	up-regulated
SPRY2	158.334	2.91872	0.225562	4.06151e-39	1.1439e-37	34	41	29	249	261	406	up-regulated
MBOAT2	327.282	2.18459	0.169119	6.56029e-39	1.8186e-37	122	116	96	413	529	841	up-regulated
CORO1A	418.665	2.14986	0.1672	1.21761e-38	3.36029e-37	127	146	160	584	795	814	up-regulated
AP4S1	455.596	1.82156	0.141394	1.26657e-38	3.47981e-37	188	197	184	609	662	1067	up-regulated
STARD8	109.558	4.36798	0.339033	1.35062e-38	3.70251e-37	7	12	9	192	204	281	up-regulated
ANTXR2	110.991	4.67883	0.363281	1.58166e-38	4.32624e-37	9	6	8	177	202	326	up-regulated
EHD3	368.187	1.98944	0.155806	4.86058e-38	1.3178e-36	147	162	111	543	590	768	up-regulated
ETV4	354.936	1.8947	0.148963	9.75108e-38	2.59804e-36	133	160	133	502	551	766	up-regulated
MSMO1	725.108	1.75082	0.137554	9.78151e-38	2.60053e-36	358	340	246	997	1048	1613	up-regulated
CGN	1666.75	1.39197	0.109059	9.84766e-38	2.61249e-36	781	973	860	2159	2469	3182	up-regulated
ELL2	355.613	2.0875	0.164241	1.00276e-37	2.6545e-36	143	140	101	491	529	881	up-regulated
EYA2	423.593	1.85738	0.146401	1.40825e-37	3.71995e-36	159	175	183	586	699	862	up-regulated
ARMCX2	229.471	2.36652	0.18687	1.46609e-37	3.86447e-36	80	69	61	310	419	526	up-regulated
CA2	154.815	6.5307	0.508333	1.68856e-37	4.44139e-36	1	6	2	265	279	464	up-regulated
MAP3K5	824.928	1.73532	0.136802	1.79242e-37	4.70452e-36	360	441	285	1037	1242	1907	up-regulated
AHR	521.79	1.72693	0.136762	3.76819e-37	9.80683e-36	237	256	195	668	780	1190	up-regulated
PLD1	221.416	3.23615	0.25727	3.90058e-37	1.013e-35	30	62	28	306	329	722	up-regulated
ARNTL2	236.012	2.3819	0.189507	4.89957e-37	1.26977e-35	79	68	67	323	368	623	up-regulated
TES	512.271	1.63602	0.129904	5.97293e-37	1.53825e-35	242	244	221	661	779	1093	up-regulated
MYO10	1332.53	1.46888	0.116582	6.35308e-37	1.63274e-35	585	770	655	1637	1966	2813	up-regulated
RAPGEF3	321.903	2.16003	0.172234	6.96471e-37	1.78621e-35	94	117	120	502	547	634	up-regulated
SOX21	304.125	8.33184	0.647596	7.44854e-37	1.90238e-35	3	1	1	492	713	748	up-regulated
OSBPL1A	394.797	1.98128	0.157946	8.82424e-37	2.24909e-35	167	156	129	501	604	986	up-regulated
SDR16C5	112.823	5.33089	0.422443	9.23646e-37	2.3493e-35	2	8	5	189	208	326	up-regulated
ELFN1	142.022	3.43308	0.27469	9.67301e-37	2.45527e-35	34	19	14	244	278	309	up-regulated
CLSTN3	894.082	1.7188	0.137239	1.33004e-36	3.35529e-35	327	449	404	1190	1520	1709	up-regulated
CTAGE11P	297.736	2.26843	0.181627	1.45815e-36	3.65604e-35	102	99	88	398	433	817	up-regulated
FGF13	106.791	3.95322	0.317011	2.20156e-36	5.49767e-35	12	16	8	185	188	280	up-regulated
SCAMP5	513.266	1.69365	0.135926	2.9289e-36	7.29918e-35	246	217	222	698	804	1038	up-regulated
PROS1	133.253	3.73099	0.300495	3.00736e-36	7.47959e-35	16	19	17	188	201	452	up-regulated
LRIG3	205.101	2.85928	0.230999	4.93247e-36	1.22183e-34	64	50	26	282	365	546	up-regulated
VOPP1	1201.84	1.48114	0.119184	5.54053e-36	1.3697e-34	544	610	640	1467	1829	2491	up-regulated
DHRS3	113.314	3.602	0.291573	7.29821e-36	1.79702e-34	14	18	16	159	228	302	up-regulated
SLC22A23	779.94	1.5955	0.128778	8.15569e-36	2.00017e-34	316	437	349	1045	1132	1645	up-regulated
CCDC149	507.352	1.68355	0.136383	1.35097e-35	3.2936e-34	235	255	194	718	734	1061	up-regulated
HS6ST2	462.389	1.82942	0.148617	1.66361e-35	4.04778e-34	218	208	150	633	689	1042	up-regulated
KCNS3	322.073	1.98684	0.161629	1.9364e-35	4.70226e-34	140	127	100	446	542	681	up-regulated
DLX2	119.487	3.50046	0.285797	2.47081e-35	5.97644e-34	23	17	14	204	186	331	up-regulated
CTAGE1	272.353	2.45322	0.201558	6.88479e-35	1.64914e-33	81	82	74	334	413	811	up-regulated
PTGER4	132.227	3.28179	0.270076	8.35477e-35	1.99737e-33	21	30	18	231	193	363	up-regulated
SORBS3	829.009	1.67588	0.137486	8.78825e-35	2.09694e-33	329	386	401	1190	1328	1523	up-regulated
PMP22	271.15	2.18688	0.179988	1.02545e-34	2.43736e-33	108	95	73	379	410	679	up-regulated
SYNPO2L	102.426	3.76039	0.309811	1.10756e-34	2.62746e-33	10	15	14	166	196	258	up-regulated
FGFR3	1048.53	1.59835	0.131775	2.02256e-34	4.77061e-33	448	609	425	1396	1714	1967	up-regulated
ID4	598.011	1.54387	0.127274	2.09296e-34	4.9085e-33	268	311	287	742	909	1264	up-regulated
ULBP2	179.13	2.43013	0.201343	2.51201e-34	5.86896e-33	51	61	46	266	290	433	up-regulated
SLC27A2	748.646	1.60942	0.133101	3.03483e-34	7.07706e-33	400	344	303	1068	1057	1529	up-regulated
MALL	244.373	2.17305	0.18021	3.25168e-34	7.56843e-33	72	105	74	338	404	568	up-regulated
RIPK4	928.104	1.8837	0.156477	4.64384e-34	1.07884e-32	278	486	359	1264	1603	1849	up-regulated
NXPH4	418.704	1.94335	0.161667	5.00593e-34	1.16077e-32	142	165	179	636	697	790	up-regulated
ASAP2	881.245	1.59995	0.132874	6.05025e-34	1.4003e-32	426	496	324	1115	1291	1951	up-regulated
FBXW7	555.932	1.55837	0.129545	6.74294e-34	1.55769e-32	287	264	247	738	842	1113	up-regulated
ATP8A1	701.483	4.33255	0.363668	7.5818e-34	1.74821e-32	91	54	38	1123	1132	2200	up-regulated
CHST11	195.488	2.4614	0.205968	1.00484e-33	2.31262e-32	69	53	47	276	310	508	up-regulated
STXBP5	570.534	2.00578	0.167787	1.20683e-33	2.76718e-32	269	225	151	723	906	1396	up-regulated
TBX3	230.688	2.19812	0.18465	1.98015e-33	4.51518e-32	65	93	75	338	353	550	up-regulated
MAPRE2	122.295	6.17871	0.514286	3.62396e-33	8.23301e-32	3	3	3	205	217	375	up-regulated
SFMBT2	524.162	1.70689	0.143915	4.69139e-33	1.06189e-31	257	245	195	748	714	1160	up-regulated
NTSR1	182.348	2.47347	0.20974	6.05385e-33	1.36777e-31	42	60	54	286	328	378	up-regulated
PHLDA1	847.637	2.00692	0.170239	8.15284e-33	1.83864e-31	216	399	339	1296	1379	1681	up-regulated
SAT1	604.085	1.71747	0.145523	8.70115e-33	1.95871e-31	282	270	244	936	925	1088	up-regulated
C1orf116	95.5267	3.95416	0.336881	1.44279e-32	3.22433e-31	9	11	12	135	185	275	up-regulated
FXYD3	986.824	1.4005	0.118985	1.71621e-32	3.82842e-31	520	515	501	1179	1584	1885	up-regulated
LYN	129.528	6.43113	0.540343	1.86181e-32	4.14572e-31	0	5	3	190	276	379	up-regulated
LIPH	92.9453	4.39842	0.375268	1.95611e-32	4.34784e-31	10	4	9	172	161	241	up-regulated
RNASE4	353.17	1.80995	0.154321	2.05338e-32	4.55585e-31	163	161	120	486	572	723	up-regulated
PTGFRN	1753.89	1.34034	0.114052	2.43804e-32	5.39957e-31	835	1097	893	2125	2705	3333	up-regulated
ABCC4	102.3	3.92584	0.336016	2.60216e-32	5.75274e-31	15	11	9	131	196	318	up-regulated
BIK	189.218	2.40789	0.207309	5.54733e-32	1.21982e-30	60	65	44	257	368	408	up-regulated
SCARA3	633.991	1.58797	0.136573	8.29225e-32	1.8105e-30	270	367	263	806	1024	1260	up-regulated
ATP7B	455.066	1.92309	0.165948	9.59643e-32	2.08418e-30	141	200	195	589	660	1144	up-regulated
MECOM	99.4049	4.64533	0.400799	1.07415e-31	2.32468e-30	6	8	7	140	156	355	up-regulated
ENTPD3	108.258	5.84812	0.500328	1.33435e-31	2.87771e-30	4	5	1	208	175	311	up-regulated
HOOK3	364.981	1.73637	0.150634	2.30302e-31	4.95812e-30	161	155	160	459	560	829	up-regulated
RPS7	4824.56	1.14396	0.0988315	2.45554e-31	5.26809e-30	2911	2827	2793	5490	6581	9760	up-regulated
ADAM9	1017.46	1.35505	0.117583	3.26147e-31	6.97288e-30	563	607	458	1245	1418	2140	up-regulated
ARAP2	271.484	2.55837	0.223466	3.52795e-31	7.52955e-30	96	76	50	361	385	823	up-regulated
KLHL5	381.178	1.89849	0.165395	3.65434e-31	7.78583e-30	170	152	134	461	572	974	up-regulated
VSIG10L	263.363	1.91146	0.166586	3.67041e-31	7.80659e-30	102	105	105	344	423	598	up-regulated
SLC25A16	323.371	1.84941	0.161281	4.2885e-31	9.08984e-30	150	145	103	449	500	701	up-regulated
UTRN	1005.04	3.74778	0.329969	5.8284e-31	1.23115e-29	176	134	77	1461	1757	3022	up-regulated
TFPI	200.603	2.74806	0.241258	5.89047e-31	1.24213e-29	67	35	43	237	402	519	up-regulated
MFHAS1	496.184	1.5359	0.134337	8.51586e-31	1.78964e-29	232	275	216	611	747	1063	up-regulated
TMEM45B	133.296	2.74316	0.243311	2.58168e-30	5.35254e-29	36	38	23	223	231	292	up-regulated
LRP8	598.914	1.53162	0.135167	2.61129e-30	5.40485e-29	327	297	249	798	826	1289	up-regulated
CRYBG3	149.142	7.04031	0.610823	2.70447e-30	5.58834e-29	4	2	0	228	262	503	up-regulated
SDC1	1611.56	1.30322	0.114937	3.12529e-30	6.43632e-29	818	961	859	2148	2400	2803	up-regulated
SLC45A3	187.212	2.38637	0.212674	5.01589e-30	1.02784e-28	45	71	53	261	365	389	up-regulated
HIGD1A	540.343	1.75346	0.156034	6.39049e-30	1.30735e-28	278	243	180	713	757	1285	up-regulated
SHANK2	1528.15	1.19727	0.106126	6.80576e-30	1.39e-28	909	968	766	1901	2039	3001	up-regulated
PCDH1	1375.1	1.31348	0.116955	1.04023e-29	2.10711e-28	652	861	729	1738	2053	2551	up-regulated
MYO18A	1634.14	1.54117	0.137866	1.44852e-29	2.91975e-28	612	902	851	2267	2289	3345	up-regulated
ELOVL6	608.701	1.63468	0.146555	1.80696e-29	3.6245e-28	337	283	221	779	894	1354	up-regulated
EEPD1	146.035	2.5535	0.230111	1.89679e-29	3.7985e-28	29	49	41	227	256	324	up-regulated
CTSO	105.832	3.27836	0.295585	1.9751e-29	3.94892e-28	19	19	17	161	158	323	up-regulated
ITGB1BP1	816.948	1.47558	0.132404	2.22821e-29	4.44777e-28	456	365	399	1086	1242	1553	up-regulated
CCDC68	115.741	6.26041	0.556639	2.3972e-29	4.77736e-28	4	2	2	152	206	421	up-regulated
CTAGE10P	146.206	2.48879	0.224744	2.61493e-29	5.20287e-28	42	42	40	203	233	387	up-regulated
GALNT7	1019.27	1.48457	0.133405	2.81053e-29	5.58305e-28	586	521	417	1305	1367	2277	up-regulated
PTPRE	223.595	2.01673	0.182132	3.12229e-29	6.18243e-28	73	86	90	331	346	487	up-regulated
HOXC9	131.546	2.69004	0.244422	4.53077e-29	8.94265e-28	36	25	37	208	232	296	up-regulated
GALNT10	1484.63	1.29507	0.116751	5.20893e-29	1.02321e-27	843	941	667	1739	2219	2935	up-regulated
GALNT5	216.002	8.13834	0.715815	5.38353e-29	1.05582e-27	2	1	1	350	461	592	up-regulated
PKP2	864.81	1.35918	0.122755	5.63007e-29	1.10067e-27	478	482	416	1213	1176	1621	up-regulated
PCDHGA5	95.2491	3.45205	0.314309	6.21889e-29	1.21195e-27	21	10	13	162	157	251	up-regulated
UST	330.333	1.91097	0.173439	6.73734e-29	1.31091e-27	138	148	107	467	436	825	up-regulated
VPS37B	646.236	1.36892	0.123835	6.96125e-29	1.35235e-27	328	370	325	847	962	1198	up-regulated
FAM114A1	408.561	1.56256	0.14166	7.779e-29	1.50175e-27	200	212	174	503	653	836	up-regulated
EGFR	157.198	2.52758	0.230606	9.67684e-29	1.8623e-27	40	61	30	220	293	361	up-regulated
PDE10A	91.2801	3.35187	0.306705	1.18106e-28	2.26588e-27	17	12	16	139	165	242	up-regulated
SPTBN1	2238.89	1.10298	0.0999582	1.20525e-28	2.30869e-27	1252	1478	1315	2658	2994	4326	up-regulated
CLCA2	131.375	3.33911	0.3064	1.21414e-28	2.32212e-27	29	12	24	235	167	389	up-regulated
MFSD6	799.44	1.28306	0.116593	1.32945e-28	2.53871e-27	441	473	409	927	1171	1616	up-regulated
SWAP70	419.535	1.62527	0.148452	1.85304e-28	3.52763e-27	190	208	184	490	633	979	up-regulated
CXADR	194.402	2.45155	0.225996	3.24102e-28	6.1227e-27	68	57	44	246	291	573	up-regulated
CDC42EP3	204.459	2.145	0.198111	4.71667e-28	8.82926e-27	60	94	59	284	359	441	up-regulated
NOL10	541.798	1.46268	0.13451	4.89444e-28	9.14816e-27	298	267	252	710	742	1150	up-regulated
ZNF275	504.571	1.464	0.134733	5.35211e-28	9.98844e-27	238	296	229	629	727	1074	up-regulated
SHISA8	90.7272	3.95016	0.366619	5.77966e-28	1.07701e-26	9	8	13	182	182	168	up-regulated
WNT5A	83.1721	3.74042	0.346235	5.94156e-28	1.10551e-26	9	14	9	136	134	242	up-regulated
KHDRBS3	83.1292	4.09798	0.380597	7.88968e-28	1.45264e-26	14	4	7	139	178	186	up-regulated
ARHGAP5	2282.9	1.35081	0.124673	8.31698e-28	1.52676e-26	1364	1297	997	2691	3058	5122	up-regulated
ADCY5	131.58	3.00393	0.279874	8.67778e-28	1.59063e-26	19	34	28	265	180	304	up-regulated
GPR39	195.694	2.06165	0.191387	8.72218e-28	1.59639e-26	63	83	67	298	297	430	up-regulated
DNAJC3	982.643	1.29152	0.119534	9.16344e-28	1.67219e-26	558	575	485	1158	1319	2135	up-regulated
GPSM3	192.96	2.19236	0.204329	1.16937e-27	2.1245e-26	67	66	61	322	319	366	up-regulated
CYR61	412.924	1.61099	0.149755	1.33701e-27	2.4255e-26	170	209	196	561	670	771	up-regulated
CGNL1	350.541	1.94098	0.180988	1.63918e-27	2.96931e-26	116	168	126	467	466	926	up-regulated
NR4A1	835.253	1.58522	0.147641	1.89159e-27	3.4215e-26	339	475	370	1275	1249	1461	up-regulated
ST6GALNAC2	224.199	2.19505	0.205504	2.10845e-27	3.8026e-26	102	71	53	326	384	483	up-regulated
PCDHB3	548.329	1.80924	0.169033	2.1579e-27	3.88611e-26	160	284	244	699	864	1243	up-regulated
SEL1L3	584.752	1.50724	0.140493	2.29333e-27	4.12398e-26	281	331	253	701	808	1364	up-regulated
XKR6	74.6847	4.51705	0.421913	2.47941e-27	4.45211e-26	7	4	6	121	136	214	up-regulated
TMEM191C	1180.98	1.8227	0.170645	2.56405e-27	4.5974e-26	418	552	498	1336	2467	2130	up-regulated
TBC1D2B	1521.46	1.21443	0.113274	3.31224e-27	5.92172e-26	909	958	742	1745	2322	2854	up-regulated
KDELC2	509.464	1.69294	0.158651	3.58892e-27	6.40707e-26	260	258	166	638	740	1199	up-regulated
QPCT	78.1577	4.20946	0.395468	3.94545e-27	7.01313e-26	8	8	6	105	144	250	up-regulated
TFF3	914.484	1.63989	0.153874	3.94417e-27	7.01313e-26	387	449	418	1505	1330	1533	up-regulated
SPRED1	275.268	1.92678	0.181057	3.99029e-27	7.08262e-26	107	106	110	337	404	717	up-regulated
DOCK11	93.0326	5.6235	0.523544	3.9974e-27	7.08505e-26	3	6	1	131	145	348	up-regulated
SLC18B1	102.378	6.26802	0.579869	4.15936e-27	7.36152e-26	4	2	1	146	200	330	up-regulated
TOGARAM1	1065.05	1.43133	0.134157	4.62755e-27	8.17843e-26	620	591	428	1250	1531	2355	up-regulated
TMEM191B	1338.34	1.88187	0.177096	4.6579e-27	8.2203e-26	417	622	571	1501	2798	2508	up-regulated
SLC37A3	456.36	1.54547	0.145489	6.94795e-27	1.21747e-25	235	237	189	549	653	1050	up-regulated
ZNF93	161.852	2.78531	0.264397	7.52273e-27	1.31445e-25	56	26	32	229	238	482	up-regulated
SOX11	279.652	8.90571	0.812974	1.02304e-26	1.78252e-25	1	0	2	460	555	816	up-regulated
MANEAL	523.495	1.37173	0.129449	1.04226e-26	1.81345e-25	272	305	251	690	761	992	up-regulated
F2R	121.395	2.6614	0.25329	1.05824e-26	1.83606e-25	39	23	30	191	211	277	up-regulated
NR3C2	74.279	4.43436	0.419136	1.09766e-26	1.90179e-25	6	10	2	122	132	214	up-regulated
KLF5	483.327	1.50725	0.142427	1.10376e-26	1.90968e-25	249	270	196	568	746	1039	up-regulated
DHRSX	814.933	1.32617	0.125177	1.11993e-26	1.93493e-25	471	463	385	1123	1082	1564	up-regulated
SOX2	281.627	8.90857	0.813664	1.19883e-26	2.06836e-25	2	0	1	551	563	678	up-regulated
INHBB	575.08	1.41924	0.134211	1.25643e-26	2.1617e-25	337	281	268	726	842	1162	up-regulated
GYG1	714.908	1.391	0.131613	1.37221e-26	2.35761e-25	388	395	336	1028	936	1377	up-regulated
C17orf58	703.939	1.50766	0.143045	1.62897e-26	2.79485e-25	366	395	279	1042	1022	1266	up-regulated
MUC2	76.7162	4.55796	0.43372	2.13766e-26	3.66253e-25	5	9	3	161	121	189	up-regulated
SH3YL1	574.842	1.33352	0.126705	2.39524e-26	4.09815e-25	325	336	267	708	838	1138	up-regulated
SMCO4	143.891	2.25098	0.21553	2.61092e-26	4.45481e-25	45	50	45	207	251	314	up-regulated
FJX1	533.56	1.57186	0.150104	3.15142e-26	5.3622e-25	220	303	238	707	899	957	up-regulated
FIBCD1	895.013	1.43962	0.13747	3.60881e-26	6.11515e-25	389	523	454	1143	1478	1581	up-regulated
ASAH1	782.543	1.44757	0.138272	3.70068e-26	6.26223e-25	477	378	334	1050	1096	1578	up-regulated
TXNRD1	1254.51	1.27905	0.122146	4.40449e-26	7.42264e-25	799	663	614	1575	1696	2536	up-regulated
LYPD1	83.933	3.63882	0.351445	4.89692e-26	8.21884e-25	13	6	15	127	186	187	up-regulated
LDLRAP1	578.992	1.32275	0.126591	5.22595e-26	8.74726e-25	302	330	305	730	872	1074	up-regulated
CPNE4	125.736	7.03176	0.660731	5.35656e-26	8.95373e-25	2	1	2	250	204	356	up-regulated
PRKAA1	739.471	1.4601	0.140057	6.07971e-26	1.0135e-24	418	408	295	864	1065	1663	up-regulated
SLAIN2	905.001	1.22433	0.117321	6.99925e-26	1.16208e-24	544	562	438	1075	1256	1822	up-regulated
FANCM	558.966	1.89889	0.183771	1.05104e-25	1.72874e-24	280	232	157	688	777	1498	up-regulated
GULP1	251.486	2.46398	0.23926	1.0801e-25	1.77418e-24	101	73	43	321	368	752	up-regulated
ONECUT2	110.423	2.73407	0.265897	1.12278e-25	1.84184e-24	30	20	30	151	202	279	up-regulated
ZNF549	75.343	4.14977	0.402257	1.18479e-25	1.94098e-24	13	6	3	108	139	229	up-regulated
LINC01138	537.898	1.5813	0.152924	1.28902e-25	2.10614e-24	293	279	193	733	721	1192	up-regulated
TMEM33	672.999	1.36079	0.13204	2.50262e-25	4.07286e-24	379	371	321	816	888	1500	up-regulated
PTPN21	252.831	1.8122	0.1769	2.90629e-25	4.69882e-24	117	116	84	352	356	586	up-regulated
CHST1	175.228	2.26815	0.222575	3.49759e-25	5.64742e-24	50	70	49	259	345	321	up-regulated
YWHAQ	2111.19	1.13407	0.110654	5.29559e-25	8.46198e-24	1368	1264	1123	2394	2808	4362	up-regulated
ATP13A5	236.147	8.66085	0.818549	5.73338e-25	9.14967e-24	0	2	1	421	369	774	up-regulated
FAXC	129.924	2.60704	0.257382	6.62566e-25	1.056e-23	40	44	19	181	211	350	up-regulated
ATP4A	150.062	7.59261	0.727094	7.61819e-25	1.21262e-23	2	1	1	313	306	319	up-regulated
TRAPPC12	853.044	1.46486	0.144099	8.35961e-25	1.32721e-23	345	499	440	1152	1353	1510	up-regulated
LOC606724	137.379	2.57653	0.255738	8.67759e-25	1.37592e-23	37	30	42	247	242	253	up-regulated
SH3D19	597.707	1.40719	0.138452	9.76698e-25	1.54667e-23	335	347	249	711	849	1305	up-regulated
GLIPR2	77.0611	3.56122	0.354549	1.40551e-24	2.21881e-23	16	8	9	106	166	193	up-regulated
VWDE	71.0969	3.86919	0.384227	1.40654e-24	2.21881e-23	5	12	8	110	119	214	up-regulated
TMEM62	392.449	1.53833	0.152123	1.41406e-24	2.22782e-23	186	218	166	548	512	850	up-regulated
FNDC3B	560.543	1.49938	0.148358	1.61148e-24	2.53238e-23	262	333	238	639	805	1314	up-regulated
SYK	456.246	1.37022	0.135802	2.14724e-24	3.34872e-23	231	275	217	565	642	950	up-regulated
SIRPB1	66.7777	4.73897	0.470324	2.26108e-24	3.52181e-23	4	4	5	97	140	187	up-regulated
NET1	1316.14	1.06203	0.105038	2.42813e-24	3.77723e-23	830	873	723	1534	1857	2390	up-regulated
ABHD3	270.151	1.68032	0.167336	2.55405e-24	3.96311e-23	134	121	108	349	389	620	up-regulated
BTBD3	497.674	1.42321	0.141425	2.68434e-24	4.15483e-23	272	295	202	615	721	1041	up-regulated
PON3	133.489	7.41667	0.721034	4.0675e-24	6.27209e-23	1	0	3	248	240	375	up-regulated
SGCE	372.785	5.15093	0.522947	5.0516e-24	7.77014e-23	31	18	6	665	765	899	up-regulated
MTMR12	922.978	1.20299	0.120355	6.66133e-24	1.0208e-22	569	548	471	1136	1184	1905	up-regulated
BTC	96.9912	2.91887	0.295288	6.98375e-24	1.06888e-22	27	21	15	119	185	268	up-regulated
STK39	501.242	1.44378	0.144888	7.15227e-24	1.09331e-22	267	289	210	598	695	1136	up-regulated
USP46	297.858	1.73675	0.174821	7.29389e-24	1.11358e-22	146	136	107	355	437	737	up-regulated
MARVELD3	712.705	1.17315	0.1176	8.2157e-24	1.25122e-22	414	428	400	896	960	1353	up-regulated
FNTA	478.84	1.3928	0.140013	8.55313e-24	1.2994e-22	284	256	209	601	685	982	up-regulated
ITIH6	100.747	6.70305	0.661991	9.43944e-24	1.42527e-22	1	1	3	187	180	282	up-regulated
SPAG1	438.65	1.5874	0.160101	9.92265e-24	1.4964e-22	238	196	185	527	605	1062	up-regulated
SCN1B	174.209	2.14448	0.217367	9.94147e-24	1.49741e-22	43	73	64	254	314	346	up-regulated
S100P	210.679	1.99423	0.202081	1.08379e-23	1.63044e-22	66	101	71	305	382	391	up-regulated
SLC8A1	122.643	2.36971	0.24115	1.36234e-23	2.03954e-22	36	39	36	198	175	299	up-regulated
SLC12A8	140.825	2.30564	0.234578	1.42994e-23	2.13815e-22	38	56	39	174	275	319	up-regulated
LNX1	235.904	1.79289	0.181983	1.56599e-23	2.33875e-22	92	106	100	292	343	584	up-regulated
UGT8	66.5896	4.43277	0.449903	1.66164e-23	2.4786e-22	5	7	4	111	98	217	up-regulated
PRICKLE2-AS1	72.7114	5.56304	0.559003	1.77621e-23	2.6463e-22	5	2	1	134	124	207	up-regulated
LEF1	67.3347	5.12714	0.51825	1.96157e-23	2.91893e-22	1	4	5	123	113	192	up-regulated
NAV2	550.873	1.56181	0.158745	2.07466e-23	3.0835e-22	275	268	244	859	654	1155	up-regulated
FER1L6	126.646	7.35165	0.72723	2.16973e-23	3.22091e-22	1	2	1	177	261	402	up-regulated
HSD11B2	129.79	2.62965	0.269922	2.5054e-23	3.71473e-22	40	32	28	240	239	220	up-regulated
SRD5A1	470.893	1.29751	0.131885	2.85893e-23	4.23382e-22	255	273	244	568	708	902	up-regulated
ST3GAL5	535.205	1.34992	0.137316	2.87993e-23	4.25982e-22	246	304	303	679	753	1076	up-regulated
GRB10	225.687	1.87592	0.191908	3.10191e-23	4.58265e-22	81	96	95	255	376	550	up-regulated
RBM47	1500.38	1.10092	0.112282	5.02434e-23	7.3874e-22	905	1057	759	1796	2114	2730	up-regulated
MAF	104.334	6.75384	0.679661	5.39274e-23	7.90081e-22	1	3	1	132	292	245	up-regulated
MTURN	446.671	1.52397	0.156297	5.47396e-23	8.0103e-22	258	219	176	549	624	1021	up-regulated
HOMER1	554.51	1.47462	0.151339	6.13294e-23	8.95337e-22	322	282	228	645	777	1291	up-regulated
NCEH1	250.181	1.81232	0.186825	6.93514e-23	1.00531e-21	119	105	89	297	370	636	up-regulated
RNF144A	111.061	2.36443	0.244952	7.9711e-23	1.15413e-21	30	40	31	165	179	265	up-regulated
SEC23A	1465.46	1.03954	0.10647	7.99979e-23	1.15692e-21	972	961	796	1744	2024	2624	up-regulated
ABHD17B	346.477	1.47333	0.151721	8.53392e-23	1.23128e-21	187	183	150	434	483	761	up-regulated
NR4A2	289.021	1.80218	0.186993	1.16291e-22	1.6681e-21	112	134	116	488	428	505	up-regulated
SCFD1	1074.39	1.30584	0.134754	1.18733e-22	1.70115e-21	702	583	471	1389	1442	2161	up-regulated
CNN2	365.82	1.5609	0.161663	1.25954e-22	1.80043e-21	189	182	152	484	626	641	up-regulated
TBC1D2	402.177	1.46928	0.151963	1.25827e-22	1.80043e-21	177	242	186	561	540	821	up-regulated
NCOA1	802.314	1.22914	0.126789	1.30944e-22	1.86959e-21	471	525	371	935	1118	1644	up-regulated
KLHL29	67.5235	3.5461	0.369897	1.31569e-22	1.87633e-21	14	6	9	115	125	162	up-regulated
ACVR1	377.899	1.39181	0.144013	1.46799e-22	2.0863e-21	200	220	172	462	537	799	up-regulated
PRDM5	73.4387	3.14987	0.328935	1.50294e-22	2.13352e-21	17	13	11	113	125	197	up-regulated
VEGFC	68.4829	3.47463	0.364167	2.19133e-22	3.09648e-21	5	14	12	103	126	185	up-regulated
ME1	586.656	1.4208	0.147776	2.30552e-22	3.25411e-21	338	325	243	732	759	1339	up-regulated
EPHB3	1082.9	1.24678	0.129601	2.33149e-22	3.27951e-21	498	690	631	1287	1617	2056	up-regulated
CPLANE1	63.9167	5.05715	0.524477	2.45557e-22	3.44226e-21	2	6	2	89	126	200	up-regulated
STRN	914.474	1.33246	0.138687	2.69722e-22	3.77243e-21	560	518	399	1034	1257	2060	up-regulated
LARP6	238.896	1.70603	0.178501	2.79861e-22	3.90982e-21	100	107	108	314	415	450	up-regulated
DIP2B	1385.36	1.09756	0.113942	2.81577e-22	3.92933e-21	863	921	729	1531	1850	2853	up-regulated
EHF	1558.49	1.03405	0.107538	3.50475e-22	4.88526e-21	988	1100	828	1787	2089	2973	up-regulated
MAPK6	1833.37	1.1704	0.121946	4.08886e-22	5.68019e-21	1198	1123	890	2093	2399	3902	up-regulated
SLC39A8	613.386	1.32969	0.139086	4.13972e-22	5.74439e-21	369	324	296	756	793	1350	up-regulated
OAF	158.418	2.07789	0.219138	4.2389e-22	5.8688e-21	51	51	67	213	290	327	up-regulated
CHSY3	73.155	3.1463	0.332448	4.50778e-22	6.23408e-21	11	17	13	109	120	208	up-regulated
ADAM17	478.933	1.37967	0.144522	4.75083e-22	6.56285e-21	259	276	220	521	736	1031	up-regulated
GABBR2	88.5938	6.51694	0.671574	5.29175e-22	7.29375e-21	2	2	1	135	153	301	up-regulated
WIPI1	390.699	1.38115	0.145015	5.65087e-22	7.77137e-21	221	225	169	510	554	773	up-regulated
ANXA2P1	645.575	1.30947	0.137341	5.74433e-22	7.89109e-21	358	369	326	748	838	1475	up-regulated
LAMC2	390.344	1.51421	0.159276	5.75468e-22	7.89653e-21	158	228	187	463	650	772	up-regulated
RIN2	116.419	2.25378	0.238888	6.86856e-22	9.37285e-21	41	41	31	155	205	272	up-regulated
GRB7	427.138	1.36269	0.143463	7.05087e-22	9.611e-21	211	241	224	570	646	761	up-regulated
RASD1	342.582	1.91404	0.202832	7.12394e-22	9.69988e-21	125	140	137	589	585	513	up-regulated
EXPH5	210.765	1.89969	0.201793	9.39376e-22	1.27063e-20	98	65	86	303	297	491	up-regulated
SCD	6159.53	0.90672	0.0953204	1.0083e-21	1.36088e-20	4238	4288	3671	6770	7785	11843	up-regulated
PRTFDC1	70.3864	3.46163	0.36951	1.02247e-21	1.3785e-20	17	6	9	105	117	208	up-regulated
ZNF229	258.963	12.5997	3.10497	1.16886e-21	1.57242e-20	0	0	0	430	437	859	up-regulated
TMEM63A	721.575	1.31908	0.139629	1.22931e-21	1.65014e-20	316	438	414	931	1070	1327	up-regulated
SH3BGRL2	267.929	1.87865	0.200076	1.34304e-21	1.79889e-20	115	125	84	291	408	726	up-regulated
BCRP2	275.832	1.49761	0.159053	1.37074e-21	1.834e-20	132	140	135	376	394	553	up-regulated
MAP3K20	538.526	1.33703	0.141682	1.40967e-21	1.88404e-20	299	310	258	586	775	1204	up-regulated
GDF11	390.587	1.31875	0.140019	1.63801e-21	2.18449e-20	198	230	205	505	549	758	up-regulated
NFIA	613.177	1.38946	0.14766	1.67966e-21	2.23519e-20	332	287	336	767	786	1383	up-regulated
BCAN	122.825	2.22504	0.238347	1.72101e-21	2.2853e-20	30	49	42	170	214	277	up-regulated
EXTL3	725.261	1.15926	0.122885	1.75737e-21	2.32856e-20	391	480	404	818	1054	1407	up-regulated
SATB2	425.397	1.3309	0.141434	1.78548e-21	2.36327e-20	227	247	212	554	549	892	up-regulated
IKBKE	213.069	1.69687	0.181361	2.02622e-21	2.66475e-20	87	103	93	263	363	436	up-regulated
UGT2B11	311.834	9.58978	0.971875	2.14798e-21	2.82188e-20	0	1	1	586	551	890	up-regulated
SLC44A3	91.6642	2.60528	0.280491	2.42193e-21	3.17165e-20	27	25	20	131	142	251	up-regulated
ERRFI1	862.449	1.2907	0.137875	2.91434e-21	3.80437e-20	451	565	407	1034	1420	1489	up-regulated
AMZ1	849.512	1.2472	0.133476	3.56952e-21	4.65472e-20	413	524	489	1004	1351	1509	up-regulated
ZNF415	58.5402	4.92023	0.527687	4.49434e-21	5.83602e-20	2	5	3	94	98	186	up-regulated
HNMT	379.623	1.40763	0.151306	4.55256e-21	5.90541e-20	207	195	186	449	521	858	up-regulated
ATG16L1	602.784	1.16562	0.124943	4.55938e-21	5.90803e-20	343	383	329	716	896	1091	up-regulated
RNF170	256.965	1.73073	0.186636	4.57518e-21	5.92229e-20	114	132	91	296	378	650	up-regulated
SLC39A14	658.47	1.23687	0.133037	6.2841e-21	8.10885e-20	352	440	325	727	989	1321	up-regulated
ZNF778	330.221	1.55161	0.167904	7.24709e-21	9.31251e-20	146	197	134	386	479	773	up-regulated
RASSF3	556.496	1.15062	0.124063	7.86944e-21	1.01017e-19	328	345	308	667	751	1091	up-regulated
EPB41L4A	217.839	1.83986	0.200175	8.65804e-21	1.11025e-19	93	96	79	301	271	564	up-regulated
ANXA2	3326.06	1.12023	0.121019	9.86103e-21	1.26188e-19	1830	2179	1943	3629	4175	7387	up-regulated
LDLRAD4	423.752	1.53716	0.166961	1.00285e-20	1.28199e-19	227	238	152	488	608	1006	up-regulated
GUCY1B1	273.669	9.39969	0.972072	1.24189e-20	1.58264e-19	1	0	1	478	498	818	up-regulated
ARHGEF3	233.581	1.62748	0.177569	1.32949e-20	1.69252e-19	123	115	85	297	348	516	up-regulated
STK40	798.455	1.18283	0.128476	1.40926e-20	1.79223e-19	393	537	456	1004	1130	1453	up-regulated
SEMA3E	174.826	2.15072	0.235922	1.43871e-20	1.82592e-19	60	76	45	241	220	501	up-regulated
CALML5	197.114	2.20604	0.242742	1.57535e-20	1.99459e-19	57	62	76	221	449	378	up-regulated
HERPUD1	682.378	1.15025	0.12507	1.57646e-20	1.99459e-19	394	394	411	824	994	1228	up-regulated
SSTR2	95.6328	2.35814	0.259288	1.58499e-20	2.00333e-19	29	32	26	138	161	225	up-regulated
GLI3	584.242	1.18326	0.128885	1.83522e-20	2.31249e-19	332	386	298	719	761	1178	up-regulated
ALDH3A2	1285.62	1.02995	0.111969	1.85492e-20	2.33493e-19	879	835	690	1540	1758	2296	up-regulated
MIR9-3HG	819.619	1.11132	0.121049	1.93885e-20	2.43809e-19	523	518	432	1009	1184	1420	up-regulated
PTPRG	383.793	1.46585	0.160351	1.97509e-20	2.4786e-19	199	232	149	471	526	869	up-regulated
ARSJ	60.9079	3.50091	0.386623	2.15379e-20	2.69191e-19	12	8	7	90	101	183	up-regulated
ANXA2P2	3356.98	1.11624	0.121733	2.29527e-20	2.86293e-19	1861	2183	1974	3664	4180	7482	up-regulated
HHIPL2	53.756	4.0909	0.450686	2.29886e-20	2.86452e-19	5	5	6	89	110	129	up-regulated
TOM1L2	1331.73	1.00293	0.109286	2.30414e-20	2.8682e-19	795	969	761	1590	1825	2336	up-regulated
WASF3	529.009	1.15856	0.126515	2.3255e-20	2.89187e-19	301	333	295	635	711	1045	up-regulated
ZC3H12C	67.9906	3.56987	0.394666	2.35618e-20	2.92707e-19	11	13	5	103	92	231	up-regulated
TBC1D4	509.772	1.31669	0.144189	2.47176e-20	3.06448e-19	306	305	219	581	757	1056	up-regulated
TOX3	127.291	7.73482	0.817312	2.47809e-20	3.06925e-19	0	2	1	209	235	394	up-regulated
GPC6	72.2842	5.95792	0.646462	2.61677e-20	3.23451e-19	2	3	1	111	99	277	up-regulated
DMTN	454.647	1.26774	0.138913	2.7677e-20	3.41765e-19	227	283	246	589	659	826	up-regulated
FAM83A	260.693	1.86662	0.206274	2.90069e-20	3.57115e-19	83	97	133	294	453	609	up-regulated
ST6GALNAC1	196.731	12.1562	3.06313	2.92194e-20	3.59372e-19	0	0	0	312	358	640	up-regulated
CAPN8	229.541	2.38755	0.26515	2.94773e-20	3.62183e-19	44	77	83	274	561	396	up-regulated
PLPP5	372.698	1.39299	0.153173	3.15178e-20	3.8687e-19	223	200	159	465	578	709	up-regulated
HMGA2	53.4796	4.09422	0.452736	3.52224e-20	4.31912e-19	4	8	4	81	104	148	up-regulated
ANG	162.289	1.91833	0.212603	3.75579e-20	4.59638e-19	65	78	48	254	251	320	up-regulated
LOC388692	662.624	1.18493	0.130277	3.92224e-20	4.79057e-19	342	428	378	872	852	1264	up-regulated
ZNF281	767.684	1.20462	0.132725	4.26838e-20	5.20819e-19	494	454	370	1004	963	1527	up-regulated
MEIS1	58.0128	3.41961	0.381087	4.56528e-20	5.56495e-19	9	10	8	98	108	137	up-regulated
FAM171A1	62.618	3.18125	0.355196	4.89292e-20	5.93502e-19	9	12	13	93	120	156	up-regulated
FURIN	1784.1	1.0588	0.116835	6.28555e-20	7.59437e-19	985	1253	1052	2191	2590	2962	up-regulated
MUC5B	28477.7	1.38781	0.153809	6.60494e-20	7.95689e-19	13303	16091	15121	45342	42182	41176	up-regulated
DUSP8	307.512	1.49164	0.166036	7.66686e-20	9.21816e-19	145	176	135	461	417	581	up-regulated
PLA2G15	516.003	1.20745	0.134189	9.48267e-20	1.13571e-18	286	349	252	624	749	969	up-regulated
CDC14B	227.219	1.6488	0.184316	9.936e-20	1.18885e-18	114	118	79	269	361	508	up-regulated
LINC01588	54.9297	4.11382	0.463142	1.12809e-19	1.34716e-18	10	1	5	99	101	135	up-regulated
SLC7A6	632.077	1.22232	0.136181	1.16395e-19	1.38863e-18	397	384	297	725	853	1347	up-regulated
SPRED3	152.663	2.09987	0.236681	1.27981e-19	1.52391e-18	60	67	35	259	240	290	up-regulated
PI4K2B	537.285	1.21544	0.135635	1.36317e-19	1.61848e-18	314	321	283	602	725	1162	up-regulated
MCFD2	1386.65	0.978433	0.108926	1.41517e-19	1.67861e-18	965	880	807	1613	1792	2602	up-regulated
DIRC2	255.348	1.48958	0.167119	1.50652e-19	1.78525e-18	143	128	108	323	371	541	up-regulated
ZIC2	190.199	1.89648	0.213849	1.52176e-19	1.80157e-18	57	91	78	295	244	443	up-regulated
UGT2B28	234.977	9.17246	0.97931	1.65656e-19	1.95928e-18	0	1	1	452	339	758	up-regulated
RNASEH1	359.567	1.28065	0.143698	1.87437e-19	2.20843e-18	203	213	178	470	497	686	up-regulated
NR2F1-AS1	67.9476	6.11539	0.675732	1.88852e-19	2.22297e-18	3	1	1	120	116	205	up-regulated
IFNGR1	341.844	1.38042	0.155085	1.89187e-19	2.2248e-18	202	194	142	422	508	683	up-regulated
100286793	447.089	1.39332	0.156757	2.11076e-19	2.47984e-18	268	256	176	569	592	972	up-regulated
TRAM1L1	50.9004	4.43193	0.500628	2.18291e-19	2.55973e-18	2	4	6	79	99	142	up-regulated
NUDT11	52.0197	4.89027	0.549092	2.25613e-19	2.64308e-18	3	4	2	83	98	151	up-regulated
PPARG	54.6919	4.21984	0.47827	2.36541e-19	2.76062e-18	8	5	2	65	119	164	up-regulated
LGR4	648.323	1.43441	0.162	2.71898e-19	3.17026e-18	379	366	249	858	777	1500	up-regulated
MCUB	370.675	1.27145	0.143401	2.84781e-19	3.31108e-18	217	216	182	467	545	686	up-regulated
SNX7	130.413	2.13583	0.243159	2.86527e-19	3.32824e-18	59	38	38	164	209	335	up-regulated
PRKACB	204.421	1.8968	0.215776	3.24576e-19	3.7596e-18	91	90	63	245	277	569	up-regulated
DHCR24	2775.53	1.01482	0.114264	3.39321e-19	3.91935e-18	1715	1901	1608	3628	3815	4401	up-regulated
KIAA1147	976.989	1.08938	0.122933	3.5596e-19	4.10769e-18	573	698	509	1072	1335	1976	up-regulated
ACP6	540.587	1.3607	0.154388	4.09152e-19	4.69516e-18	274	314	269	627	956	922	up-regulated
PPP2R2A	618.636	1.07755	0.121721	4.11286e-19	4.71526e-18	395	395	340	719	838	1188	up-regulated
CTHRC1	119.194	2.38255	0.273778	4.61919e-19	5.29084e-18	32	34	40	143	271	232	up-regulated
BPIFB2	233.191	12.3943	3.11625	4.62987e-19	5.29784e-18	0	0	0	331	675	476	up-regulated
GRIP1	272.074	1.48978	0.169486	4.69332e-19	5.36081e-18	141	153	111	333	375	622	up-regulated
AKR1B10	59.0187	4.33298	0.496226	4.80022e-19	5.47785e-18	10	4	1	73	95	220	up-regulated
ETNK1	680.522	1.21162	0.137455	5.03389e-19	5.73389e-18	422	411	333	727	953	1478	up-regulated
SHISA9	254.795	1.61685	0.184558	5.23528e-19	5.94681e-18	142	123	89	345	342	579	up-regulated
ENC1	456.013	1.21241	0.137677	5.28602e-19	5.99893e-18	282	274	224	580	602	896	up-regulated
ZNF155	99.0193	2.29962	0.264186	5.30697e-19	6.01717e-18	27	32	34	130	156	263	up-regulated
CDK17	739.341	1.27632	0.145217	5.79363e-19	6.5569e-18	488	422	317	842	1047	1567	up-regulated
EMP1	73.381	2.69765	0.310878	5.8742e-19	6.64199e-18	16	18	20	112	114	194	up-regulated
PCYT2	830.196	1.0014	0.113624	6.35247e-19	7.16963e-18	529	553	489	987	1149	1446	up-regulated
ARHGEF40	340.541	1.40598	0.160635	6.48136e-19	7.30842e-18	166	174	185	455	539	591	up-regulated
GPAT3	103.139	2.25076	0.259091	6.4963e-19	7.31857e-18	41	34	25	144	158	263	up-regulated
PTPRB	52.1329	3.7923	0.436266	6.51952e-19	7.33803e-18	9	6	4	74	97	153	up-regulated
IL1R1	64.3849	2.92773	0.338082	6.75908e-19	7.60073e-18	17	12	12	101	109	163	up-regulated
CDK6	73.0258	3.05545	0.353456	7.18038e-19	8.05979e-18	20	11	12	95	111	238	up-regulated
SMIM14	725.076	1.0661	0.121527	8.08068e-19	9.05389e-18	472	477	383	872	1020	1286	up-regulated
TFF2	80.3249	3.01524	0.350367	8.5334e-19	9.55245e-18	17	11	20	104	200	154	up-regulated
CEMIP2	770.508	1.25653	0.143727	8.87994e-19	9.91339e-18	486	460	345	1039	928	1585	up-regulated
SLC12A2	1712.54	1.32314	0.151464	9.13519e-19	1.01891e-17	1130	992	659	2197	2171	3686	up-regulated
NKD2	129.693	2.19212	0.254158	1.07614e-18	1.19921e-17	31	58	41	177	261	246	up-regulated
MAB21L3	49.7187	3.88467	0.449476	1.11431e-18	1.24063e-17	5	8	4	78	102	123	up-regulated
TJP2	1078.63	0.947088	0.108166	1.12612e-18	1.25264e-17	710	770	618	1259	1396	1972	up-regulated
RRAGD	237.716	1.62522	0.187413	1.1624e-18	1.29183e-17	100	145	85	287	384	509	up-regulated
POM121L8P	209.802	1.55765	0.179971	1.33445e-18	1.47772e-17	110	94	95	292	307	416	up-regulated
MAP9	318.346	1.84857	0.214317	1.36864e-18	1.51287e-17	168	112	108	375	412	908	up-regulated
HSPH1	1859.28	0.863556	0.0990792	1.76883e-18	1.94824e-17	1286	1294	1170	2188	2368	3218	up-regulated
GOLM1	1659.21	0.952084	0.109531	1.90828e-18	2.09249e-17	1005	1165	1042	2067	2206	2760	up-regulated
MIS18BP1	1233.27	1.18393	0.136683	1.95738e-18	2.14443e-17	866	706	568	1432	1678	2526	up-regulated
USB1	506.238	1.19841	0.138489	2.05805e-18	2.25272e-17	295	289	285	677	630	986	up-regulated
NUDT9	446.838	1.15072	0.13293	2.11158e-18	2.30926e-17	267	267	252	554	598	855	up-regulated
MAP2K4	541.311	1.22805	0.142081	2.17442e-18	2.37377e-17	346	315	258	643	703	1161	up-regulated
PPARGC1A	48.4918	4.48991	0.521873	2.2851e-18	2.4858e-17	2	6	3	85	79	142	up-regulated
AUTS2	422.092	1.38339	0.160579	2.31326e-18	2.51422e-17	188	226	245	556	530	922	up-regulated
WWTR1	567.252	1.13372	0.131057	2.34469e-18	2.54614e-17	336	388	287	655	764	1143	up-regulated
CCDC117	766.856	1.02503	0.118332	2.36349e-18	2.56429e-17	504	487	444	847	1045	1482	up-regulated
ITPRIPL2	1376.89	0.983508	0.113633	2.71443e-18	2.9373e-17	800	984	847	1459	1914	2633	up-regulated
AHDC1	735.928	1.07561	0.124552	2.82431e-18	3.05352e-17	402	476	464	911	959	1376	up-regulated
HIVEP2	399.149	1.42067	0.166093	3.96723e-18	4.25934e-17	199	256	162	518	499	906	up-regulated
TBXAS1	52.9604	3.32504	0.393209	4.09951e-18	4.39752e-17	9	8	9	91	96	124	up-regulated
RND1	206.84	1.62373	0.190703	4.37859e-18	4.68467e-17	102	111	73	277	346	384	up-regulated
RNF103	750.311	1.06476	0.124177	4.8292e-18	5.1623e-17	507	477	395	917	961	1435	up-regulated
ROBO2	124.676	11.4061	2.9846	5.18492e-18	5.53776e-17	0	0	0	196	257	367	up-regulated
EIPR1	551.46	1.13933	0.133306	5.47522e-18	5.83771e-17	316	320	337	670	809	972	up-regulated
TSHZ3	67.6377	6.41394	0.73751	6.88562e-18	7.30989e-17	1	2	1	109	133	198	up-regulated
RRM2	1393.56	0.982277	0.114951	6.9109e-18	7.33042e-17	996	906	761	1688	1790	2534	up-regulated
IPPK	306.423	1.27494	0.149934	7.01534e-18	7.43481e-17	169	176	162	365	444	610	up-regulated
HSD17B11	120.998	2.15042	0.255648	7.21358e-18	7.63835e-17	39	41	44	143	177	350	up-regulated
E2F6	432.497	1.28337	0.151097	7.72384e-18	8.17164e-17	243	292	182	526	612	870	up-regulated
NAAA	443.604	1.19105	0.140294	8.74219e-18	9.22529e-17	256	281	230	551	557	920	up-regulated
PDIA5	393.001	1.20036	0.141595	9.3538e-18	9.86226e-17	219	232	223	467	592	718	up-regulated
CTAGE7P	151.666	1.86025	0.221568	1.02325e-17	1.07703e-16	66	65	53	203	198	394	up-regulated
PLCB4	379.155	1.50765	0.178842	1.03829e-17	1.09193e-16	230	199	130	460	524	880	up-regulated
ARHGAP42	48.6308	4.14141	0.494004	1.10217e-17	1.15616e-16	3	7	4	66	81	166	up-regulated
MBIP	509.631	1.17657	0.139247	1.24451e-17	1.30325e-16	341	290	255	592	727	993	up-regulated
GYG2	343.177	1.26609	0.150417	1.45088e-17	1.51294e-16	170	197	202	422	492	666	up-regulated
PGD	1454.02	0.906544	0.107308	1.70019e-17	1.76248e-16	916	1053	908	1786	1796	2560	up-regulated
ACE	134.243	1.96407	0.236314	1.72425e-17	1.78592e-16	40	51	61	213	214	257	up-regulated
DLG3	876.069	0.936277	0.110916	1.7684e-17	1.83011e-16	583	593	533	1002	1126	1632	up-regulated
SEC14L1	1843.48	0.921243	0.109257	1.85787e-17	1.91468e-16	1095	1415	1120	2075	2354	3474	up-regulated
CTGF	49.3862	4.06187	0.48905	1.97385e-17	2.03081e-16	7	6	2	69	76	173	up-regulated
NT5C2	626.815	1.11914	0.13336	2.16345e-17	2.2148e-16	405	391	326	771	768	1282	up-regulated
PTPRJ	799.434	1.07437	0.128025	2.27217e-17	2.32417e-16	490	534	438	1071	965	1473	up-regulated
MTHFD1L	481.662	1.16049	0.13869	2.59129e-17	2.63965e-16	263	325	258	525	710	952	up-regulated
RIOX2	264.548	1.5788	0.18997	2.6206e-17	2.66657e-16	159	117	98	333	361	622	up-regulated
SOAT1	384.148	1.4261	0.171178	2.62622e-17	2.66862e-16	232	215	144	455	521	887	up-regulated
DUSP4	992.526	1.00084	0.119426	2.69257e-17	2.73154e-16	545	696	636	1185	1330	1781	up-regulated
SLC16A7	60.2483	3.47328	0.422631	2.83706e-17	2.86634e-16	16	7	4	89	83	204	up-regulated
BAZ1A	2430	0.812375	0.0967075	2.86578e-17	2.89137e-16	1763	1723	1531	2760	3053	4255	up-regulated
MTHFD2L	213.988	1.72369	0.208342	3.16874e-17	3.18578e-16	123	90	67	268	307	518	up-regulated
MEIS2	106.911	11.1569	2.96768	3.18378e-17	3.1983e-16	0	0	0	207	182	306	up-regulated
MXD1	689.856	1.20596	0.144789	3.33342e-17	3.3459e-16	325	508	354	842	1007	1276	up-regulated
IDH1	770.577	1.06447	0.127647	3.63581e-17	3.63757e-16	537	478	401	896	1010	1514	up-regulated
CASD1	434.767	1.35662	0.163568	3.89059e-17	3.8799e-16	272	249	172	488	624	964	up-regulated
SNTB1	114.327	2.07622	0.252662	4.0399e-17	4.02554e-16	46	52	25	165	170	274	up-regulated
C12orf49	617.308	1.16781	0.14067	4.55707e-17	4.52261e-16	368	418	296	664	965	1165	up-regulated
SMAD9	390.735	1.28518	0.155137	4.57541e-17	4.53716e-16	234	231	180	465	501	873	up-regulated
PRKAR2A	403.889	1.17889	0.142363	5.15162e-17	5.10035e-16	256	224	220	469	580	783	up-regulated
KLHL28	522.857	1.51325	0.183847	5.56467e-17	5.50487e-16	292	268	207	565	658	1414	up-regulated
MAP7	1696.27	0.863457	0.104135	5.61004e-17	5.54531e-16	1178	1211	1031	2051	2151	2870	up-regulated
NPC1	654.437	1.07595	0.130019	6.20627e-17	6.12484e-16	382	483	335	769	890	1240	up-regulated
NOVA1	78.3425	7.01842	0.827204	8.11884e-17	7.93613e-16	2	1	0	128	154	229	up-regulated
PLEKHB2	1069.26	0.923441	0.111784	8.31033e-17	8.11689e-16	708	780	615	1238	1328	2015	up-regulated
MAFF	402.103	1.42922	0.174801	9.23e-17	8.99378e-16	173	266	178	500	696	688	up-regulated
SBK1	974.748	1.10364	0.13427	9.45204e-17	9.19561e-16	496	741	526	1218	1336	1753	up-regulated
BEND7	132.5	1.81916	0.223957	1.02685e-16	9.96637e-16	60	55	49	153	228	302	up-regulated
CXCL17	43.8177	4.46248	0.547896	1.03406e-16	1.00284e-15	1	5	4	86	74	110	up-regulated
PERP	1106.45	0.917454	0.111592	1.0587e-16	1.02512e-15	733	810	637	1325	1470	1879	up-regulated
COL4A3	47.0272	3.39694	0.420574	1.06026e-16	1.02584e-15	9	7	6	73	89	119	up-regulated
CERS6	807.26	1.08629	0.132313	1.06666e-16	1.03122e-15	529	559	385	907	1086	1621	up-regulated
CRLF1	272.964	1.52622	0.187449	1.07827e-16	1.04162e-15	120	153	123	381	471	434	up-regulated
EGR1	1439.09	1.11828	0.13652	1.16016e-16	1.11985e-15	768	1013	797	1977	2039	2242	up-regulated
GPR161	102.727	2.08501	0.258052	1.18494e-16	1.14288e-15	40	36	33	125	201	217	up-regulated
PAPSS2	409.191	1.28221	0.156937	1.21511e-16	1.17015e-15	213	289	177	488	574	845	up-regulated
SSH2	323.091	1.30887	0.160315	1.22186e-16	1.17573e-15	173	211	144	372	454	697	up-regulated
ERO1B	131.082	2.01691	0.249432	1.25118e-16	1.20207e-15	41	65	40	151	199	361	up-regulated
KPNA3	593.477	1.23578	0.151316	1.28404e-16	1.23172e-15	373	352	279	636	788	1364	up-regulated
OSBPL5	655.212	1.18016	0.144534	1.32015e-16	1.26538e-15	335	441	361	847	1005	1051	up-regulated
RAI14	442.341	1.20162	0.147253	1.40457e-16	1.3442e-15	257	256	246	487	585	980	up-regulated
ACSL1	271.826	1.63565	0.201785	1.4127e-16	1.34989e-15	134	153	88	306	375	708	up-regulated
GPR89A	1611.59	1.47452	0.181728	1.47507e-16	1.40731e-15	1000	854	561	2185	1751	3975	up-regulated
RASGEF1B	89.5731	2.53077	0.315465	1.51919e-16	1.44828e-15	36	21	16	129	119	267	up-regulated
BTBD11	170.473	1.83194	0.227105	1.65389e-16	1.57426e-15	78	88	45	229	227	432	up-regulated
CCDC160	47.1763	3.71276	0.462417	1.7109e-16	1.62602e-15	3	10	5	82	68	141	up-regulated
SLC4A4	132.274	8.323	0.976468	1.89274e-16	1.79193e-15	1	0	1	203	248	428	up-regulated
FBXO33	859.989	0.953921	0.117295	1.96292e-16	1.85695e-15	551	603	510	905	1170	1660	up-regulated
ALDH3A1	42.6271	4.28586	0.532738	2.07375e-16	1.96029e-15	3	4	4	57	83	132	up-regulated
UGGT1	1358.38	0.966135	0.118761	2.25563e-16	2.12733e-15	951	872	789	1590	1617	2704	up-regulated
MANBA	527.741	1.07428	0.132362	2.39039e-16	2.24755e-15	323	367	277	636	672	1036	up-regulated
SLC47A1	59.6111	2.8277	0.35544	2.39257e-16	2.24788e-15	11	12	17	82	124	134	up-regulated
UGT2B7	136.055	8.35697	0.985631	2.4225e-16	2.27427e-15	0	1	1	304	181	392	up-regulated
RHOBTB2	674.338	1.0125	0.124864	2.43264e-16	2.28205e-15	391	451	424	846	894	1171	up-regulated
SLC9A6	197.132	1.78934	0.223082	2.46822e-16	2.31368e-15	99	102	49	242	291	488	up-regulated
DNAJC12	189.318	1.49149	0.185337	2.48089e-16	2.32378e-15	103	86	90	245	285	380	up-regulated
BMPR1B	79.5686	2.58768	0.324799	2.52253e-16	2.36099e-15	15	31	17	89	140	234	up-regulated
ZNF615	43.2797	4.30589	0.537404	2.54802e-16	2.38305e-15	6	2	3	59	78	141	up-regulated
GALNT1	775.303	1.10545	0.136602	2.72912e-16	2.54663e-15	532	485	381	902	975	1620	up-regulated
DOCK4	101.387	2.19148	0.275183	2.8673e-16	2.67153e-15	37	29	35	121	150	293	up-regulated
UBE2E3	637.2	0.967587	0.119397	2.87218e-16	2.67406e-15	392	444	389	720	862	1169	up-regulated
CCDC88C	2463.45	0.926724	0.11443	3.14503e-16	2.92367e-15	1414	1837	1578	2773	3542	4118	up-regulated
KCNJ4	79.9019	2.35905	0.29706	3.15163e-16	2.9276e-15	19	29	24	107	163	163	up-regulated
NECAP1	380.562	1.16429	0.144355	3.20602e-16	2.97588e-15	224	250	193	455	497	779	up-regulated
LMO4	332.312	1.22243	0.151788	3.25466e-16	3.01876e-15	175	214	176	378	509	632	up-regulated
HEATR5A	1079.47	1.15238	0.143006	3.43974e-16	3.18563e-15	707	671	525	1120	1412	2458	up-regulated
F2RL1	519.829	1.10076	0.136709	3.81371e-16	3.52404e-15	345	331	263	577	759	983	up-regulated
SH3BP4	1017.7	0.872562	0.107978	3.90628e-16	3.60687e-15	682	745	620	1124	1309	1873	up-regulated
ZNF597	56.175	6.13291	0.751697	4.64087e-16	4.25333e-15	1	2	1	90	91	191	up-regulated
UBASH3B	60.5722	2.83272	0.359424	4.88822e-16	4.47338e-15	14	17	10	69	116	173	up-regulated
UNC5B	220.312	1.41888	0.178064	5.08803e-16	4.64589e-15	108	107	122	261	340	450	up-regulated
PRKCH	628.577	1.06932	0.133356	5.10817e-16	4.66083e-15	422	400	330	776	767	1247	up-regulated
SEC24D	924.761	0.889295	0.110933	6.40472e-16	5.8223e-15	636	654	554	1090	1193	1611	up-regulated
PABPC1L2B	68.4243	6.79744	0.826795	6.91177e-16	6.274e-15	2	0	1	119	133	190	up-regulated
HIC2	280.583	1.28862	0.162522	7.98421e-16	7.2262e-15	137	158	164	362	410	516	up-regulated
MYCN	49.743	3.11458	0.398169	7.99009e-16	7.22623e-15	7	14	7	75	100	115	up-regulated
DRAM1	496.668	1.22028	0.153692	8.34384e-16	7.5296e-15	267	328	252	493	768	1046	up-regulated
PRKAA2	139.759	1.84131	0.234261	8.58324e-16	7.73997e-15	68	57	46	175	189	371	up-regulated
VIPR2	42.0837	3.9081	0.498094	8.72718e-16	7.86402e-15	4	8	2	73	87	93	up-regulated
LDLR	1634.04	0.840912	0.105521	9.94538e-16	8.9552e-15	1092	1253	991	1905	2153	2713	up-regulated
RCBTB2	61.1075	2.61863	0.336042	1.00223e-15	9.01791e-15	16	16	15	87	94	170	up-regulated
GSN	1872.41	1.09818	0.138526	1.02445e-15	9.21107e-15	914	1290	1173	2427	2738	2982	up-regulated
LBR	402.915	1.43329	0.18186	1.03917e-15	9.33664e-15	264	195	156	459	553	954	up-regulated
L3MBTL3	44.3212	5.212	0.657762	1.16814e-15	1.04649e-14	2	2	2	54	99	136	up-regulated
SLITRK5	76.7699	10.6086	2.90968	1.24154e-15	1.1105e-14	0	0	0	109	160	242	up-regulated
MSMB	48.8524	3.3116	0.428158	1.41994e-15	1.26655e-14	12	5	7	61	110	121	up-regulated
SMPD1	455.956	1.12072	0.142174	1.4302e-15	1.27478e-14	233	302	278	581	607	837	up-regulated
PDK4	40.4739	4.06017	0.523423	1.62631e-15	1.44644e-14	2	3	7	72	69	108	up-regulated
RBMS1	566.493	1.06591	0.135333	1.63313e-15	1.45146e-14	359	391	292	661	708	1159	up-regulated
SLC35A1	518.893	1.06149	0.13489	1.71886e-15	1.52545e-14	359	304	289	614	701	973	up-regulated
CPSF3	562.809	1.09947	0.139842	1.74082e-15	1.54273e-14	396	330	289	691	725	1092	up-regulated
ITGA6	128.729	1.83989	0.236941	1.86891e-15	1.65387e-14	49	64	45	148	192	338	up-regulated
LMAN1	1052.47	0.94131	0.119526	1.92842e-15	1.70408e-14	693	772	589	1136	1333	2103	up-regulated
CADM4	281.737	1.32481	0.169611	2.07343e-15	1.8296e-14	128	194	134	340	411	569	up-regulated
GABARAPL1	169.78	1.54132	0.198185	2.17773e-15	1.91889e-14	78	95	72	216	229	393	up-regulated
SLC9A2	424.442	1.25709	0.161037	2.34664e-15	2.06478e-14	255	264	192	466	554	983	up-regulated
FOSL1	68.3744	2.45292	0.319538	2.47944e-15	2.18007e-14	19	20	19	86	144	147	up-regulated
SLC4A11	228.424	1.32765	0.170707	2.57993e-15	2.26681e-14	121	132	114	302	342	409	up-regulated
GNS	1514.2	0.819953	0.104401	2.59324e-15	2.27689e-14	1000	1184	938	1640	1956	2721	up-regulated
LRRC31	71.974	10.5039	2.90419	2.62397e-15	2.30059e-14	0	0	0	126	116	236	up-regulated
MAP4K3	712.209	1.02917	0.131746	2.88676e-15	2.5274e-14	500	445	385	784	927	1446	up-regulated
ODC1	863.859	0.993977	0.127451	2.91158e-15	2.54732e-14	604	552	481	1052	1233	1411	up-regulated
ATP6V1B2	664.902	0.968766	0.12392	2.93253e-15	2.56383e-14	460	454	365	758	863	1261	up-regulated
KIAA1549	570.376	1.05201	0.134789	2.93929e-15	2.56725e-14	360	386	309	667	694	1180	up-regulated
CRIM1	629.957	1.05077	0.134681	3.01188e-15	2.62762e-14	390	443	334	749	758	1295	up-regulated
TACC1	692.061	1.07739	0.138164	3.04514e-15	2.65476e-14	434	441	388	705	921	1509	up-regulated
RNF145	919.83	0.873298	0.111951	3.37703e-15	2.93787e-14	617	634	593	980	1240	1674	up-regulated
ZNF860	142.944	1.77626	0.230985	3.42648e-15	2.9767e-14	75	57	49	182	193	366	up-regulated
PLA2G12A	895.873	0.891757	0.114236	3.50667e-15	3.04421e-14	591	652	543	987	1120	1720	up-regulated
ZIC5	45.7621	3.28559	0.430705	3.64131e-15	3.15887e-14	5	10	8	62	77	141	up-regulated
SLC23A2	601.468	1.03865	0.133587	3.86214e-15	3.34809e-14	344	440	337	651	808	1212	up-regulated
RFC1	906.233	1.01334	0.130346	3.91753e-15	3.39372e-14	653	548	502	1024	1141	1833	up-regulated
PARP8	214.553	1.53189	0.198997	4.14028e-15	3.58166e-14	109	123	80	253	282	536	up-regulated
FAM214B	336.986	1.19758	0.154894	4.23422e-15	3.66036e-14	181	199	197	458	463	587	up-regulated
NACC2	897.058	0.866009	0.11131	4.41239e-15	3.80904e-14	576	660	572	1003	1133	1653	up-regulated
ARHGAP20	67.6969	10.4033	2.89081	4.48921e-15	3.86994e-14	0	0	0	108	127	214	up-regulated
ALG10	303.175	1.45613	0.189257	4.54038e-15	3.91132e-14	178	175	106	369	391	724	up-regulated
SPRY1	78.6878	2.155	0.283185	4.92508e-15	4.23976e-14	24	31	25	121	113	188	up-regulated
TUSC3	858.356	0.868151	0.111815	4.92949e-15	4.2406e-14	570	609	547	1006	1121	1462	up-regulated
ECHDC1	434.817	1.17114	0.151941	5.50542e-15	4.72945e-14	293	244	220	516	551	923	up-regulated
GPR89B	265.402	1.57304	0.205596	5.52193e-15	4.74033e-14	154	125	97	348	308	676	up-regulated
POFUT2	670.546	1.01913	0.131823	5.53346e-15	4.74692e-14	372	491	396	771	983	1152	up-regulated
BANP	561.455	1.02597	0.132902	5.80162e-15	4.97351e-14	313	375	359	673	794	966	up-regulated
BACH2	43.7638	3.43748	0.453382	5.85142e-15	5.01271e-14	6	12	2	68	80	116	up-regulated
RPS6KA1	884.656	0.949872	0.123002	6.71177e-15	5.74177e-14	498	652	565	1009	1235	1536	up-regulated
SLC6A9	321.151	1.35871	0.177842	6.85072e-15	5.85658e-14	125	199	183	430	485	573	up-regulated
TMEM191A	1035.85	1.24366	0.162462	7.43431e-15	6.35108e-14	489	652	596	1119	1884	1685	up-regulated
MCTP2	59.3704	6.60202	0.835988	7.50428e-15	6.40642e-14	1	2	0	104	104	179	up-regulated
TRAPPC6B	1035.34	1.01344	0.131816	7.64335e-15	6.51613e-14	767	648	533	1239	1295	1999	up-regulated
ASCC3	1144.26	1.10644	0.144266	7.9425e-15	6.76181e-14	814	723	526	1232	1516	2446	up-regulated
ADCY3	681.783	0.920569	0.119532	8.01579e-15	6.8195e-14	437	486	417	747	953	1204	up-regulated
GPD2	1156.99	1.03745	0.135125	8.0924e-15	6.87994e-14	858	728	568	1345	1475	2294	up-regulated
PSME4	1031.95	1.02477	0.133415	8.11025e-15	6.89037e-14	718	672	543	1160	1240	2194	up-regulated
SLC10A7	152.764	1.95627	0.258969	8.41323e-15	7.12813e-14	82	56	37	196	200	425	up-regulated
ZNF829	66.3244	2.68679	0.358473	9.67659e-15	8.19289e-14	10	23	16	89	90	213	up-regulated
ATP2C2	831.84	0.957777	0.124953	9.72133e-15	8.22513e-14	460	584	559	956	1113	1508	up-regulated
FOLH1	65.006	10.3327	2.88876	1.02077e-14	8.6248e-14	0	0	0	104	95	242	up-regulated
IQGAP2	48.48	3.1137	0.416851	1.0869e-14	9.17098e-14	15	5	7	77	76	135	up-regulated
SPINK4	117.725	1.79721	0.238938	1.13733e-14	9.58997e-14	50	46	50	182	192	209	up-regulated
NOMO2	9344.89	0.864137	0.112224	1.23385e-14	1.03825e-13	5534	6961	6374	10648	10842	18144	up-regulated
RAI2	129.58	1.82247	0.242834	1.28818e-14	1.08175e-13	45	60	54	223	163	264	up-regulated
NOMO3	9290.12	0.862125	0.11296	1.2873e-14	1.08175e-13	5474	6891	6354	10470	10849	18176	up-regulated
SLC41A1	800.732	0.918858	0.120341	1.30351e-14	1.09388e-13	522	606	451	869	1072	1491	up-regulated
SETD7	1680.49	0.852619	0.111647	1.36799e-14	1.14644e-13	1186	1296	936	1851	2148	3078	up-regulated
CYP2U1	105.157	1.85377	0.247179	1.38312e-14	1.15754e-13	45	40	42	121	179	247	up-regulated
TRIM36	414.844	1.15677	0.152505	1.46653e-14	1.22485e-13	254	265	210	498	497	904	up-regulated
ABHD8	184.399	1.49131	0.198256	1.57778e-14	1.31599e-13	92	99	81	224	327	327	up-regulated
CBLB	263.913	1.27717	0.168993	1.58694e-14	1.32274e-13	151	151	134	306	343	594	up-regulated
TSPAN8	61.8379	10.2517	2.88299	1.62123e-14	1.3504e-13	0	0	0	73	140	203	up-regulated
TMCO3	694.57	0.98993	0.130459	1.71417e-14	1.42589e-13	383	505	433	761	1002	1248	up-regulated
EYA4	108.053	8.74155	1.24165	1.88665e-14	1.56515e-13	1	0	0	175	210	326	up-regulated
PANX2	306.903	1.41171	0.187986	1.89311e-14	1.56945e-13	116	212	146	422	467	545	up-regulated
LINC00994	36.0389	4.15585	0.556813	1.92634e-14	1.59593e-13	3	3	4	55	70	100	up-regulated
MTRF1L	473.67	1.10342	0.146029	1.98035e-14	1.63957e-13	301	311	243	525	600	1024	up-regulated
ZNF528	54.2791	2.56194	0.345905	2.01296e-14	1.66545e-13	15	15	13	78	96	131	up-regulated
RILPL2	196.67	1.46086	0.195233	2.12757e-14	1.75792e-13	82	96	115	272	289	371	up-regulated
BRSK2	196.132	1.57861	0.211938	2.48198e-14	2.0439e-13	74	113	89	268	349	319	up-regulated
TANC1	852.702	0.899055	0.119545	2.63629e-14	2.1652e-13	560	644	490	952	1059	1640	up-regulated
ZNRF3	529.815	1.01669	0.135087	2.72968e-14	2.24041e-13	308	374	314	569	699	1077	up-regulated
HECTD1	4135.05	0.693106	0.0916849	2.93892e-14	2.40574e-13	3073	3252	2685	4477	5209	6904	up-regulated
ENTPD7	237.023	1.37466	0.184249	2.99615e-14	2.45096e-13	136	132	105	273	309	563	up-regulated
LATS2	595.9	0.956964	0.127252	3.00506e-14	2.45662e-13	357	436	359	697	739	1141	up-regulated
PABPC1L2A	54.2239	6.45588	0.839867	3.05528e-14	2.49602e-13	2	0	1	104	94	150	up-regulated
BMP2	39.6061	5.28606	0.702114	3.0649e-14	2.50222e-13	2	1	2	63	89	98	up-regulated
TMEM184B	1130.96	0.973584	0.129713	3.24194e-14	2.64378e-13	614	832	720	1379	1602	1830	up-regulated
MED23	570.217	1.11894	0.149691	3.56213e-14	2.89858e-13	389	368	265	638	733	1221	up-regulated
STX1A	273.083	1.25318	0.168298	3.57209e-14	2.90476e-13	142	154	158	358	415	461	up-regulated
STK38L	323.044	1.51781	0.205078	4.01544e-14	3.25671e-13	204	160	108	382	410	821	up-regulated
EML4	907.826	0.974626	0.130362	4.14298e-14	3.35353e-13	658	622	463	1005	1179	1776	up-regulated
SPIRE1	725.964	0.907476	0.121276	4.31837e-14	3.4932e-13	502	530	406	808	940	1353	up-regulated
KCNH2	338.638	1.28859	0.173877	4.5252e-14	3.65573e-13	156	205	193	405	577	562	up-regulated
RAET1L	72.824	2.23233	0.305091	4.5403e-14	3.66552e-13	25	31	15	105	107	187	up-regulated
NAP1L2	59.8294	2.63852	0.36258	4.72753e-14	3.81169e-13	24	9	12	87	94	162	up-regulated
HS3ST5	53.7051	10.0084	2.85268	5.03016e-14	4.03985e-13	0	0	0	100	106	140	up-regulated
ADAP2	42.1099	3.08217	0.423337	5.12675e-14	4.11207e-13	9	9	6	62	73	115	up-regulated
LDAH	274.193	1.24892	0.168692	5.26233e-14	4.21533e-13	170	151	138	318	357	607	up-regulated
FAM89A	105.671	1.76279	0.240494	5.2943e-14	4.23819e-13	37	48	49	138	172	224	up-regulated
FLT4	113.796	1.82176	0.248923	5.42847e-14	4.33434e-13	59	48	33	154	203	216	up-regulated
ZNF256	51.6919	6.38699	0.8392	5.52734e-14	4.41043e-13	1	1	1	92	97	144	up-regulated
SPRED2	963.692	0.840439	0.113131	5.88055e-14	4.68924e-13	676	700	586	1159	1184	1666	up-regulated
TNFRSF10A	216.898	1.33367	0.181112	6.05096e-14	4.81889e-13	96	128	123	264	298	462	up-regulated
TMEM63C	436.525	0.993102	0.133825	6.17314e-14	4.91302e-13	267	284	276	512	566	820	up-regulated
WBP1L	1242.62	0.824421	0.110778	6.38358e-14	5.06616e-13	819	900	829	1349	1737	2056	up-regulated
FBXL7	52.6205	9.97441	2.84893	6.54719e-14	5.19062e-13	0	0	0	100	90	153	up-regulated
BICDL1	705.42	0.954595	0.128763	6.81073e-14	5.39263e-13	389	515	459	789	970	1275	up-regulated
CACNA1D	340.211	1.39548	0.190477	7.63777e-14	6.03584e-13	216	188	125	526	429	628	up-regulated
ACP1	609.962	0.933434	0.126194	7.77575e-14	6.14095e-13	430	409	351	736	803	1051	up-regulated
RAB11FIP1	886.668	0.908145	0.122729	7.82748e-14	6.1739e-13	513	695	547	1002	1141	1640	up-regulated
CD163L1	63.7973	2.30138	0.318791	8.50057e-14	6.70051e-13	22	16	21	83	109	160	up-regulated
B4GALT4	362.34	1.0514	0.142805	8.91601e-14	7.02349e-13	216	243	210	423	465	718	up-regulated
ERC1	717.904	0.960685	0.130202	8.93947e-14	7.03748e-13	473	481	430	762	891	1498	up-regulated
PIP4K2C	985.256	0.792463	0.107127	9.08311e-14	7.14599e-13	689	714	647	1111	1259	1685	up-regulated
PCDHB2	877.084	1.00179	0.13607	9.20803e-14	7.23966e-13	443	673	544	1013	1191	1611	up-regulated
PRR16	93.9292	8.62932	1.29605	9.86349e-14	7.73528e-13	1	0	0	205	146	250	up-regulated
PLG	45.3658	2.94279	0.410192	9.92762e-14	7.78063e-13	7	10	11	86	70	102	up-regulated
ADGRB1	556.91	1.12252	0.153267	1.06466e-13	8.31242e-13	297	386	310	675	896	869	up-regulated
LRP6	569.706	1.137	0.155388	1.14103e-13	8.90307e-13	373	373	266	665	674	1270	up-regulated
NFATC1	372.918	1.14592	0.156713	1.15084e-13	8.97392e-13	188	276	195	482	500	683	up-regulated
EIF2AK3	674.095	0.985884	0.134362	1.18268e-13	9.2048e-13	420	508	361	758	832	1370	up-regulated
ZNF697	160.31	1.4254	0.196294	1.23429e-13	9.5943e-13	87	88	70	213	216	337	up-regulated
LRP1B	49.4374	9.87186	2.84039	1.31524e-13	1.02107e-12	0	0	0	88	81	158	up-regulated
ZNF876P	35.5177	3.85466	0.539008	1.50023e-13	1.16176e-12	6	2	4	62	53	105	up-regulated
PCDHB16	497.536	1.01272	0.138933	1.61974e-13	1.25273e-12	269	375	293	596	663	905	up-regulated
PDIA3P1	2418.89	0.748837	0.102246	1.6718e-13	1.29217e-12	1705	1761	1664	2601	2848	4523	up-regulated
MDFIC	75.8351	7.49295	0.985455	1.67282e-13	1.29217e-12	2	0	0	121	129	255	up-regulated
MYO5A	1278.65	0.857926	0.11738	1.70776e-13	1.31833e-12	887	996	712	1376	1625	2415	up-regulated
TAPT1	399.034	1.12341	0.154734	1.76335e-13	1.36039e-12	275	243	194	460	512	837	up-regulated
DCDC2	215.233	1.67523	0.233591	1.84725e-13	1.41979e-12	125	83	79	268	249	596	up-regulated
VAX2	147.978	1.5678	0.218716	1.98654e-13	1.52211e-12	58	71	79	204	245	261	up-regulated
DESI2	535.012	1.10227	0.152203	2.05983e-13	1.5763e-12	387	317	260	601	695	1121	up-regulated
EDN1	111.573	1.71285	0.239346	2.07477e-13	1.58675e-12	55	49	42	139	157	275	up-regulated
DDX47	434.673	0.969677	0.133551	2.08863e-13	1.59439e-12	287	292	255	505	553	826	up-regulated
FIGN	47.9381	9.82352	2.83819	2.1081e-13	1.60826e-12	0	0	0	70	81	174	up-regulated
G2E3	912.73	1.15557	0.159805	2.11132e-13	1.60972e-12	662	537	405	975	1189	2049	up-regulated
GALNT3	622.176	0.922553	0.12695	2.11924e-13	1.61476e-12	428	422	371	651	825	1210	up-regulated
PRKAB1	453.419	0.992523	0.137124	2.38606e-13	1.81358e-12	266	338	258	550	604	803	up-regulated
NOMO1	9059.9	0.835509	0.113948	2.4875e-13	1.88603e-12	5391	6939	6231	10251	10403	17478	up-regulated
PDIA3	2525.58	0.80899	0.111448	2.48729e-13	1.88603e-12	1743	1751	1715	2659	2982	5008	up-regulated
SNTN	34.9737	3.72121	0.525549	2.58592e-13	1.95825e-12	7	4	2	53	60	104	up-regulated
PABPC4L	38.0655	5.23543	0.724604	2.63802e-13	1.99648e-12	0	4	1	49	64	142	up-regulated
CDS1	716.427	0.90058	0.124549	2.70178e-13	2.04247e-12	500	501	420	775	892	1413	up-regulated
RNF125	124.653	1.74137	0.24479	2.76475e-13	2.08855e-12	52	62	47	135	179	338	up-regulated
ABCC12	49.5243	6.30925	0.857471	2.84434e-13	2.14604e-12	2	1	0	120	73	115	up-regulated
CLCN3	802.976	1.05743	0.146746	2.8466e-13	2.14644e-12	545	551	387	913	951	1746	up-regulated
NQO1	1636.65	0.81616	0.112826	2.8526e-13	2.14964e-12	1128	1127	1107	2022	1903	2834	up-regulated
FAM160B2	1007.24	0.944366	0.130812	2.88368e-13	2.17174e-12	574	777	608	1152	1484	1634	up-regulated
VSIG10	514.214	0.932069	0.129206	3.09039e-13	2.32174e-12	314	373	318	564	674	977	up-regulated
SH3BGRL	231.26	1.31954	0.184713	3.20928e-13	2.40667e-12	139	103	129	290	306	491	up-regulated
KDELR3	410.628	1.07507	0.149769	3.34252e-13	2.50506e-12	290	254	205	487	594	724	up-regulated
CD63	1405.41	1.06006	0.147831	3.54199e-13	2.64492e-12	909	847	818	2099	1757	2148	up-regulated
B3GNT6	90.7413	1.90794	0.271595	4.11469e-13	3.05776e-12	36	26	43	125	153	188	up-regulated
CHMP4C	406.044	0.994016	0.139015	4.32678e-13	3.20957e-12	266	266	237	502	502	758	up-regulated
SOWAHC	665.773	0.895111	0.125003	4.52282e-13	3.35096e-12	414	509	402	734	836	1278	up-regulated
ELK3	215.862	1.27229	0.179157	4.78782e-13	3.54517e-12	126	136	96	260	287	462	up-regulated
HGSNAT	414.573	1.08309	0.151956	4.91775e-13	3.6392e-12	231	317	209	479	545	830	up-regulated
PIGF	108.462	1.63093	0.231961	5.37672e-13	3.96931e-12	50	50	48	139	157	246	up-regulated
ASIC1	271.108	1.36104	0.192872	5.66739e-13	4.1789e-12	116	163	148	317	488	450	up-regulated
PCDH7	37.5645	5.51014	0.770091	6.04047e-13	4.44337e-12	0	1	3	59	67	119	up-regulated
SNRPA1	562.578	0.920065	0.129357	6.49462e-13	4.77175e-12	388	373	343	631	692	1100	up-regulated
SLC39A11	660.909	0.842214	0.118244	6.57315e-13	4.82657e-12	442	482	421	726	891	1142	up-regulated
SNX6	1573.56	0.844866	0.118735	6.60708e-13	4.84284e-12	1205	1014	973	1818	1874	2923	up-regulated
TMEM192	438.059	1.08483	0.153138	6.70884e-13	4.91159e-12	289	264	242	478	544	964	up-regulated
DPY19L3	372.856	1.06388	0.150155	6.83378e-13	4.99416e-12	238	261	187	433	473	757	up-regulated
COCH	90.5439	1.88343	0.27047	6.85216e-13	5.00463e-12	44	31	32	106	166	197	up-regulated
CCNYL1	249.392	1.36846	0.194504	6.87155e-13	5.01286e-12	164	129	100	282	336	585	up-regulated
JAZF1	60.2479	2.3221	0.33573	7.49232e-13	5.44319e-12	13	21	21	88	85	162	up-regulated
SLC44A5	44.4318	2.70941	0.392227	7.60534e-13	5.52204e-12	12	13	7	68	74	112	up-regulated
PIGG	765.479	0.854646	0.120466	8.06881e-13	5.83073e-12	475	602	475	860	1021	1321	up-regulated
C1GALT1	54.3405	2.62902	0.381868	8.13965e-13	5.87197e-12	23	9	9	71	94	148	up-regulated
SLC2A13	89.7684	1.84702	0.266112	8.66487e-13	6.23992e-12	43	41	25	122	131	212	up-regulated
NOSTRIN	48.0853	2.78057	0.404445	8.68899e-13	6.25364e-12	14	11	8	86	58	134	up-regulated
PDLIM5	888.649	0.91136	0.128974	9.19452e-13	6.5944e-12	592	662	503	980	1047	1818	up-regulated
MAGT1	882.924	0.876921	0.124578	9.46284e-13	6.77896e-12	643	606	518	955	1075	1751	up-regulated
ERLEC1	704.98	0.82858	0.117302	9.77099e-13	6.99158e-12	505	509	430	794	887	1262	up-regulated
SGSH	845.93	0.962476	0.136707	1.01594e-12	7.26112e-12	439	642	547	1015	1162	1434	up-regulated
MKRN2OS	92.2853	1.78265	0.257913	1.0472e-12	7.48015e-12	34	38	43	137	146	178	up-regulated
DNAJC10	1270.29	0.905014	0.128373	1.04905e-12	7.48907e-12	970	857	688	1441	1529	2481	up-regulated
GLRB	40.7141	9.5496	2.81453	1.06401e-12	7.59143e-12	0	0	0	54	80	141	up-regulated
TMEM47	64.4202	7.24314	0.987602	1.08674e-12	7.74917e-12	0	1	1	100	110	220	up-regulated
IL17D	148.029	1.445	0.207733	1.10194e-12	7.85298e-12	67	93	64	184	237	284	up-regulated
DGKD	1333.94	0.976808	0.139191	1.24032e-12	8.81879e-12	681	1019	852	1566	1963	2160	up-regulated
MSX1	92.3877	1.72617	0.250634	1.32083e-12	9.36962e-12	40	38	41	130	144	187	up-regulated
TK2	162.531	1.37757	0.198926	1.4206e-12	1.006e-11	74	87	92	209	251	300	up-regulated
PGM2	492.363	1.05848	0.151837	1.53944e-12	1.08642e-11	361	314	232	566	647	975	up-regulated
ARHGAP5-AS1	136.95	1.50021	0.217643	1.58563e-12	1.11837e-11	78	60	62	190	181	292	up-regulated
NECTIN3	43.4451	6.10947	0.863189	1.68967e-12	1.18904e-11	1	0	2	68	61	163	up-regulated
PTPN12	714.873	0.874921	0.12522	1.68922e-12	1.18904e-11	501	531	405	758	921	1368	up-regulated
PFKFB2	231.264	1.31261	0.190111	1.85268e-12	1.303e-11	136	120	118	237	324	548	up-regulated
SUCLA2	436.674	1.06629	0.15365	1.89925e-12	1.33499e-11	306	247	245	497	540	922	up-regulated
OSBPL6	139.63	1.50302	0.2187	1.91877e-12	1.34718e-11	71	76	58	164	188	340	up-regulated
NIPAL1	177.384	1.48536	0.216294	2.0343e-12	1.42667e-11	94	109	61	190	265	422	up-regulated
TMTC2	455.592	1.01164	0.145868	2.10069e-12	1.46988e-11	324	289	244	521	563	927	up-regulated
SLF1	350.318	1.41501	0.206085	2.12343e-12	1.48327e-11	234	149	153	350	490	889	up-regulated
BTG3	94.4857	1.78069	0.261121	2.13197e-12	1.48839e-11	49	43	27	120	146	219	up-regulated
BCR	1941.45	0.777103	0.111623	2.15896e-12	1.50639e-11	1184	1497	1383	2152	2553	3243	up-regulated
NEXMIF	33.2029	3.52379	0.520909	2.28185e-12	1.59034e-11	5	7	2	62	52	85	up-regulated
MUCL1	207.496	1.39937	0.204505	2.41155e-12	1.67978e-11	94	113	112	334	272	350	up-regulated
TMED5	491.668	1.05846	0.153304	2.48963e-12	1.73319e-11	338	291	274	518	620	1082	up-regulated
ABLIM1	767.579	1.00215	0.145062	2.53397e-12	1.76306e-11	513	551	391	741	1081	1587	up-regulated
AFF2	37.3005	3.31774	0.49375	2.63476e-12	1.83112e-11	4	9	5	48	95	76	up-regulated
FUCA2	813.65	0.823217	0.118887	2.67117e-12	1.85329e-11	601	562	505	917	1097	1350	up-regulated
ZNF680	329.417	1.37096	0.200458	2.71412e-12	1.88097e-11	224	156	137	362	418	826	up-regulated
SMC6	521.208	1.18359	0.172321	2.72511e-12	1.88754e-11	376	267	256	568	658	1200	up-regulated
LARP4	806.462	0.96876	0.140389	2.83212e-12	1.96055e-11	563	557	431	880	948	1729	up-regulated
SRXN1	745.228	0.793961	0.114623	2.88796e-12	1.99696e-11	506	536	506	844	944	1282	up-regulated
PI4KAP2	1103.34	0.850848	0.123107	2.9287e-12	2.024e-11	693	870	677	1307	1520	1728	up-regulated
SEC14L2	286.462	1.06682	0.155237	2.97657e-12	2.05593e-11	170	185	168	362	396	493	up-regulated
ADGRG1	1639.52	0.811987	0.117572	3.30573e-12	2.27946e-11	999	1293	1093	1858	2263	2605	up-regulated
TEAD4	457.333	0.952468	0.138545	3.33301e-12	2.29698e-11	281	301	299	556	632	753	up-regulated
HEPH	63.4209	8.04119	1.29455	3.46284e-12	2.38379e-11	0	0	1	106	136	168	up-regulated
STX3	696.931	0.809849	0.117493	3.49554e-12	2.40496e-11	461	541	439	773	898	1220	up-regulated
ABHD17C	970.851	0.850431	0.123651	3.52063e-12	2.41952e-11	643	774	556	1169	1277	1575	up-regulated
NIPAL3	587.062	0.995875	0.145258	3.83009e-12	2.62489e-11	350	407	356	588	750	1279	up-regulated
PI4KAP1	929.562	0.839901	0.122105	3.9124e-12	2.67981e-11	586	725	585	1083	1276	1476	up-regulated
UBE2K	921.145	0.844967	0.123271	4.5526e-12	3.10968e-11	713	627	533	998	1200	1674	up-regulated
CCDC25	582.771	0.988471	0.144802	4.6242e-12	3.15509e-11	429	357	321	661	704	1199	up-regulated
EGLN3	553.173	0.873339	0.127687	4.76168e-12	3.2471e-11	353	400	356	596	777	955	up-regulated
CXXC4	94.5793	1.96025	0.293979	4.78868e-12	3.26371e-11	52	20	34	128	155	211	up-regulated
PTPRU	1312.36	0.838139	0.122547	4.92517e-12	3.35303e-11	786	1057	837	1447	1852	2141	up-regulated
LFNG	1223.53	0.976887	0.143464	5.15642e-12	3.50273e-11	652	907	778	1521	1816	1830	up-regulated
PLS1	418.064	1.23274	0.182083	5.18596e-12	3.52086e-11	267	267	174	460	503	1016	up-regulated
TWSG1	382.197	1.05249	0.154776	5.21903e-12	3.54136e-11	242	247	216	388	507	827	up-regulated
TYRP1	201.197	1.38427	0.205365	5.32369e-12	3.60841e-11	111	114	89	268	222	480	up-regulated
YARS	813.732	0.808243	0.118587	5.73464e-12	3.88269e-11	514	588	575	922	1059	1378	up-regulated
GAB1	403.058	1.13081	0.167062	5.85631e-12	3.96071e-11	273	248	195	476	465	904	up-regulated
SLC30A6	598.495	1.19586	0.177136	6.17486e-12	4.16702e-11	442	303	281	695	710	1383	up-regulated
MIDN	1750.9	0.871657	0.128233	6.34196e-12	4.27744e-11	1035	1260	1211	2196	2377	2646	up-regulated
GPT2	875.415	0.886431	0.130712	6.39218e-12	4.3066e-11	504	668	572	967	1272	1434	up-regulated
PRICKLE1	32.5727	5.29901	0.778174	6.61001e-12	4.45094e-11	2	2	0	48	63	101	up-regulated
APOLD1	68.9649	1.98784	0.299724	6.62418e-12	4.45804e-11	23	34	20	102	99	162	up-regulated
HEY1	41.5444	2.80231	0.425151	6.65935e-12	4.47926e-11	11	9	8	53	96	87	up-regulated
FAM46A	400.302	1.03108	0.152437	6.72369e-12	4.51761e-11	251	252	241	500	452	817	up-regulated
OTUD7B	1199.71	0.740462	0.108818	7.04343e-12	4.72987e-11	817	913	825	1319	1408	2192	up-regulated
SLC35D1	191.143	1.47171	0.220319	7.45982e-12	4.99861e-11	113	109	64	217	251	480	up-regulated
RIMS4	247.688	1.29305	0.193069	7.84706e-12	5.24101e-11	119	171	116	259	432	459	up-regulated
AKR1C2	158.139	1.95777	0.296706	7.93854e-12	5.29923e-11	65	59	55	201	139	538	up-regulated
SEMA5A	54.2486	6.97635	0.993438	8.10489e-12	5.40443e-11	1	1	0	111	80	160	up-regulated
SMAD3	1041.12	0.814314	0.120198	8.11066e-12	5.40536e-11	671	835	645	1063	1450	1824	up-regulated
PIK3C2B	1105.37	0.723188	0.106471	8.16005e-12	5.43534e-11	768	866	741	1210	1329	1958	up-regulated
SLC30A7	231.168	1.28376	0.191812	8.35798e-12	5.56417e-11	135	132	113	249	292	565	up-regulated
SPECC1	732.125	0.903986	0.133966	8.56683e-12	5.70013e-11	450	452	537	815	980	1318	up-regulated
NBAS	480.847	0.986473	0.146392	8.63158e-12	5.74012e-11	307	353	258	519	594	1012	up-regulated
PTAFR	202.85	1.30205	0.194861	8.77649e-12	5.8302e-11	86	143	102	240	280	435	up-regulated
BCYRN1	83.9013	2.31407	0.354362	9.12222e-12	6.0566e-11	30	22	24	131	200	101	up-regulated
HSPA8	4412.6	0.817159	0.121047	9.43895e-12	6.25679e-11	3379	2996	2700	4755	4994	8932	up-regulated
GFRA3	132.742	1.45379	0.218914	9.44847e-12	6.25974e-11	59	80	60	190	199	236	up-regulated
FNIP2	232.651	1.33401	0.200359	9.96447e-12	6.58128e-11	144	118	110	226	338	561	up-regulated
SUSD4	400.865	1.02145	0.152366	1.02856e-11	6.78154e-11	221	278	250	424	618	708	up-regulated
TLL1	31.9044	9.12727	2.77169	1.02852e-11	6.78154e-11	0	0	0	59	57	92	up-regulated
GPC4	713.106	0.835573	0.123995	1.03716e-11	6.83463e-11	440	525	489	827	854	1304	up-regulated
HRK	29.4356	4.82322	0.722947	1.04541e-11	6.88534e-11	3	1	1	51	57	77	up-regulated
ELMO2	503.699	0.847038	0.125974	1.09372e-11	7.19577e-11	328	366	328	563	649	900	up-regulated
CARS	541.505	0.856764	0.127447	1.09526e-11	7.2021e-11	345	408	342	635	660	980	up-regulated
TAF1A	86.3847	1.90302	0.290114	1.12039e-11	7.3595e-11	42	31	28	87	149	225	up-regulated
ID2	630.605	0.846239	0.125973	1.12888e-11	7.41133e-11	459	413	406	696	785	1177	up-regulated
LUZP1	450.084	0.969033	0.144829	1.21484e-11	7.97144e-11	296	297	270	510	527	938	up-regulated
LPCAT3	506.86	0.866191	0.129398	1.3204e-11	8.65487e-11	361	365	295	577	639	922	up-regulated
PDXK	2090.85	0.762274	0.113291	1.32213e-11	8.6616e-11	1355	1521	1526	2352	2830	3280	up-regulated
ZC3HAV1L	56.1605	7.84891	1.30011	1.38076e-11	9.04091e-11	0	0	1	80	147	134	up-regulated
YIPF1	344.13	1.08458	0.163159	1.39647e-11	9.1389e-11	231	203	189	446	391	698	up-regulated
PBX3	378.309	1.10703	0.166686	1.42635e-11	9.32952e-11	260	208	209	448	440	830	up-regulated
MEF2C	31.3356	5.23626	0.783917	1.44711e-11	9.46029e-11	1	2	1	47	53	106	up-regulated
LAMC1	1616.36	0.780334	0.116582	1.45609e-11	9.51392e-11	1025	1380	991	1743	2053	2884	up-regulated
NEMP1	695.599	0.85203	0.127499	1.46908e-11	9.59372e-11	516	494	401	746	869	1334	up-regulated
PPP2CB	630.372	0.821025	0.122829	1.48172e-11	9.67118e-11	457	469	371	695	807	1127	up-regulated
SETBP1	62.461	2.10693	0.324896	1.49596e-11	9.75897e-11	20	17	27	84	119	126	up-regulated
PDXDC1	2790.61	0.65062	0.0970515	1.52529e-11	9.94503e-11	1958	2232	1991	3092	3468	4455	up-regulated
LEPROTL1	357.503	1.04376	0.157277	1.6105e-11	1.0484e-10	252	235	176	384	488	719	up-regulated
XPO7	1193.1	0.759366	0.113697	1.64177e-11	1.06819e-10	908	917	701	1294	1500	2104	up-regulated
DNAJC22	902.118	0.791751	0.118679	1.64636e-11	1.07061e-10	608	647	619	975	1262	1461	up-regulated
ITPRIP	171.25	1.26978	0.192923	1.77234e-11	1.15071e-10	83	108	92	215	221	362	up-regulated
MGST1	323.518	1.00218	0.151319	1.82708e-11	1.18439e-10	220	217	174	393	403	615	up-regulated
ZNF548	74.6049	1.87819	0.289888	1.92208e-11	1.24336e-10	34	24	30	92	114	186	up-regulated
PRR5L	58.1872	2.08958	0.32331	1.92356e-11	1.24366e-10	18	27	16	87	90	132	up-regulated
PRPF39	654.963	1.17454	0.178382	1.94128e-11	1.2538e-10	513	364	261	732	937	1324	up-regulated
ADGRL3	30.4723	5.18809	0.78187	1.99783e-11	1.28965e-10	0	3	1	52	64	76	up-regulated
CLN5	218.909	1.2033	0.183086	2.07194e-11	1.3361e-10	140	132	103	244	289	484	up-regulated
TP53BP2	431.854	0.978322	0.14798	2.07749e-11	1.33897e-10	267	318	242	469	529	906	up-regulated
DMRTA1	116.385	1.60002	0.246231	2.16435e-11	1.3935e-10	71	46	44	146	161	276	up-regulated
HMGCS1	951.752	0.99857	0.151629	2.36471e-11	1.51933e-10	734	632	439	1103	1163	1919	up-regulated
HOPX	35.2394	5.78689	0.866783	2.36846e-11	1.52094e-10	2	0	1	63	51	117	up-regulated
TSPAN12	259.605	1.09576	0.166921	2.4595e-11	1.57776e-10	162	158	148	281	340	555	up-regulated
GLB1	930.376	0.754116	0.113903	2.50471e-11	1.60509e-10	629	705	634	1069	1207	1489	up-regulated
SLC19A1	674.772	0.83327	0.126422	2.72855e-11	1.74582e-10	431	529	420	745	942	1110	up-regulated
LNX2	597.105	0.986412	0.150387	2.92087e-11	1.86694e-10	392	451	298	704	684	1238	up-regulated
CTSL	610.35	0.915933	0.139961	3.25984e-11	2.08036e-10	453	408	338	787	738	1051	up-regulated
TMEM39A	480.278	0.867026	0.132173	3.27893e-11	2.09146e-10	333	362	273	541	620	864	up-regulated
TTC13	168.25	1.49199	0.231272	3.28191e-11	2.09228e-10	113	71	63	206	218	407	up-regulated
GSR	1063.22	0.737772	0.112179	3.33432e-11	2.1235e-10	742	840	687	1225	1366	1692	up-regulated
INTS10	573.315	0.86475	0.131872	3.34944e-11	2.13203e-10	386	436	335	584	800	1044	up-regulated
C14orf28	237.829	1.12399	0.172691	3.4203e-11	2.17489e-10	165	142	116	280	320	471	up-regulated
B4GALT5	631.252	0.867158	0.132313	3.43464e-11	2.18288e-10	447	482	345	662	834	1186	up-regulated
PPP1R9A	333.812	1.09175	0.167604	3.49511e-11	2.21674e-10	199	243	164	381	401	732	up-regulated
NUS1	1238.57	0.865934	0.132376	3.77659e-11	2.39035e-10	886	903	709	1245	1489	2610	up-regulated
AIDA	632.625	0.967255	0.148475	3.97856e-11	2.5169e-10	472	416	328	673	782	1331	up-regulated
DERA	281.399	1.03288	0.159039	4.17921e-11	2.64248e-10	190	178	155	337	348	557	up-regulated
DOCK9	597.839	0.93709	0.144005	4.3729e-11	2.76353e-10	398	457	314	640	731	1239	up-regulated
SEMA4A	559.757	0.803358	0.123264	4.63145e-11	2.92243e-10	372	416	370	638	724	945	up-regulated
UBXN8	130.355	1.4741	0.230197	4.66269e-11	2.94064e-10	79	71	44	165	179	291	up-regulated
PROSER2	288.486	1.02798	0.158719	4.71242e-11	2.97049e-10	154	199	184	327	389	554	up-regulated
YES1	864.858	0.820002	0.125908	4.76631e-11	3.00292e-10	635	629	516	876	1080	1703	up-regulated
TMEM104	580.299	0.803195	0.123372	4.87038e-11	3.06692e-10	373	438	390	657	725	1021	up-regulated
GINS4	341.135	0.950987	0.146953	5.31941e-11	3.34115e-10	223	219	216	406	417	649	up-regulated
HDAC8	179.793	1.2129	0.188916	5.38225e-11	3.37891e-10	111	90	103	218	258	344	up-regulated
PDIA6	1118.65	0.761064	0.117164	5.52533e-11	3.46344e-10	741	844	772	1322	1462	1730	up-regulated
ASTN2	130.857	1.34519	0.210507	5.7064e-11	3.57331e-10	64	70	73	164	185	267	up-regulated
CACYBP	893.112	0.79269	0.122119	5.73583e-11	3.58991e-10	668	618	571	972	1046	1714	up-regulated
SELENON	881.068	0.764919	0.117885	5.79456e-11	3.623e-10	568	647	637	928	1159	1533	up-regulated
FOXP4	1609.27	0.782815	0.12063	5.80484e-11	3.62575e-10	960	1268	1133	1917	2049	2585	up-regulated
ZNF506	83.3749	1.82098	0.288177	5.85993e-11	3.65831e-10	30	37	35	97	111	235	up-regulated
EML5	104.165	1.58144	0.248923	5.8825e-11	3.67054e-10	51	52	43	118	144	265	up-regulated
IL6R	222.539	1.1412	0.177905	6.26324e-11	3.89825e-10	118	142	132	231	327	456	up-regulated
RAB6B	178.366	1.36468	0.214452	6.57088e-11	4.08766e-10	63	118	99	225	279	330	up-regulated
FLVCR1	229.6	1.22203	0.191155	6.62088e-11	4.11669e-10	149	130	110	241	302	538	up-regulated
FAM155B	209.237	1.14175	0.178673	7.13612e-11	4.43482e-10	120	121	126	278	260	399	up-regulated
CENPO	599.418	0.776919	0.120351	7.15184e-11	4.44235e-10	405	450	400	677	763	1017	up-regulated
ARID3B	197.176	1.20007	0.188066	7.19647e-11	4.46783e-10	127	127	84	245	289	358	up-regulated
RBMS2	93.4003	1.55199	0.245644	7.25108e-11	4.49494e-10	44	42	46	124	141	190	up-regulated
ZNF354C	75.3692	1.85192	0.294861	7.4987e-11	4.64144e-10	33	37	21	83	125	189	up-regulated
CAMK2N2	292.684	1.07607	0.168361	7.49866e-11	4.64144e-10	185	160	184	396	381	499	up-regulated
LCLAT1	411.834	1.05663	0.165073	7.61196e-11	4.70682e-10	301	266	192	436	543	872	up-regulated
GEN1	365.007	1.17621	0.184718	8.13667e-11	5.02121e-10	270	195	167	411	449	834	up-regulated
FAM177A1	959.03	0.756455	0.117571	8.45115e-11	5.21006e-10	734	686	607	1102	1117	1712	up-regulated
HS3ST1	45.5648	7.5357	1.30172	8.46551e-11	5.21631e-10	0	1	0	64	112	120	up-regulated
CECR2	142.393	1.26641	0.199714	8.64948e-11	5.32435e-10	80	80	75	172	203	285	up-regulated
TVP23B	556.381	1.01395	0.158712	8.64718e-11	5.32435e-10	389	350	305	607	630	1260	up-regulated
GLG1	2281.54	0.640472	0.0993699	8.81133e-11	5.42128e-10	1583	1816	1673	2490	2824	3686	up-regulated
PACSIN2	1091.57	0.812416	0.126565	9.11487e-11	5.60244e-10	644	864	743	1239	1506	1735	up-regulated
GRAMD2B	220.693	1.19337	0.188108	9.16371e-11	5.62966e-10	143	108	126	270	272	474	up-regulated
OSGIN1	1099.09	0.934993	0.146328	9.18244e-11	5.63836e-10	609	784	742	1507	1422	1651	up-regulated
SLIT2	31.2047	5.60699	0.868359	9.71656e-11	5.95447e-10	1	1	1	45	73	82	up-regulated
HR	2502.28	0.778216	0.12155	1.01315e-10	6.20257e-10	1469	1866	1888	2773	3350	4106	up-regulated
ISM1	51.4753	2.2251	0.360068	1.02592e-10	6.27764e-10	12	15	22	82	72	125	up-regulated
FRMD8	829.742	0.841586	0.131735	1.03995e-10	6.36033e-10	493	692	508	926	1147	1375	up-regulated
FRY	178.477	1.24546	0.197244	1.05256e-10	6.43427e-10	76	117	105	212	254	359	up-regulated
FNBP1L	760.089	0.930636	0.14645	1.16577e-10	7.1052e-10	569	535	384	838	900	1572	up-regulated
ATL2	640.736	0.909649	0.14301	1.16523e-10	7.1052e-10	488	413	362	645	843	1287	up-regulated
DOPEY2	912.822	0.805333	0.126261	1.16836e-10	7.11747e-10	588	766	542	996	1105	1717	up-regulated
DIAPH3	239.755	1.17033	0.185327	1.1698e-10	7.12273e-10	161	141	115	256	313	543	up-regulated
RAB29	407.727	0.953795	0.150216	1.18967e-10	7.24015e-10	244	288	255	402	609	757	up-regulated
SLC17A5	335.059	0.953731	0.150244	1.20518e-10	7.33089e-10	233	235	180	386	421	644	up-regulated
ACOX1	718.736	0.791067	0.124082	1.23666e-10	7.51871e-10	471	575	454	763	876	1362	up-regulated
ZNF704	540.908	0.858593	0.135012	1.24385e-10	7.55871e-10	361	422	312	622	637	1031	up-regulated
SRP54	1202.39	0.711444	0.111584	1.30226e-10	7.90198e-10	913	931	753	1373	1400	2087	up-regulated
ATP6V1E2	71.4896	1.89257	0.306412	1.30292e-10	7.90208e-10	25	22	36	82	121	173	up-regulated
MAPK11	153.726	1.31913	0.210672	1.31339e-10	7.96168e-10	84	82	80	193	260	251	up-regulated
WTIP	257.55	1.15944	0.184294	1.32416e-10	8.02301e-10	115	182	152	332	383	428	up-regulated
MXRA7	309.647	0.980163	0.155051	1.37063e-10	8.28826e-10	176	236	179	370	422	541	up-regulated
PLK2	1253.23	0.761062	0.119715	1.40104e-10	8.46387e-10	986	858	796	1455	1633	1985	up-regulated
FAM184A	35.887	2.80044	0.458298	1.42652e-10	8.61357e-10	13	7	4	46	70	93	up-regulated
DIP2A	1021.35	0.761159	0.120046	1.47341e-10	8.87499e-10	674	863	624	1152	1325	1682	up-regulated
PLEKHA2	410.092	1.00397	0.159171	1.49005e-10	8.96649e-10	291	288	197	428	546	843	up-regulated
HSP90AA1	11158	0.884031	0.139774	1.51054e-10	9.08093e-10	8311	6934	6943	11815	12065	24721	up-regulated
TRAPPC10	1120.74	0.704342	0.110897	1.5407e-10	9.25769e-10	800	906	724	1195	1323	2042	up-regulated
MAST2	972.111	0.698462	0.110034	1.57889e-10	9.48259e-10	682	790	640	1072	1169	1679	up-regulated
PANX1	333.467	1.02145	0.162385	1.64245e-10	9.85468e-10	229	242	155	384	431	655	up-regulated
NDRG2	487.79	0.843502	0.133543	1.64397e-10	9.85904e-10	326	362	303	555	679	787	up-regulated
DUSP1	357.665	1.06691	0.170098	1.68401e-10	1.00942e-09	169	272	213	477	466	617	up-regulated
ERP44	556.42	0.822049	0.130131	1.68637e-10	1.01035e-09	422	398	323	616	709	997	up-regulated
MYO1G	42.4352	6.59039	1.01481	1.87024e-10	1.1178e-09	0	2	0	109	66	85	up-regulated
CDKN2B	85.1203	1.57907	0.256056	1.89701e-10	1.13269e-09	41	44	34	106	136	177	up-regulated
ZNF334	41.1369	7.37864	1.30062	1.92691e-10	1.15e-09	1	0	0	69	73	129	up-regulated
KBTBD11	191.304	1.16041	0.186075	1.95249e-10	1.16413e-09	102	140	93	223	270	375	up-regulated
ANKRD22	43.3531	2.63413	0.435671	1.99477e-10	1.18819e-09	7	9	16	52	61	145	up-regulated
HPSE	85.2619	1.81075	0.295544	2.01742e-10	1.20078e-09	40	38	27	113	97	241	up-regulated
CYFIP2	752.703	0.840747	0.133735	2.07713e-10	1.23427e-09	464	635	440	787	982	1409	up-regulated
STAU1	1479.97	0.635825	0.100971	2.31824e-10	1.37424e-09	1106	1169	1024	1586	1871	2375	up-regulated
UHRF1	1601.59	0.65338	0.103831	2.34402e-10	1.38885e-09	1244	1220	1078	1811	1920	2604	up-regulated
UXS1	446.83	0.852593	0.1364	2.48657e-10	1.4726e-09	332	302	269	519	585	760	up-regulated
HIP1R	1918.33	0.846545	0.13554	2.58149e-10	1.52662e-09	1040	1473	1373	2224	2697	2998	up-regulated
NOP2	599.962	0.760973	0.121764	2.79446e-10	1.64704e-09	414	440	410	691	727	1034	up-regulated
PWP2	625.741	0.807097	0.129373	2.83588e-10	1.66906e-09	401	464	426	678	885	1012	up-regulated
LINGO1	187.228	1.23458	0.20098	3.0456e-10	1.78737e-09	90	104	118	254	282	304	up-regulated
TMLHE	276.257	1.0917	0.17674	3.07782e-10	1.80542e-09	196	178	126	328	339	577	up-regulated
SCFD2	237.554	1.01805	0.164572	3.13346e-10	1.83719e-09	157	153	134	293	299	446	up-regulated
ITSN2	616.552	0.900653	0.145098	3.17019e-10	1.85784e-09	441	432	349	686	690	1295	up-regulated
LGALSL	243.185	1.11687	0.181229	3.29159e-10	1.92807e-09	138	172	125	287	284	538	up-regulated
FNDC3A	716.829	0.96571	0.156041	3.31859e-10	1.94296e-09	542	489	349	766	860	1539	up-regulated
PCTP	211.137	1.19994	0.195352	3.34327e-10	1.95648e-09	154	114	93	245	286	442	up-regulated
BAIAP2-DT	843.206	0.762863	0.122754	3.45687e-10	2.02104e-09	527	681	570	992	1054	1380	up-regulated
MYRIP	83.6147	1.73314	0.287285	3.74204e-10	2.18321e-09	34	39	34	129	91	207	up-regulated
FAM198B	152.325	1.41948	0.233276	3.74311e-10	2.18321e-09	75	80	77	188	165	398	up-regulated
PRKD3	722.774	0.882321	0.142741	3.83404e-10	2.23203e-09	526	538	384	738	892	1491	up-regulated
ITGA10	53.7262	2.04682	0.341906	3.8641e-10	2.24847e-09	18	21	18	95	73	111	up-regulated
FBXO11	855.699	0.725933	0.117054	3.94307e-10	2.29226e-09	648	639	548	890	1039	1580	up-regulated
DGKE	334.307	1.01491	0.165017	4.01179e-10	2.33111e-09	228	224	176	336	437	723	up-regulated
EFNB2	435.999	0.89476	0.145001	4.01649e-10	2.33274e-09	278	296	290	461	529	893	up-regulated
NCOR2	4372.18	0.710065	0.114498	4.04558e-10	2.34853e-09	2807	3457	3163	5131	5691	6540	up-regulated
TSPAN3	1125.26	0.695074	0.112202	4.18036e-10	2.42342e-09	771	870	800	1277	1442	1761	up-regulated
CSRNP1	543.805	0.911562	0.148117	4.18047e-10	2.42342e-09	287	415	367	637	762	892	up-regulated
SNED1	202.853	1.13981	0.186483	4.24792e-10	2.46136e-09	98	131	127	256	297	347	up-regulated
LSS	1384.98	0.747622	0.121121	4.59962e-10	2.65766e-09	858	1161	925	1552	1856	2188	up-regulated
TPK1	60.8448	1.95643	0.327849	4.624e-10	2.67049e-09	24	17	27	76	88	162	up-regulated
YTHDC1	1191.1	0.644627	0.104212	4.63169e-10	2.67368e-09	880	937	827	1286	1502	1917	up-regulated
AREG	8376.96	0.691529	0.111858	4.71209e-10	2.71755e-09	6679	6691	4917	8594	11205	13847	up-regulated
AGAP1	1390.65	0.663949	0.107421	4.72157e-10	2.72174e-09	968	1181	920	1509	1742	2280	up-regulated
PPM1L	153.165	1.20114	0.197726	5.16492e-10	2.97176e-09	85	98	79	172	211	325	up-regulated
MAP3K21	220.903	1.09612	0.180024	5.38148e-10	3.09492e-09	141	148	110	234	295	474	up-regulated
GPR180	285.024	1.14291	0.18807	5.4069e-10	3.10809e-09	211	163	128	321	355	634	up-regulated
TRAK1	703.362	0.725177	0.118005	5.52959e-10	3.17713e-09	479	560	470	759	851	1260	up-regulated
FLJ23867	806.424	0.745058	0.121442	5.79606e-10	3.32559e-09	514	626	571	925	1036	1299	up-regulated
FDX1	314.136	0.95655	0.156762	5.80227e-10	3.32761e-09	203	218	185	312	437	625	up-regulated
WSB2	792.761	0.708718	0.115442	5.86758e-10	3.36194e-09	558	618	535	913	984	1279	up-regulated
B4GALT1	2677.44	0.732373	0.119343	5.87348e-10	3.36375e-09	1769	2099	1850	3269	3479	3899	up-regulated
PPP3CC	176.867	1.21437	0.200742	5.93668e-10	3.39837e-09	112	98	90	200	220	408	up-regulated
SH3RF2	44.1795	2.21851	0.376978	6.4046e-10	3.65605e-09	15	12	15	76	66	93	up-regulated
ARHGEF18	891.435	0.746248	0.12201	6.47194e-10	3.69107e-09	557	739	599	984	1171	1463	up-regulated
MCM8	408.862	1.17699	0.195101	6.75674e-10	3.85172e-09	321	214	172	459	510	929	up-regulated
ZDHHC20	1491.61	0.751486	0.123061	6.96966e-10	3.96942e-09	1219	1030	910	1553	1816	2799	up-regulated
LOC374443	110.61	1.43044	0.239627	7.38398e-10	4.19571e-09	72	51	44	146	164	216	up-regulated
MTA3	729.273	0.726451	0.119093	7.64801e-10	4.33774e-09	523	513	522	786	949	1217	up-regulated
STX18	362.19	0.866307	0.142752	7.76187e-10	4.4003e-09	254	246	227	390	504	630	up-regulated
GSAP	73.5723	1.764	0.298211	7.78349e-10	4.41053e-09	38	35	20	88	107	188	up-regulated
TMEM131	960.29	0.697307	0.11446	8.05461e-10	4.55578e-09	701	759	627	958	1198	1756	up-regulated
PDE11A	39.1293	2.4694	0.423282	8.05968e-10	4.55656e-09	7	11	14	52	57	116	up-regulated
ERGIC2	528.139	0.859382	0.141728	8.11973e-10	4.58841e-09	415	350	300	600	641	993	up-regulated
KLHL20	368.677	1.04347	0.173467	8.88103e-10	5.00944e-09	277	228	177	433	428	788	up-regulated
PRRG1	50.8467	2.24721	0.385278	8.96901e-10	5.05675e-09	19	15	14	63	61	167	up-regulated
MLLT6	2616.04	0.612722	0.100714	9.07044e-10	5.1116e-09	1836	2222	1838	2862	3234	4124	up-regulated
RAPGEF2	522.227	0.863975	0.142953	9.24254e-10	5.20621e-09	363	403	289	549	635	1053	up-regulated
DLL4	44.41	2.1586	0.370029	9.33054e-10	5.25098e-09	11	17	16	60	81	97	up-regulated
AGPAT3	1344.27	0.702406	0.115815	9.46741e-10	5.32315e-09	860	1094	956	1475	1773	2128	up-regulated
TBC1D31	311.397	1.22109	0.204563	9.60797e-10	5.39973e-09	219	161	146	339	354	788	up-regulated
RNFT1	562.593	0.806174	0.133355	9.70835e-10	5.45365e-09	433	392	338	611	682	1062	up-regulated
TBK1	599.381	0.955869	0.158913	9.83309e-10	5.5187e-09	477	387	293	687	714	1214	up-regulated
MSH6	1431.53	0.626137	0.103206	1.00612e-09	5.63902e-09	1126	1133	948	1499	1759	2403	up-regulated
GTF2E2	392.084	0.833649	0.138153	1.00583e-09	5.63902e-09	288	275	237	436	504	700	up-regulated
AMIGO1	225.162	1.04544	0.174402	1.01428e-09	5.68216e-09	132	170	115	269	288	439	up-regulated
KIDINS220	907.503	0.849448	0.140923	1.0336e-09	5.78777e-09	699	640	503	956	1053	1878	up-regulated
GPX2	39.1135	2.43434	0.419502	1.0404e-09	5.8232e-09	9	16	8	57	53	113	up-regulated
MTUS1	431.753	1.0375	0.173166	1.04367e-09	5.83889e-09	295	289	218	482	471	1000	up-regulated
CTSV	126.146	1.42763	0.241681	1.0808e-09	6.04388e-09	72	51	67	164	149	301	up-regulated
WEE1	673.978	0.761809	0.126301	1.10627e-09	6.18347e-09	489	545	392	717	850	1211	up-regulated
PCYOX1	1082.58	0.71339	0.118172	1.10769e-09	6.18864e-09	814	836	686	1085	1304	2060	up-regulated
ASMTL	2575.39	0.801993	0.132745	1.11037e-09	6.19799e-09	1407	2048	1876	2963	3488	4081	up-regulated
KLF12	47.5377	2.032	0.349202	1.13047e-09	6.30159e-09	18	18	15	61	79	114	up-regulated
SNX27	911.199	0.668876	0.110863	1.17913e-09	6.56988e-09	685	714	604	1006	1072	1568	up-regulated
TUFT1	591.907	0.751487	0.124819	1.19557e-09	6.65547e-09	414	481	362	645	746	1032	up-regulated
LGMN	593.448	0.786218	0.131125	1.31971e-09	7.32339e-09	378	442	415	648	826	954	up-regulated
PCDHGB2	85.5721	1.57765	0.269583	1.33282e-09	7.39286e-09	38	53	29	120	113	190	up-regulated
MAP2K4P1	85.7486	1.66563	0.28554	1.34589e-09	7.46198e-09	49	38	27	126	101	206	up-regulated
POM121L1P	106.98	1.37482	0.233932	1.37897e-09	7.64193e-09	46	58	62	133	156	218	up-regulated
INTS6	563.598	0.934218	0.156754	1.41837e-09	7.85322e-09	446	338	312	603	686	1172	up-regulated
DDX19B	635.701	0.744749	0.124223	1.44821e-09	8.01124e-09	419	484	447	693	753	1166	up-regulated
EXT2	730.129	0.755792	0.126287	1.48761e-09	8.22183e-09	454	603	489	760	966	1270	up-regulated
LHFPL6	39.5721	2.24936	0.391559	1.52736e-09	8.43018e-09	11	12	14	54	66	97	up-regulated
PPP1R14B	1976.7	0.728542	0.122215	1.73303e-09	9.53129e-09	1399	1415	1403	2309	2708	2843	up-regulated
TAF1B	253.175	1.09264	0.185301	1.7578e-09	9.6632e-09	159	160	138	247	328	589	up-regulated
MFN2	1394.19	0.623639	0.104383	1.77665e-09	9.75815e-09	987	1126	1009	1510	1745	2214	up-regulated
LMO2	79.8298	1.53881	0.265246	1.87381e-09	1.02689e-08	37	46	31	98	127	166	up-regulated
COBL	513.162	0.883081	0.149099	1.8986e-09	1.04002e-08	331	425	273	576	610	1011	up-regulated
FAM167A	163.806	1.12303	0.191283	1.92252e-09	1.05265e-08	96	99	95	182	249	303	up-regulated
TIGAR	231.987	1.0174	0.172753	1.99598e-09	1.09094e-08	155	161	119	265	289	473	up-regulated
G6PD	2234.05	0.625722	0.105116	2.0249e-09	1.10625e-08	1601	1739	1652	2582	2666	3477	up-regulated
RTN4RL2	56.6016	1.86858	0.325655	2.02992e-09	1.10802e-08	25	28	14	82	91	117	up-regulated
ZNF266	160.328	1.17644	0.201208	2.13806e-09	1.16493e-08	95	94	88	173	210	361	up-regulated
PHLDA2	482.457	0.915989	0.155597	2.19157e-09	1.19256e-08	289	338	317	607	700	697	up-regulated
LONP2	1120.55	0.659487	0.111133	2.21065e-09	1.20241e-08	826	946	707	1199	1388	1879	up-regulated
SPRY3	59.6156	1.91154	0.334971	2.23388e-09	1.21343e-08	26	16	26	90	74	149	up-regulated
DHRS11	154.36	1.15398	0.197736	2.29983e-09	1.24816e-08	87	107	76	187	229	276	up-regulated
NATD1	239.381	1.00632	0.171634	2.31422e-09	1.25487e-08	126	179	145	298	312	428	up-regulated
NEK6	589.615	0.856023	0.145345	2.34456e-09	1.27076e-08	342	467	382	647	874	927	up-regulated
HEATR5B	619.549	0.930591	0.158324	2.36054e-09	1.27886e-08	408	492	315	655	717	1350	up-regulated
ABCC3	1261.24	0.698658	0.118111	2.36754e-09	1.28209e-08	808	1030	896	1468	1576	1979	up-regulated
ANAPC4	229.7	1.16452	0.199753	2.39056e-09	1.29399e-08	165	133	102	261	276	528	up-regulated
KDM5A	808.372	0.799892	0.135728	2.46709e-09	1.33366e-08	523	614	539	774	997	1659	up-regulated
ZNF320	114.071	1.39909	0.241984	2.4705e-09	1.33491e-08	63	64	49	119	158	283	up-regulated
SNX16	221.29	1.09653	0.187811	2.47316e-09	1.33577e-08	137	148	114	258	252	498	up-regulated
USP38	738.195	0.748483	0.126789	2.47508e-09	1.33622e-08	527	600	444	765	891	1399	up-regulated
SEMA6B	928.039	0.930662	0.158594	2.49395e-09	1.34572e-08	456	674	673	1096	1374	1431	up-regulated
LINC01547	232.539	1.0442	0.178671	2.49486e-09	1.34572e-08	117	181	132	274	330	415	up-regulated
ACER3	284.877	1.03487	0.177086	2.5421e-09	1.3706e-08	214	168	146	333	339	597	up-regulated
SELENOI	1063.36	0.920139	0.156872	2.55336e-09	1.37607e-08	828	727	534	1106	1226	2337	up-regulated
FZD4	196.719	1.14799	0.197285	2.62526e-09	1.41359e-08	132	125	89	214	251	443	up-regulated
PHACTR2	526.107	0.923997	0.157721	2.67256e-09	1.4378e-08	393	378	262	553	637	1108	up-regulated
FAR2	40.6818	2.2904	0.406237	2.72159e-09	1.46354e-08	19	8	10	56	66	103	up-regulated
DCBLD1	254.347	0.941111	0.160879	2.74368e-09	1.47477e-08	165	170	158	286	315	502	up-regulated
DSTN	1436.83	0.627676	0.106345	2.76669e-09	1.48455e-08	1092	1071	1044	1602	1647	2424	up-regulated
ETS2	877.54	0.841607	0.143553	2.80389e-09	1.50321e-08	481	644	652	1104	1088	1431	up-regulated
OGDHL	132.104	1.26294	0.2185	2.80713e-09	1.50429e-08	81	76	61	150	220	237	up-regulated
MICAL1	233.545	1.04328	0.179254	2.81533e-09	1.50803e-08	126	150	153	282	353	376	up-regulated
HSPA4L	400.746	0.91557	0.156825	3.05878e-09	1.63205e-08	286	273	229	398	502	852	up-regulated
MGA	614.935	0.905891	0.155305	3.18772e-09	1.69865e-08	442	456	320	587	790	1311	up-regulated
FHOD1	1070.75	0.70298	0.119937	3.32583e-09	1.76919e-08	711	818	783	1257	1355	1646	up-regulated
TPSG1	70.2926	1.71271	0.302522	3.41006e-09	1.81243e-08	27	29	34	117	85	148	up-regulated
STK17B	183.054	1.20987	0.210092	3.48886e-09	1.85352e-08	116	115	81	209	214	438	up-regulated
ZNF385A	699.088	0.707684	0.120996	3.50716e-09	1.86243e-08	494	547	468	807	889	1096	up-regulated
KIF1B	770.722	0.758856	0.129958	3.58319e-09	1.90199e-08	504	630	497	784	919	1510	up-regulated
SLC8B1	221.34	1.0066	0.173824	3.59054e-09	1.90507e-08	135	168	114	265	306	389	up-regulated
B3GNT2	420.206	0.823552	0.141368	3.60479e-09	1.91181e-08	315	281	264	476	499	787	up-regulated
NIPAL2	490.063	1.0394	0.179837	3.71036e-09	1.96527e-08	361	363	189	556	653	963	up-regulated
DHX15	1594.92	0.676402	0.115756	3.73992e-09	1.98007e-08	1320	1198	977	1789	1930	2645	up-regulated
NPTXR	592.357	0.856583	0.147391	3.81012e-09	2.01551e-08	330	494	375	682	688	1141	up-regulated
GLB1L2	801.392	0.890795	0.153742	3.90062e-09	2.0625e-08	410	545	627	875	1047	1496	up-regulated
TNS2	1280.91	0.800643	0.137689	3.90948e-09	2.0663e-08	746	1064	846	1614	1653	1926	up-regulated
KIAA0825	64.2008	1.70577	0.302639	4.1568e-09	2.19232e-08	29	27	27	70	113	144	up-regulated
RBM8A	2892.81	0.593786	0.101676	4.1596e-09	2.19286e-08	2268	2260	2035	2888	3343	5236	up-regulated
LEMD3	941.949	0.68516	0.11763	4.22339e-09	2.22554e-08	731	724	602	987	1100	1736	up-regulated
CRABP1	416.2	0.967694	0.167891	4.30984e-09	2.26721e-08	239	297	259	553	603	586	up-regulated
LRP4	75.9553	2.09845	0.377282	4.34622e-09	2.28538e-08	27	32	19	87	206	95	up-regulated
FAM171B	236.607	1.07004	0.186138	4.38637e-09	2.30551e-08	149	167	117	239	307	531	up-regulated
ISG20	317.52	1.13333	0.198002	4.47292e-09	2.34899e-08	132	217	209	404	505	482	up-regulated
FAM98A	545.49	0.773096	0.133575	4.77415e-09	2.504e-08	419	397	329	596	644	1024	up-regulated
IKBKG	1010.7	0.706011	0.121948	4.80038e-09	2.51668e-08	658	776	744	1199	1250	1580	up-regulated
MACO1	334.778	0.883266	0.153168	4.84626e-09	2.53858e-08	236	233	199	340	430	671	up-regulated
MKKS	421.162	0.76724	0.132833	5.16312e-09	2.69768e-08	291	321	274	448	534	756	up-regulated
ESCO2	240.195	1.15703	0.203045	5.25035e-09	2.7421e-08	174	131	114	248	301	572	up-regulated
EMC1	795.354	0.707943	0.122529	5.39621e-09	2.81708e-08	527	590	596	805	1032	1394	up-regulated
INTS9	226.011	1.0157	0.177553	5.43197e-09	2.83335e-08	162	142	119	234	322	443	up-regulated
CAPN7	1013.9	0.671584	0.116138	5.43465e-09	2.83355e-08	816	774	637	1050	1246	1785	up-regulated
SBF2	440.103	0.85977	0.149776	5.5516e-09	2.89208e-08	284	341	264	453	525	915	up-regulated
DCLK1	98.8643	1.49411	0.26617	5.59914e-09	2.91316e-08	31	50	62	130	149	198	up-regulated
SEPT11	1152.74	0.769567	0.13373	5.67128e-09	2.94945e-08	936	827	661	1179	1378	2263	up-regulated
SLC35A5	215.67	1.20023	0.21157	5.8176e-09	3.02427e-08	143	130	96	236	246	538	up-regulated
CA14	48.9357	1.9147	0.345176	5.85381e-09	3.03925e-08	20	22	14	77	75	99	up-regulated
BIRC6	1718.86	0.710799	0.123288	5.92464e-09	3.07473e-08	1328	1425	971	1728	2173	3119	up-regulated
BAIAP2	755.805	0.832213	0.145029	5.95614e-09	3.08848e-08	409	572	557	911	992	1211	up-regulated
PGM3	508.203	0.887768	0.155	6.06234e-09	3.14223e-08	393	351	269	542	601	1053	up-regulated
CTSH	264.004	0.945446	0.165621	6.14272e-09	3.18122e-08	177	157	174	305	378	441	up-regulated
TSPAN33	203.352	1.02125	0.179234	6.14764e-09	3.18243e-08	114	137	128	234	251	416	up-regulated
EPHX2	176.874	1.02884	0.180716	6.17411e-09	3.19345e-08	108	115	105	216	232	326	up-regulated
ANKRD35	52.693	1.88814	0.341071	6.22739e-09	3.21966e-08	14	22	25	65	93	116	up-regulated
DDX1	986.115	0.735442	0.127946	6.25515e-09	3.2313e-08	817	692	594	1105	1158	1766	up-regulated
FANCD2	986.948	0.716336	0.124535	6.27335e-09	3.23935e-08	774	742	610	984	1191	1888	up-regulated
GNB5	631.689	0.704228	0.122553	6.52562e-09	3.3649e-08	417	505	444	664	811	1078	up-regulated
NR1D1	231.044	1.01516	0.178581	6.5274e-09	3.3649e-08	117	164	150	290	319	388	up-regulated
ARFGAP3	480.42	0.759339	0.132438	6.72315e-09	3.46206e-08	327	386	303	502	600	884	up-regulated
UPP1	62.8161	1.66759	0.30003	6.76028e-09	3.47914e-08	24	32	27	75	108	132	up-regulated
ZNF605	114.342	1.32522	0.235764	6.78254e-09	3.48913e-08	71	64	48	119	180	245	up-regulated
LIMD1	547.846	0.748885	0.130622	6.86323e-09	3.52917e-08	374	453	338	595	658	1001	up-regulated
ELP3	373.915	0.838047	0.14669	6.99177e-09	3.59227e-08	260	284	219	404	449	732	up-regulated
SERINC3	860.408	0.646653	0.112748	7.10991e-09	3.64842e-08	670	672	567	890	1079	1458	up-regulated
ATP1B1	837.989	0.719295	0.125735	7.4242e-09	3.80494e-08	580	693	530	969	1104	1273	up-regulated
MEIS3P1	519.599	0.717248	0.12535	7.46778e-09	3.82569e-08	364	408	346	555	635	926	up-regulated
PAG1	50.9519	2.14707	0.393433	7.63331e-09	3.90724e-08	26	6	18	73	80	122	up-regulated
MST1R	408.4	0.825976	0.145005	7.65098e-09	3.91466e-08	243	327	266	483	532	672	up-regulated
ITPR3	3078.75	0.655256	0.114427	7.69143e-09	3.93373e-08	1978	2697	2142	3271	4060	4844	up-regulated
GORAB	187.621	1.022	0.180646	7.76546e-09	3.96994e-08	129	123	98	218	248	359	up-regulated
GTF3C2	1006.96	0.640059	0.111814	7.8593e-09	4.01625e-08	753	823	666	1093	1289	1581	up-regulated
FAM214A	897.184	0.731052	0.12806	7.93579e-09	4.05198e-08	687	712	524	988	1017	1679	up-regulated
SNHG16	842.056	0.694939	0.121694	8.13719e-09	4.1531e-08	640	578	605	870	1020	1532	up-regulated
HSPD1	3006.28	0.692781	0.121345	8.26186e-09	4.21498e-08	2344	2184	2001	2954	3409	6023	up-regulated
LAMB1	1219.83	0.610426	0.106905	8.32368e-09	4.24477e-08	925	917	899	1268	1547	1972	up-regulated
KRTAP5-AS1	50.5826	2.01248	0.368679	8.3348e-09	4.24868e-08	21	16	17	96	77	82	up-regulated
CBARP	262.942	1.05699	0.187652	8.42559e-09	4.29319e-08	142	207	134	361	365	406	up-regulated
NAXD	725.322	0.680038	0.119188	8.4518e-09	4.30476e-08	499	594	493	815	911	1160	up-regulated
PLXNC1	54.2923	1.98356	0.362488	8.62591e-09	4.38982e-08	29	21	10	63	85	146	up-regulated
DHX35	235.647	1.05664	0.187522	8.62355e-09	4.38982e-08	158	154	121	220	338	509	up-regulated
ZNF732	61.2903	1.72281	0.312664	8.67174e-09	4.41132e-08	27	35	17	79	92	142	up-regulated
NDUFAF6	305.288	0.886619	0.156622	8.91575e-09	4.53358e-08	231	210	167	338	394	568	up-regulated
RND3	171.087	1.2496	0.223769	9.00829e-09	4.5731e-08	129	82	73	198	222	384	up-regulated
AKAP6	50.2664	1.87699	0.342508	9.02373e-09	4.57905e-08	21	22	16	57	83	126	up-regulated
CRISP3	154.132	1.42938	0.257739	9.07818e-09	4.6029e-08	78	88	67	230	135	388	up-regulated
CLCC1	472.013	0.754638	0.132855	9.17613e-09	4.65065e-08	343	362	294	537	551	850	up-regulated
STX7	499.226	0.82701	0.146079	9.67802e-09	4.89496e-08	389	364	271	534	608	967	up-regulated
HSD17B12	169.173	1.09826	0.196037	9.86689e-09	4.98435e-08	112	104	88	186	216	367	up-regulated
GALNT2	821.294	0.677947	0.119447	1.00674e-08	5.07733e-08	536	651	607	901	1034	1341	up-regulated
RNF180	39.5873	2.08149	0.383374	1.04255e-08	5.25581e-08	13	17	11	56	63	93	up-regulated
CCNC	604.361	0.686806	0.121148	1.04885e-08	5.28539e-08	447	460	410	629	735	1082	up-regulated
USP24	708.261	0.818224	0.144999	1.06913e-08	5.38539e-08	475	566	419	672	874	1482	up-regulated
SPIRE2	638.773	0.791442	0.140286	1.0866e-08	5.46444e-08	399	490	437	727	917	949	up-regulated
HSPA5	3692.89	0.610561	0.107634	1.09742e-08	5.51438e-08	2634	2752	2903	3972	4143	6496	up-regulated
PHKB	585.377	0.802212	0.142223	1.09788e-08	5.51442e-08	443	446	326	617	690	1160	up-regulated
NUFIP2	1176.23	0.634197	0.111873	1.10492e-08	5.54753e-08	912	953	763	1178	1418	2110	up-regulated
FAM92A	117.396	1.27094	0.22917	1.10887e-08	5.56512e-08	76	64	53	127	171	255	up-regulated
LTBR	964.459	0.788237	0.139872	1.13206e-08	5.67688e-08	565	699	735	1135	1314	1465	up-regulated
SLFN5	378.242	0.994925	0.177719	1.13698e-08	5.69922e-08	293	240	183	394	462	833	up-regulated
KLHL18	369.143	0.846297	0.150378	1.1409e-08	5.71654e-08	256	287	208	399	444	726	up-regulated
HMGB3	1490.91	0.687828	0.121701	1.15015e-08	5.75821e-08	1227	1082	937	1779	1717	2449	up-regulated
ZNF329	159.163	1.15524	0.207681	1.17244e-08	5.86508e-08	100	109	70	175	208	351	up-regulated
CTAGE9	269.653	1.01339	0.181308	1.17591e-08	5.88004e-08	188	180	138	306	303	597	up-regulated
WDR26	1107.35	0.622263	0.109976	1.18111e-08	5.90365e-08	831	937	720	1192	1305	1880	up-regulated
TRMT6	333.299	0.999244	0.178966	1.20715e-08	6.02644e-08	262	189	176	403	379	687	up-regulated
HSPE1	517.459	0.887919	0.158458	1.23328e-08	6.14944e-08	390	308	327	608	558	1058	up-regulated
BTD	321.878	0.826724	0.147297	1.26105e-08	6.28286e-08	207	247	205	361	393	596	up-regulated
NECAB2	85.557	1.60102	0.294683	1.36191e-08	6.77168e-08	44	31	41	153	104	153	up-regulated
KCTD10	899.084	0.629497	0.112068	1.48825e-08	7.38498e-08	694	728	589	969	1116	1457	up-regulated
TLE1	852.544	0.651748	0.116097	1.4932e-08	7.40656e-08	586	714	588	949	1056	1364	up-regulated
LRRC8B	471.223	0.934917	0.168065	1.49952e-08	7.43394e-08	340	353	228	482	565	1029	up-regulated
C2orf54	84.112	1.40787	0.258155	1.57581e-08	7.79753e-08	35	47	46	105	121	177	up-regulated
GTF3C6	227.307	0.971146	0.175491	1.70197e-08	8.40157e-08	149	156	130	229	299	476	up-regulated
TMEM263	742.531	0.661408	0.118313	1.70343e-08	8.40541e-08	580	549	506	754	927	1300	up-regulated
PHETA1	403.465	0.838568	0.151152	1.78541e-08	8.80289e-08	231	313	276	432	577	671	up-regulated
PHLPP2	444.01	0.872881	0.157452	1.79662e-08	8.8546e-08	321	318	252	443	528	955	up-regulated
EFR3B	342.654	0.810088	0.146184	1.89685e-08	9.33739e-08	244	233	227	413	420	580	up-regulated
TARS	995.386	0.671348	0.120726	1.9462e-08	9.57272e-08	817	697	665	1128	1183	1656	up-regulated
CDCA2	409.316	0.91318	0.165472	1.96251e-08	9.64909e-08	318	250	235	446	469	868	up-regulated
RHOV	451.621	0.764503	0.138082	2.0513e-08	1.00696e-07	310	339	300	500	629	703	up-regulated
AKIRIN1	567.201	0.692608	0.12486	2.10597e-08	1.0328e-07	377	460	396	604	713	968	up-regulated
CD46	1047.1	0.688986	0.12431	2.14243e-08	1.05002e-07	841	815	628	1140	1189	1917	up-regulated
CPS1	72.6967	1.57857	0.294123	2.15943e-08	1.05793e-07	37	36	28	101	83	181	up-regulated
PARP11	134.542	1.18781	0.218256	2.17923e-08	1.06679e-07	90	69	71	162	167	292	up-regulated
PPARD	647.009	0.70379	0.127181	2.18764e-08	1.07048e-07	435	523	441	770	742	1086	up-regulated
GCLC	859.288	0.719813	0.130634	2.22443e-08	1.08805e-07	675	638	531	977	931	1609	up-regulated
ZDHHC5	1095.88	0.623951	0.112224	2.25744e-08	1.10376e-07	868	899	694	1186	1329	1800	up-regulated
PAFAH2	252.464	0.96775	0.176556	2.28455e-08	1.11657e-07	178	161	144	285	288	540	up-regulated
TEP1	831.336	0.650632	0.11751	2.3176e-08	1.13227e-07	553	701	588	873	1030	1410	up-regulated
PPM1H	616.492	0.702937	0.12721	2.34657e-08	1.14597e-07	471	469	395	632	736	1152	up-regulated
PLPBP	515.479	0.698877	0.126466	2.34951e-08	1.1465e-07	352	419	347	565	630	884	up-regulated
FBLIM1	76.8429	1.56938	0.293653	2.35802e-08	1.1502e-07	35	26	45	86	132	162	up-regulated
NR2F2	662.872	0.707338	0.1281	2.39333e-08	1.16696e-07	436	572	427	751	791	1133	up-regulated
ARHGAP27P1	1034.54	0.651145	0.117754	2.40695e-08	1.17314e-07	821	787	682	1133	1150	1862	up-regulated
CCT6A	1198.75	0.601143	0.108555	2.41485e-08	1.17606e-07	961	928	822	1247	1392	2095	up-regulated
PTK2B	322.28	0.915387	0.167108	2.45474e-08	1.19454e-07	173	267	194	345	467	562	up-regulated
CDS2	593.804	0.695175	0.126082	2.55218e-08	1.24098e-07	432	451	406	621	691	1108	up-regulated
RPS26P11	1743.11	0.671415	0.121799	2.56381e-08	1.24565e-07	1276	1295	1246	1802	1882	3431	up-regulated
MRAS	43.4444	2.01878	0.384252	2.6072e-08	1.26574e-07	18	13	15	76	72	73	up-regulated
EGFL7	714.433	0.840913	0.153563	2.65903e-08	1.28938e-07	377	555	516	894	941	1099	up-regulated
COG3	832.026	0.683644	0.12509	2.67941e-08	1.29875e-07	656	657	503	867	980	1535	up-regulated
CD58	182.145	1.06107	0.195328	2.68793e-08	1.30237e-07	118	117	98	176	286	352	up-regulated
MIR22HG	76.3976	1.44875	0.270977	2.74446e-08	1.32767e-07	37	47	30	107	110	147	up-regulated
CPD	788.019	0.883917	0.16178	2.7786e-08	1.34366e-07	588	568	418	745	933	1779	up-regulated
FRMD6	828.542	0.697923	0.126978	2.80966e-08	1.35815e-07	595	699	509	801	1075	1502	up-regulated
DCAF6	797.038	0.620409	0.112704	2.81965e-08	1.36244e-07	610	643	536	849	947	1355	up-regulated
DYNC2LI1	173.111	1.0523	0.193944	2.83354e-08	1.36862e-07	117	109	92	193	214	371	up-regulated
PGM1	376.485	0.860544	0.15753	2.83884e-08	1.37064e-07	221	313	226	397	550	632	up-regulated
RAB43	88.8818	1.46572	0.27469	2.85018e-08	1.37504e-07	40	63	29	125	137	160	up-regulated
BORA	151.557	1.13898	0.210842	2.88749e-08	1.39195e-07	111	82	73	177	198	315	up-regulated
MARCH3	59.8427	1.77213	0.335801	2.89079e-08	1.393e-07	15	28	31	64	103	144	up-regulated
RAP1GDS1	429.203	0.751614	0.137282	3.02098e-08	1.4529e-07	303	323	283	444	517	818	up-regulated
TYW3	261.86	1.0089	0.186052	3.03344e-08	1.45832e-07	183	161	147	276	301	602	up-regulated
STYK1	80.5073	1.54273	0.29087	3.15484e-08	1.5161e-07	41	40	33	111	85	208	up-regulated
CHCHD2	2437.68	0.690457	0.126151	3.18807e-08	1.53062e-07	1439	2008	1849	2621	3253	3856	up-regulated
DTX2	569.99	0.872389	0.160423	3.19106e-08	1.53111e-07	285	449	405	713	739	918	up-regulated
ARF4	584.485	0.71389	0.130554	3.20831e-08	1.53879e-07	457	444	358	681	682	996	up-regulated
KLC1	1159.3	0.609025	0.111027	3.24457e-08	1.55558e-07	841	959	814	1210	1521	1795	up-regulated
TMEM206	133.797	1.1674	0.217416	3.37854e-08	1.61855e-07	91	79	62	151	175	291	up-regulated
GADD45G	382.821	0.962946	0.178185	3.40196e-08	1.62914e-07	222	232	274	474	590	543	up-regulated
NLK	318.331	0.89776	0.165567	3.43096e-08	1.64239e-07	252	196	181	330	419	621	up-regulated
PCCA	224.587	0.953266	0.176269	3.51812e-08	1.68215e-07	147	153	133	240	271	477	up-regulated
PIGK	276.71	0.99779	0.184948	3.54467e-08	1.69353e-07	209	152	159	316	316	597	up-regulated
ATF4	2095.72	0.581266	0.106239	3.5508e-08	1.69581e-07	1558	1619	1591	2398	2438	3258	up-regulated
USP47	704.288	0.92014	0.170047	3.57194e-08	1.70524e-07	543	484	355	757	752	1594	up-regulated
TRAF4	1353.45	0.716198	0.131731	3.57941e-08	1.70815e-07	842	1048	1011	1585	1820	1970	up-regulated
PALD1	39.0417	2.35409	0.455868	3.59426e-08	1.71457e-07	3	20	11	54	82	76	up-regulated
RELL1	189.772	0.951408	0.17645	3.78459e-08	1.80327e-07	128	125	112	226	257	329	up-regulated
NIPA2	561.451	0.712473	0.131166	3.99889e-08	1.90244e-07	420	455	338	592	673	1028	up-regulated
PCDHGA2	56.111	1.87464	0.361389	4.17454e-08	1.98295e-07	13	25	27	98	62	129	up-regulated
ZNF92	165.439	1.14027	0.213645	4.18345e-08	1.98642e-07	107	102	82	185	189	394	up-regulated
CCNJL	365.498	0.819733	0.151713	4.26556e-08	2.02384e-07	213	273	262	441	455	613	up-regulated
TAB2	1020.46	0.646565	0.119103	4.30463e-08	2.0416e-07	802	816	649	1106	1137	1845	up-regulated
UQCRHL	761.161	0.786279	0.145803	4.52873e-08	2.14458e-07	612	500	470	962	818	1351	up-regulated
RNF152	99.9833	1.30435	0.247047	4.58454e-08	2.17018e-07	55	45	60	122	130	221	up-regulated
GPRC5C	620.762	0.713194	0.13191	4.58633e-08	2.17019e-07	384	488	462	690	798	1008	up-regulated
PITX2	100.538	1.25197	0.236618	4.7159e-08	2.22979e-07	58	65	44	119	139	211	up-regulated
FICD	196.291	1.0155	0.190347	4.81465e-08	2.27387e-07	118	142	107	263	218	377	up-regulated
SRGAP2	784.597	0.621836	0.114981	4.91735e-08	2.31971e-07	615	627	518	849	927	1322	up-regulated
DBNDD1	1162.46	0.718726	0.133542	4.99791e-08	2.35322e-07	756	932	806	1413	1546	1639	up-regulated
IGFBP3	475.476	0.917954	0.171645	5.00046e-08	2.35351e-07	244	395	294	537	737	722	up-regulated
TRIP12	1647.17	0.595504	0.110161	5.04106e-08	2.36991e-07	1312	1373	1058	1675	1913	2928	up-regulated
SDHD	656.538	0.809131	0.150817	5.22245e-08	2.45145e-07	529	477	351	707	749	1319	up-regulated
ME2	225.373	0.952266	0.178506	5.2992e-08	2.48464e-07	157	153	125	236	278	478	up-regulated
ZC2HC1C	34.0792	2.16082	0.422755	5.2981e-08	2.48464e-07	10	9	14	53	52	78	up-regulated
PRNP	465.848	0.707409	0.13155	5.37989e-08	2.52152e-07	306	368	331	500	578	809	up-regulated
RUFY3	327.239	0.875644	0.163731	5.38926e-08	2.52495e-07	220	258	179	332	404	677	up-regulated
LYPLA2P2	223.006	0.889798	0.166699	5.43405e-08	2.54497e-07	143	150	148	266	292	381	up-regulated
PLOD2	805.115	0.679851	0.126404	5.53386e-08	2.59073e-07	651	614	497	800	995	1473	up-regulated
ATP2C1	1053.03	0.626985	0.116401	5.5471e-08	2.59594e-07	821	829	707	1050	1222	1951	up-regulated
BRCC3	534.06	0.894011	0.167576	5.6189e-08	2.62655e-07	430	357	273	578	600	1143	up-regulated
KCNK1	386.273	0.84006	0.157264	5.66236e-08	2.64536e-07	208	317	260	451	509	645	up-regulated
ALKBH3	144.923	1.13271	0.214887	6.03965e-08	2.81896e-07	85	99	72	177	164	323	up-regulated
LASP1	2329.83	0.603279	0.112304	6.03902e-08	2.81896e-07	1701	1851	1704	2753	2823	3405	up-regulated
GCC2	715.819	0.808601	0.151412	6.07485e-08	2.83432e-07	533	499	444	735	771	1555	up-regulated
MIGA1	282.789	1.12222	0.212996	6.18547e-08	2.88375e-07	205	169	128	286	318	722	up-regulated
PDLIM2	464.369	0.802107	0.150547	6.18876e-08	2.88419e-07	280	368	311	552	646	690	up-regulated
AAK1	335.641	0.872224	0.16415	6.35509e-08	2.95835e-07	212	200	255	381	406	640	up-regulated
AKR1C1	84.1416	1.68363	0.327059	6.36197e-08	2.96044e-07	38	39	33	92	84	275	up-regulated
CMIP	871.176	0.61135	0.114095	6.3672e-08	2.96175e-07	603	744	616	925	1048	1458	up-regulated
SEC24A	625.375	0.782822	0.146763	6.4154e-08	2.98305e-07	492	473	344	644	733	1253	up-regulated
DTD2	370.927	0.784127	0.147049	6.42461e-08	2.98621e-07	276	259	238	398	434	719	up-regulated
CEP76	232.063	0.929433	0.175498	6.70525e-08	3.10962e-07	163	151	138	241	287	487	up-regulated
ZNF197	198.628	1.02025	0.193357	6.72195e-08	3.1162e-07	133	132	106	204	244	447	up-regulated
RPS26	2480.62	0.628551	0.117497	6.79082e-08	3.14694e-07	2059	1755	1717	2753	2693	4419	up-regulated
EPHA2	211.977	1.01992	0.193701	6.97673e-08	3.23067e-07	104	174	118	260	304	353	up-regulated
SLC36A4	88.7815	1.48094	0.286895	7.2386e-08	3.34439e-07	59	40	31	107	108	228	up-regulated
TM2D2	355.943	0.794381	0.150164	7.48412e-08	3.45395e-07	277	236	224	377	439	673	up-regulated
URB1	668.686	0.812738	0.153387	7.52651e-08	3.47221e-07	424	591	370	641	873	1321	up-regulated
MCPH1	250.228	0.997258	0.189617	7.58651e-08	3.49859e-07	176	158	138	251	297	579	up-regulated
ABHD4	406.64	0.745468	0.140441	7.62003e-08	3.51273e-07	289	308	266	459	458	756	up-regulated
TEX2	885.441	0.590459	0.110896	7.63116e-08	3.51655e-07	692	705	614	927	1031	1523	up-regulated
SHC1	1645.8	0.600141	0.112428	7.69079e-08	3.54271e-07	1200	1311	1208	1829	2123	2402	up-regulated
NUCB2	905.409	0.741349	0.139857	7.89668e-08	3.63483e-07	694	590	632	1139	965	1570	up-regulated
INSIG1	1102.31	0.603578	0.113383	7.93757e-08	3.65229e-07	880	881	730	1256	1290	1748	up-regulated
TMEM214	1256.23	0.618301	0.1162	7.96887e-08	3.66396e-07	856	1034	927	1431	1558	1898	up-regulated
KCNAB2	286.239	0.802013	0.152044	8.51923e-08	3.91117e-07	190	212	189	339	346	498	up-regulated
NCLN	1215.01	0.683106	0.128891	8.55018e-08	3.92392e-07	745	1025	881	1362	1608	1842	up-regulated
TMEM268	526.588	0.669994	0.126429	8.57717e-08	3.93484e-07	402	420	335	560	660	887	up-regulated
NUDT15	269.314	0.902901	0.171803	8.60907e-08	3.94654e-07	200	172	159	272	338	561	up-regulated
PCDHB13	419.652	0.766024	0.145072	8.67083e-08	3.97338e-07	260	363	262	461	524	743	up-regulated
KREMEN1	543.145	0.730855	0.138373	8.92239e-08	4.08411e-07	330	473	360	584	683	948	up-regulated
RGS17	59.5947	1.57991	0.309864	9.03896e-08	4.1344e-07	22	28	32	75	84	139	up-regulated
KPNA1	795.508	0.705364	0.133533	9.16297e-08	4.18801e-07	659	578	483	802	956	1503	up-regulated
ARHGAP31	48.0766	1.85859	0.367813	9.23356e-08	4.21871e-07	20	28	9	60	81	110	up-regulated
CCND3	846.48	0.68339	0.129553	9.5792e-08	4.37177e-07	539	678	626	988	1078	1281	up-regulated
CEBPZOS	323.814	0.766957	0.145811	9.70031e-08	4.42377e-07	233	234	213	347	395	599	up-regulated
LOC389641	128.738	1.08158	0.208462	9.76454e-08	4.45082e-07	78	84	70	166	176	224	up-regulated
ZNF24	1292.87	0.695212	0.131919	9.87804e-08	4.49817e-07	1071	967	772	1304	1486	2517	up-regulated
RDX	711.162	0.738095	0.140408	1.0196e-07	4.64126e-07	557	506	451	686	843	1440	up-regulated
PCDHGB1	180.064	1.03252	0.198742	1.02561e-07	4.66687e-07	124	131	80	208	225	368	up-regulated
NIPA1	419.915	0.81891	0.156262	1.03172e-07	4.69294e-07	300	329	236	418	503	870	up-regulated
METTL2B	698.927	0.674826	0.128203	1.04858e-07	4.76438e-07	544	558	432	748	791	1290	up-regulated
SNHG15	131.401	1.12907	0.218858	1.07087e-07	4.86388e-07	72	71	87	147	206	235	up-regulated
SLITRK6	492.699	2.47188	0.50364	1.07347e-07	4.8721e-07	217	103	73	698	660	1492	up-regulated
IKBIP	369.62	0.794045	0.151914	1.1268e-07	5.11038e-07	280	238	247	389	443	719	up-regulated
GAN	187.512	1.01329	0.195626	1.14211e-07	5.1741e-07	134	133	85	206	243	383	up-regulated
AP1S3	152.375	1.09729	0.212765	1.15299e-07	5.21957e-07	113	86	74	175	190	326	up-regulated
ZCCHC24	278.65	0.968186	0.186849	1.15944e-07	5.24489e-07	136	181	212	341	328	542	up-regulated
SRBD1	451.841	0.971676	0.187476	1.16329e-07	5.2604e-07	376	267	219	514	496	992	up-regulated
LPGAT1	528.536	0.756827	0.144754	1.16759e-07	5.27791e-07	389	431	300	588	589	1014	up-regulated
OCIAD1	576.648	0.646411	0.123217	1.17278e-07	5.29944e-07	444	463	373	606	721	966	up-regulated
ST20-AS1	99.0432	1.25341	0.245004	1.18442e-07	5.35006e-07	45	72	47	132	136	187	up-regulated
MON2	985.675	0.764432	0.146485	1.21613e-07	5.48726e-07	804	786	494	1027	1236	1823	up-regulated
PPP2R3C	403.018	0.821291	0.157714	1.21578e-07	5.48726e-07	312	254	258	416	475	823	up-regulated
TMEM30A	985.725	0.693427	0.132693	1.21554e-07	5.48726e-07	780	821	549	1017	1187	1809	up-regulated
TSPAN9	887.678	0.600698	0.114568	1.22659e-07	5.53243e-07	637	728	641	984	1097	1368	up-regulated
YRDC	188.674	0.944193	0.182438	1.24823e-07	5.61975e-07	115	127	122	193	275	348	up-regulated
EBPL	450.064	0.741217	0.142093	1.25601e-07	5.65275e-07	302	366	290	448	638	750	up-regulated
KCNC4	105.977	1.16775	0.228071	1.27387e-07	5.72895e-07	59	71	53	135	153	188	up-regulated
ACOT7	550.939	0.777342	0.14912	1.28409e-07	5.7728e-07	324	418	407	614	786	835	up-regulated
ELAC1	69.7057	1.44095	0.285088	1.32798e-07	5.95706e-07	42	34	28	89	93	157	up-regulated
ZDHHC23	271.951	0.88076	0.170023	1.3329e-07	5.97695e-07	192	193	158	271	335	573	up-regulated
PLEKHG6	79.8601	1.4138	0.279869	1.35053e-07	6.04944e-07	31	38	51	91	130	162	up-regulated
TYW1	401.396	0.85239	0.164475	1.35321e-07	6.05924e-07	273	295	244	416	437	884	up-regulated
STT3A	1130.06	0.597792	0.114554	1.35847e-07	6.07839e-07	924	902	734	1269	1306	1836	up-regulated
DLL1	158.892	1.09252	0.21337	1.37425e-07	6.14676e-07	96	110	79	237	199	254	up-regulated
PEX13	515.136	0.777359	0.149685	1.37532e-07	6.1493e-07	420	361	297	560	585	1008	up-regulated
STT3B	1231	0.609496	0.116716	1.37708e-07	6.15494e-07	1048	927	798	1340	1461	2032	up-regulated
USP6	1223.42	0.685117	0.131505	1.39713e-07	6.23407e-07	1011	924	736	1300	1344	2346	up-regulated
KPNA2	1977.34	0.591732	0.11317	1.40017e-07	6.24232e-07	1637	1496	1354	2168	2137	3474	up-regulated
GEMIN2	319.22	0.807827	0.155961	1.41999e-07	6.32383e-07	232	208	216	319	450	562	up-regulated
MTMR9	266.701	0.920547	0.178512	1.44278e-07	6.42067e-07	180	206	138	285	311	571	up-regulated
VPS54	368.602	0.88766	0.171956	1.45327e-07	6.46502e-07	261	265	208	360	427	829	up-regulated
CUEDC1	1014.66	0.791327	0.152866	1.4621e-07	6.50198e-07	527	848	732	1131	1436	1575	up-regulated
TYRO3	629.404	0.631175	0.121221	1.47162e-07	6.53959e-07	460	483	460	629	785	1093	up-regulated
TBC1D1	505.981	0.731542	0.141031	1.48085e-07	6.5735e-07	304	420	357	531	614	934	up-regulated
KLHL8	370.997	0.915735	0.177735	1.48347e-07	6.58279e-07	270	259	200	353	441	848	up-regulated
CNOT7	841.958	0.753841	0.145705	1.55691e-07	6.90369e-07	716	591	474	926	946	1618	up-regulated
MAGEE1	88.9482	1.32626	0.262959	1.57228e-07	6.96932e-07	33	58	50	122	118	176	up-regulated
F3	55.9457	1.56124	0.312377	1.58563e-07	7.02347e-07	25	28	25	69	78	133	up-regulated
VMP1	1100.07	0.591605	0.113908	1.62199e-07	7.17934e-07	904	868	726	1222	1320	1731	up-regulated
MIPEPP3	47.5887	1.67562	0.337166	1.62662e-07	7.19726e-07	20	23	19	68	67	104	up-regulated
MAP7D1	1093.57	0.650346	0.125508	1.65323e-07	7.30974e-07	698	869	847	1199	1427	1678	up-regulated
BIN3	324.932	0.855646	0.166657	1.68686e-07	7.44513e-07	175	236	241	393	430	526	up-regulated
SLC20A1	918.156	0.599536	0.115759	1.69696e-07	7.48166e-07	748	719	610	962	1170	1453	up-regulated
ISL2	47.4842	1.66747	0.336198	1.7101e-07	7.5369e-07	19	22	21	65	74	98	up-regulated
WNT10B	55.6708	1.61701	0.325562	1.71831e-07	7.57039e-07	31	25	19	68	102	104	up-regulated
ERI1	322.686	0.899506	0.175521	1.74254e-07	7.6744e-07	244	215	179	331	371	710	up-regulated
COBLL1	165.763	1.18515	0.234267	1.76177e-07	7.75355e-07	116	100	69	170	197	419	up-regulated
ANXA3	165.745	1.18274	0.233898	1.77177e-07	7.79479e-07	124	96	65	194	189	392	up-regulated
SYNRG	445.177	0.695671	0.134814	1.78571e-07	7.85329e-07	321	332	312	456	533	826	up-regulated
PACSIN1	425.282	0.694497	0.134732	1.81555e-07	7.97599e-07	294	335	293	475	547	677	up-regulated
DUSP10	40.3934	1.83111	0.372372	1.8566e-07	8.15055e-07	14	20	14	61	62	83	up-regulated
SMC5	471.006	0.889057	0.173863	1.86078e-07	8.16599e-07	379	302	254	509	510	1033	up-regulated
SHC4	632.208	0.654617	0.126961	1.86625e-07	8.18128e-07	443	499	452	738	781	965	up-regulated
XPO4	639.712	0.853338	0.166644	1.86833e-07	8.18749e-07	515	455	325	682	700	1377	up-regulated
GNG12	488.324	0.774991	0.150885	1.88024e-07	8.23469e-07	390	354	280	495	578	978	up-regulated
ASCC2	863.889	0.589381	0.114212	1.93808e-07	8.47505e-07	627	722	614	944	1070	1336	up-regulated
CACNA1H	3989.18	0.595505	0.115472	1.94747e-07	8.51311e-07	2669	3452	2924	4446	5138	5793	up-regulated
ZNF585B	99.7238	1.28452	0.256121	1.98007e-07	8.64642e-07	59	66	38	116	124	236	up-regulated
PCDHGB5	187.745	0.916974	0.179974	1.9893e-07	8.68364e-07	121	137	110	194	264	350	up-regulated
CA5B	201.855	0.899274	0.176407	2.00408e-07	8.74506e-07	146	140	113	215	265	387	up-regulated
EIF4E	997.663	0.934638	0.183693	2.00649e-07	8.75251e-07	843	613	482	1099	1036	2280	up-regulated
RAB36	168.306	0.949497	0.186949	2.03717e-07	8.88005e-07	107	109	107	198	238	282	up-regulated
SEC11C	327.406	0.762513	0.148956	2.04086e-07	8.89301e-07	233	221	232	382	411	540	up-regulated
MRC2	199.714	1.07781	0.213623	2.06899e-07	9.0124e-07	108	121	130	206	360	308	up-regulated
VWA5B2	43.943	1.88618	0.387055	2.09916e-07	9.13412e-07	12	16	22	55	91	78	up-regulated
BZW1	4422.58	0.816404	0.159942	2.1197e-07	9.21699e-07	3664	3043	2383	4664	4491	9858	up-regulated
ASRGL1	145.696	1.09971	0.218419	2.13053e-07	9.26083e-07	78	73	107	170	202	280	up-regulated
XPOT	1338.62	0.609196	0.118542	2.16555e-07	9.40974e-07	1073	1094	856	1301	1573	2475	up-regulated
ACBD3	674.524	0.637756	0.12448	2.24552e-07	9.74007e-07	532	535	436	687	792	1226	up-regulated
HSPA13	419.068	0.869834	0.171198	2.26527e-07	9.82225e-07	337	266	236	422	489	908	up-regulated
FZD5	186.994	0.900614	0.177568	2.2777e-07	9.87271e-07	116	138	115	202	257	339	up-regulated
PPP4R1	708.916	0.629807	0.122809	2.29017e-07	9.92325e-07	522	564	498	681	867	1296	up-regulated
SLC31A1	756.28	0.708417	0.138881	2.37771e-07	1.02953e-06	575	607	454	744	869	1517	up-regulated
BEND6	78.0112	1.32392	0.266492	2.38694e-07	1.03317e-06	45	42	37	92	103	178	up-regulated
TMA7	1213.9	0.708558	0.138935	2.3993e-07	1.03815e-06	1021	745	838	1440	1398	2045	up-regulated
LYPLA2	731.263	0.6684	0.130935	2.43331e-07	1.0525e-06	491	536	571	846	913	1128	up-regulated
LMAN2L	359.079	0.749495	0.147336	2.46567e-07	1.06575e-06	226	266	266	408	427	635	up-regulated
LPIN1	280.722	0.80412	0.158369	2.47932e-07	1.07128e-06	208	201	171	280	373	525	up-regulated
PRTG	151.104	1.10609	0.220818	2.48184e-07	1.07199e-06	116	93	61	168	216	297	up-regulated
DIXDC1	127.305	1.20091	0.240797	2.51745e-07	1.08661e-06	79	81	57	113	193	295	up-regulated
HSP90B2P	876.299	0.76036	0.149633	2.52147e-07	1.08796e-06	659	583	598	1026	864	1759	up-regulated
MARS	1093.92	0.588784	0.115206	2.53225e-07	1.09185e-06	748	903	832	1170	1381	1694	up-regulated
CHMP7	752.229	0.588307	0.115139	2.57058e-07	1.10799e-06	552	635	525	761	936	1251	up-regulated
TRIP10	520.151	0.685471	0.134796	2.6361e-07	1.13464e-06	350	398	382	588	681	794	up-regulated
SH3RF1	412.618	0.767744	0.151341	2.65219e-07	1.14117e-06	262	343	264	395	530	802	up-regulated
UQCRH	856.203	0.692691	0.136251	2.65375e-07	1.14144e-06	714	583	558	1030	944	1459	up-regulated
ITFG1	479.746	0.709957	0.139746	2.68496e-07	1.15406e-06	383	370	283	524	560	870	up-regulated
ITGAV	1035.35	0.669009	0.131516	2.7094e-07	1.16376e-06	794	842	643	961	1255	2020	up-regulated
SRP9	1644.69	0.694677	0.136664	2.7151e-07	1.1658e-06	1473	1108	985	1818	1920	2912	up-regulated
CLDND1	334.679	0.754325	0.148928	2.78469e-07	1.19319e-06	260	253	195	367	416	591	up-regulated
ACSL4	50.2533	1.67789	0.345368	2.80996e-07	1.2036e-06	26	16	23	62	70	126	up-regulated
ZNF274	337.189	0.724039	0.142932	2.83455e-07	1.21329e-06	243	262	217	370	439	554	up-regulated
PRR15	422.357	0.739609	0.146138	2.89541e-07	1.23719e-06	263	316	316	481	560	661	up-regulated
TEX10	461.41	0.732503	0.144695	2.90923e-07	1.24267e-06	327	348	310	444	553	924	up-regulated
NUP50	861.391	0.654509	0.128276	2.91611e-07	1.24518e-06	719	646	542	860	1023	1593	up-regulated
FAM20C	506.393	0.793788	0.1574	2.96743e-07	1.26621e-06	275	414	361	514	733	845	up-regulated
FAM172A	329.362	0.851161	0.169196	3.02364e-07	1.28931e-06	259	223	184	348	379	687	up-regulated
POMGNT1	728.628	0.635989	0.125457	3.03575e-07	1.29402e-06	484	566	568	751	937	1197	up-regulated
MAN1C1	117.784	1.18196	0.238845	3.10837e-07	1.32361e-06	51	81	70	133	146	270	up-regulated
TXNDC9	328.319	0.773323	0.153406	3.1096e-07	1.32367e-06	244	237	207	326	407	642	up-regulated
RTN2	320.035	0.762257	0.151339	3.13859e-07	1.33509e-06	214	242	216	373	427	495	up-regulated
TNFRSF1A	1012.77	0.623374	0.123133	3.15469e-07	1.34148e-06	681	835	749	1116	1327	1501	up-regulated
COQ10B	331.975	0.738419	0.146574	3.26254e-07	1.38543e-06	248	251	208	354	398	614	up-regulated
MAFG	705.899	0.698662	0.138606	3.29367e-07	1.39769e-06	409	575	542	766	892	1184	up-regulated
ALG2	512.763	0.626215	0.123983	3.37191e-07	1.42941e-06	388	402	356	548	626	851	up-regulated
TMEM87A	757.064	0.619005	0.122628	3.46568e-07	1.46715e-06	606	574	518	757	884	1384	up-regulated
RALGAPA1	1404.64	0.78366	0.15595	3.51951e-07	1.48942e-06	1131	1085	726	1396	1570	3002	up-regulated
MAPK4	50.0804	1.71451	0.35714	3.52526e-07	1.49135e-06	27	13	23	76	65	112	up-regulated
PLOD1	1095.53	0.626492	0.124311	3.55912e-07	1.50464e-06	712	933	804	1211	1419	1645	up-regulated
FAM8A1	595.222	0.629267	0.124861	3.61493e-07	1.52666e-06	451	490	391	609	702	1066	up-regulated
CTAGE15	219.986	0.986305	0.198629	3.63423e-07	1.53429e-06	155	155	108	233	250	503	up-regulated
CMTM6	820.329	0.603642	0.119775	3.66794e-07	1.54693e-06	610	648	594	781	999	1487	up-regulated
NMD3	1338.05	0.667685	0.132779	3.70888e-07	1.56313e-06	1180	942	816	1393	1569	2444	up-regulated
PDS5A	1661.69	0.627708	0.124282	3.76419e-07	1.58482e-06	1397	1316	1012	1730	1849	3074	up-regulated
CDK18	1080.46	0.6707	0.133581	3.76418e-07	1.58482e-06	655	905	807	1214	1427	1621	up-regulated
KIF4A	544.021	0.755466	0.150923	3.7748e-07	1.58874e-06	411	392	345	637	550	1070	up-regulated
COX7A2	429.65	0.776085	0.155175	3.78533e-07	1.59263e-06	292	296	308	386	604	808	up-regulated
SLC22A15	65.396	1.47065	0.303781	3.83672e-07	1.61315e-06	42	34	20	84	92	143	up-regulated
NAA35	424.622	0.76	0.152002	3.90676e-07	1.64148e-06	313	321	262	456	460	860	up-regulated
GXYLT2	42.1962	1.82076	0.382512	3.99582e-07	1.67661e-06	10	18	22	62	58	98	up-regulated
PTPN13	802.395	0.713548	0.142723	4.03935e-07	1.6943e-06	634	646	453	773	965	1583	up-regulated
ENPP4	163.056	1.1397	0.232272	4.04829e-07	1.69747e-06	125	91	70	176	194	389	up-regulated
NSD3	772.899	0.600333	0.119619	4.11193e-07	1.72299e-06	604	634	513	757	934	1375	up-regulated
RAB3GAP2	499.357	0.775375	0.155504	4.12466e-07	1.72774e-06	398	355	293	485	591	1034	up-regulated
SUPT7L	601.469	0.610026	0.121785	4.23819e-07	1.77348e-06	474	451	427	633	748	981	up-regulated
CMTM4	1197.17	0.605224	0.120842	4.32263e-07	1.80698e-06	886	1057	769	1142	1465	2162	up-regulated
ATP13A2	812.135	0.648246	0.129756	4.35741e-07	1.82029e-06	509	683	605	901	1037	1260	up-regulated
TVP23C	234.531	1.07909	0.219933	4.38067e-07	1.82938e-06	146	148	130	223	254	622	up-regulated
CYP1B1	1009.53	0.715294	0.143565	4.42236e-07	1.84554e-06	850	708	611	1209	1049	1849	up-regulated
TMBIM4	116.285	1.10865	0.226567	4.52089e-07	1.88348e-06	70	73	64	129	142	262	up-regulated
MORF4L1	1601.06	0.652623	0.130828	4.65527e-07	1.93684e-06	1299	1252	995	1533	1818	3182	up-regulated
HPX	43.5734	1.72213	0.362492	4.67151e-07	1.94295e-06	14	20	21	51	68	106	up-regulated
HEXB	797.724	0.582038	0.11652	4.67511e-07	1.94379e-06	630	661	529	863	979	1252	up-regulated
MCOLN1	198.997	0.855041	0.173245	4.80766e-07	1.99688e-06	128	142	130	241	248	343	up-regulated
VPS45	793.566	0.593662	0.119146	4.95588e-07	2.05429e-06	645	647	510	854	972	1268	up-regulated
FAH	353.533	0.71856	0.144959	5.01878e-07	2.07757e-06	225	281	252	399	427	606	up-regulated
DNAJC16	209.032	0.919197	0.187142	5.14074e-07	2.12735e-06	154	140	115	234	237	440	up-regulated
LANCL2	364.851	0.703757	0.142115	5.26146e-07	2.17584e-06	263	275	250	391	422	675	up-regulated
SLC25A21	158.604	1.15144	0.23748	5.41638e-07	2.23841e-06	112	96	69	148	202	399	up-regulated
BPNT1	446.522	0.699514	0.141466	5.42339e-07	2.24055e-06	333	320	311	534	489	775	up-regulated
PCDHB12	270.294	0.940499	0.192279	5.44632e-07	2.24852e-06	119	215	188	335	349	469	up-regulated
PMM2	625.389	0.614977	0.123983	5.45581e-07	2.25169e-06	507	453	442	669	756	1037	up-regulated
KIAA1211L	327.949	0.839045	0.170848	5.51838e-07	2.27523e-06	178	280	209	412	376	580	up-regulated
ZSCAN30	120.33	1.11496	0.229819	5.56761e-07	2.29246e-06	62	86	66	121	163	270	up-regulated
CTAGE6	230.211	0.933254	0.191016	5.80998e-07	2.38906e-06	162	172	115	246	263	505	up-regulated
ALAS1	353.551	0.68897	0.139646	5.84176e-07	2.40049e-06	253	278	238	368	454	603	up-regulated
RFT1	334.206	0.767596	0.15637	6.18671e-07	2.53552e-06	256	250	197	325	427	645	up-regulated
SRD5A1P1	82.7918	1.22481	0.255208	6.20969e-07	2.54325e-06	46	44	48	94	117	174	up-regulated
FAM222A	321.31	0.712963	0.145066	6.27301e-07	2.56748e-06	228	248	215	364	378	560	up-regulated
PTS	153.613	1.02458	0.211674	6.28196e-07	2.57029e-06	109	85	89	205	217	236	up-regulated
DCP1B	195.719	0.877276	0.179939	6.31396e-07	2.58253e-06	128	139	122	252	248	315	up-regulated
MSRA	222.076	0.830627	0.170049	6.36785e-07	2.60371e-06	140	159	152	274	275	370	up-regulated
MPHOSPH6	263.327	0.945959	0.194646	6.3766e-07	2.60642e-06	225	150	132	321	310	508	up-regulated
WASHC4	548.766	0.977365	0.201536	6.53674e-07	2.66834e-06	453	356	237	523	644	1314	up-regulated
PQLC3	254.079	0.872835	0.17925	6.69361e-07	2.73057e-06	193	198	119	283	336	457	up-regulated
MAP2K3	740.865	0.647177	0.131647	6.69225e-07	2.73057e-06	479	599	560	837	956	1111	up-regulated
MED8	279.272	0.745106	0.152242	6.74038e-07	2.74783e-06	185	219	188	313	340	489	up-regulated
PIGN	305.069	0.947487	0.195409	6.85304e-07	2.78915e-06	234	208	148	316	336	708	up-regulated
CACHD1	58.9246	1.44298	0.305446	6.93342e-07	2.81815e-06	30	27	30	82	74	129	up-regulated
GFPT1	1142.54	0.581238	0.118162	6.938e-07	2.81908e-06	919	917	771	1202	1232	2076	up-regulated
RAB11FIP5	188.564	0.881793	0.181852	7.24671e-07	2.93967e-06	136	136	103	225	254	312	up-regulated
TMEM86A	70.5819	1.29573	0.273581	7.70334e-07	3.11875e-06	40	36	37	95	96	137	up-regulated
MICA	401.966	0.677955	0.13918	8.08275e-07	3.26914e-06	282	313	282	475	466	660	up-regulated
OSTM1	347.379	0.823033	0.169874	8.10787e-07	3.27823e-06	253	274	187	336	420	733	up-regulated
LIN54	440.732	0.821753	0.169744	8.17805e-07	3.30552e-06	372	275	254	455	508	918	up-regulated
EIF2B4	625.173	0.632715	0.129985	8.26225e-07	3.33736e-06	436	494	460	703	810	927	up-regulated
CCDC125	392.956	0.76817	0.15836	8.28756e-07	3.34649e-06	306	289	231	409	439	803	up-regulated
MFSD8	265.654	0.966546	0.201121	8.31132e-07	3.35499e-06	213	165	130	270	309	609	up-regulated
RXYLT1	364.052	0.690612	0.142118	8.5478e-07	3.44706e-06	267	299	227	380	448	647	up-regulated
RABGAP1L	399.19	0.877017	0.181999	8.61863e-07	3.47336e-06	322	265	210	427	425	887	up-regulated
POMGNT2	318.026	0.745778	0.153971	8.64133e-07	3.48137e-06	211	256	207	345	445	497	up-regulated
FAM83G	460.322	0.709842	0.146418	8.82272e-07	3.55096e-06	295	412	288	498	615	738	up-regulated
GK5	244.598	0.957216	0.19972	8.90748e-07	3.58254e-06	189	138	141	259	272	558	up-regulated
FOXJ3	577.541	0.634027	0.130441	8.92184e-07	3.58618e-06	476	445	367	605	676	1024	up-regulated
ANKEF1	216.191	0.898854	0.187164	9.12552e-07	3.66447e-06	163	159	106	251	251	428	up-regulated
LOC100287072	842.476	0.800729	0.166152	9.17369e-07	3.68261e-06	738	526	474	1014	871	1643	up-regulated
ADI1	710.31	0.593541	0.12205	9.24195e-07	3.7076e-06	550	562	497	810	864	1072	up-regulated
CDC42EP1	469.016	0.716744	0.14815	9.27447e-07	3.71944e-06	283	386	337	563	590	719	up-regulated
SDK2	794.406	0.728271	0.150694	9.30341e-07	3.72862e-06	428	637	627	930	946	1339	up-regulated
LINC00869	94.5299	1.22462	0.259938	9.4246e-07	3.77596e-06	50	66	42	146	118	161	up-regulated
FBXO25	238.842	0.830817	0.172867	9.69421e-07	3.87769e-06	158	175	154	254	272	493	up-regulated
NIPBL	1112.95	0.599515	0.12358	9.7135e-07	3.88414e-06	885	886	749	1047	1295	2115	up-regulated
NUP43	445.267	0.665208	0.137528	9.84373e-07	3.93366e-06	333	353	294	430	553	822	up-regulated
VCAN	58.7888	1.60389	0.347186	9.96153e-07	3.97945e-06	35	29	16	71	68	165	up-regulated
POLR3D	370.431	0.683293	0.141568	1.00568e-06	4.01623e-06	245	288	273	391	476	620	up-regulated
728932	1365.65	1.44264	0.310746	1.00781e-06	4.02343e-06	852	730	450	1873	1476	3369	up-regulated
ENAH	976.456	0.58502	0.12079	1.02142e-06	4.07642e-06	768	791	666	959	1099	1823	up-regulated
PPP2R1B	332.561	0.805394	0.167783	1.02545e-06	4.09119e-06	256	239	192	345	372	698	up-regulated
UCHL3	192.004	0.936068	0.196297	1.02828e-06	4.10113e-06	152	132	89	209	255	368	up-regulated
LACC1	115.53	1.37662	0.295318	1.03004e-06	4.10686e-06	80	65	34	135	120	319	up-regulated
ZNF257	62.5386	1.53477	0.332124	1.04844e-06	4.1775e-06	40	25	23	76	72	170	up-regulated
SLC20A2	548.468	0.594414	0.122967	1.05799e-06	4.21283e-06	409	440	394	562	650	950	up-regulated
ODF2L	197.516	0.979497	0.20624	1.07551e-06	4.27985e-06	155	125	95	239	215	417	up-regulated
STARD4	245.722	0.902831	0.189427	1.08936e-06	4.33077e-06	198	165	122	244	316	510	up-regulated
MAFG-DT	125.119	1.08785	0.230871	1.09609e-06	4.3547e-06	60	79	84	157	194	195	up-regulated
SLC25A33	201.967	0.832895	0.1743	1.11012e-06	4.40902e-06	140	155	117	211	266	375	up-regulated
CTSA	807.229	0.601904	0.124972	1.13684e-06	4.50934e-06	590	650	581	955	972	1188	up-regulated
CBR3	209.411	0.823296	0.172633	1.14775e-06	4.54971e-06	137	154	136	259	264	340	up-regulated
NCAPH	527.325	0.626042	0.130098	1.15534e-06	4.57829e-06	425	414	341	570	606	917	up-regulated
PNP	646.137	0.599236	0.124899	1.19387e-06	4.72343e-06	510	505	444	719	813	973	up-regulated
TFEB	172.991	0.947015	0.20022	1.2054e-06	4.76598e-06	86	126	120	203	249	285	up-regulated
SYT3	82.9642	1.19286	0.255668	1.21533e-06	4.80215e-06	46	46	48	110	121	142	up-regulated
CDC42BPG	1831.16	0.63979	0.133513	1.22656e-06	4.84344e-06	1055	1571	1438	2010	2259	2962	up-regulated
RBPMS2	167.984	0.983474	0.208445	1.22855e-06	4.84971e-06	79	137	102	217	218	287	up-regulated
PCDHB18P	227.674	0.821614	0.172839	1.25373e-06	4.94437e-06	130	187	149	264	291	391	up-regulated
CCDC69	91.303	1.12905	0.241577	1.2923e-06	5.09322e-06	55	53	52	100	134	180	up-regulated
KRAS	425.12	0.750939	0.157606	1.29904e-06	5.11817e-06	333	330	239	397	544	836	up-regulated
CAPRIN2	137.053	0.982454	0.208519	1.30586e-06	5.14339e-06	87	96	77	147	169	292	up-regulated
STX12	298.768	0.77524	0.163027	1.3191e-06	5.18893e-06	240	210	175	326	345	575	up-regulated
DNAH5	75.7787	1.26426	0.272608	1.3256e-06	5.21282e-06	44	42	38	82	101	178	up-regulated
MRPL30	777.435	0.633694	0.13252	1.32951e-06	5.22652e-06	667	575	491	765	941	1413	up-regulated
FKBP3	768.191	0.77024	0.162182	1.35079e-06	5.30679e-06	570	529	505	1105	859	1095	up-regulated
C11orf24	537.564	0.634517	0.132919	1.36523e-06	5.3584e-06	375	409	409	613	669	822	up-regulated
MEF2A	463.039	0.698867	0.146796	1.39087e-06	5.45386e-06	358	377	271	473	535	892	up-regulated
SC5D	348.691	0.787906	0.166136	1.39048e-06	5.45386e-06	273	252	201	372	381	720	up-regulated
UBXN2A	278.786	0.741402	0.156058	1.40033e-06	5.48745e-06	194	209	189	279	347	528	up-regulated
SMIM10L1	319.226	0.706175	0.148456	1.40084e-06	5.48769e-06	245	231	212	351	371	576	up-regulated
VPS13D	930.726	0.645396	0.135421	1.42214e-06	5.56406e-06	682	793	595	909	1028	1853	up-regulated
TNKS	645.789	0.71061	0.14964	1.43642e-06	5.61815e-06	506	523	367	634	737	1308	up-regulated
AXIN2	63.4278	1.42376	0.310863	1.44515e-06	5.64873e-06	22	38	35	69	89	155	up-regulated
DHX57	434.532	0.731472	0.154286	1.48297e-06	5.78923e-06	350	297	279	446	488	872	up-regulated
FBXL14	375.802	0.663546	0.139642	1.48429e-06	5.79255e-06	251	308	267	404	471	624	up-regulated
BAG4	328.705	0.801552	0.169587	1.49212e-06	5.82124e-06	257	232	191	314	398	689	up-regulated
TFB2M	202.247	0.896827	0.190759	1.51373e-06	5.89994e-06	150	151	100	209	254	414	up-regulated
PHTF1	548.948	0.674982	0.142152	1.5169e-06	5.91045e-06	430	415	357	554	607	1086	up-regulated
NDUFA9	403.895	0.647534	0.136464	1.55469e-06	6.05004e-06	320	310	264	437	505	659	up-regulated
USP33	572.615	0.735855	0.155734	1.59651e-06	6.20692e-06	476	448	300	592	670	1111	up-regulated
ACO1	317.29	0.753511	0.159582	1.62054e-06	6.29836e-06	206	262	204	322	372	631	up-regulated
ADAP1	514.193	0.66206	0.139911	1.64053e-06	6.37204e-06	327	407	394	585	652	792	up-regulated
BID	705.737	0.599984	0.126558	1.66897e-06	6.47843e-06	486	575	532	741	932	1071	up-regulated
CASP8	256.188	0.779729	0.165723	1.6762e-06	6.50442e-06	190	187	158	262	306	508	up-regulated
TNFRSF10B	704.839	0.71627	0.151898	1.68543e-06	6.53818e-06	457	639	425	662	1033	1169	up-regulated
LMBRD1	428.148	0.75037	0.15928	1.68764e-06	6.54472e-06	345	335	229	440	502	842	up-regulated
ITM2C	773.053	0.674381	0.142801	1.68902e-06	6.548e-06	468	652	570	864	1054	1128	up-regulated
HEXA	556.205	0.614863	0.130084	1.751e-06	6.77977e-06	405	470	375	633	688	844	up-regulated
PSEN2	255.354	0.730201	0.155199	1.7517e-06	6.78036e-06	180	191	173	287	316	434	up-regulated
BAIAP2L1	642.62	0.604443	0.127943	1.79656e-06	6.94961e-06	428	529	491	661	830	1026	up-regulated
LRIF1	344.752	0.783794	0.16713	1.81072e-06	7.00221e-06	275	246	198	356	388	713	up-regulated
METTL6	399.424	0.643108	0.136665	1.91449e-06	7.38035e-06	317	304	265	427	475	690	up-regulated
ZDHHC13	325.654	0.806693	0.172687	1.92925e-06	7.4326e-06	267	226	179	323	392	670	up-regulated
ZNHIT6	300.286	0.833756	0.17882	1.95623e-06	7.52949e-06	237	199	175	296	348	650	up-regulated
VPS36	603.09	0.695725	0.148642	2.05508e-06	7.89569e-06	521	413	372	646	670	1149	up-regulated
ELK4	877.117	0.638612	0.136099	2.07924e-06	7.98304e-06	712	681	560	803	1051	1709	up-regulated
CCNO	137.384	0.954293	0.206802	2.08385e-06	7.99826e-06	78	90	94	173	182	231	up-regulated
WNK2	326.807	0.787242	0.169128	2.09874e-06	8.05289e-06	182	227	266	355	422	576	up-regulated
NT5DC2	1013.42	0.636815	0.136017	2.14426e-06	8.2199e-06	669	885	703	1121	1393	1428	up-regulated
OXNAD1	352.021	0.751823	0.161363	2.16427e-06	8.28872e-06	291	256	198	382	402	676	up-regulated
ALG10B	373.417	0.938152	0.203158	2.19435e-06	8.39626e-06	292	265	169	388	391	889	up-regulated
EYA3	372.3	0.73392	0.157583	2.22943e-06	8.52256e-06	264	288	242	401	392	755	up-regulated
FAM222B	466.201	0.64258	0.137545	2.26049e-06	8.63327e-06	336	399	302	520	517	823	up-regulated
GPATCH11	86.9065	1.36182	0.302833	2.299e-06	8.77491e-06	61	43	31	91	102	239	up-regulated
PCSK7	596.668	0.631719	0.135379	2.31796e-06	8.84453e-06	381	483	463	649	767	926	up-regulated
XPNPEP1	610.211	0.609191	0.130444	2.35803e-06	8.99464e-06	479	527	373	646	713	1053	up-regulated
MBD5	265.332	0.775877	0.167408	2.36013e-06	8.99987e-06	195	209	152	291	300	518	up-regulated
TLCD1	349.279	0.708604	0.152502	2.3632e-06	9.0088e-06	227	268	255	405	461	525	up-regulated
B3GALNT2	348.662	0.69208	0.148701	2.36902e-06	9.0282e-06	242	280	236	343	420	665	up-regulated
BCAR1	1590.87	0.608273	0.130486	2.44236e-06	9.29047e-06	1001	1368	1212	1849	1986	2310	up-regulated
DANCR	321.302	0.704021	0.151825	2.49541e-06	9.48348e-06	238	259	197	377	404	502	up-regulated
TMEM144	107.795	1.19777	0.265177	2.54059e-06	9.64628e-06	79	61	43	122	122	266	up-regulated
JHY	106.993	1.0886	0.239603	2.54546e-06	9.6618e-06	75	68	49	136	123	223	up-regulated
LIG4	185.066	1.08047	0.238366	2.71463e-06	1.02723e-05	144	122	69	203	207	442	up-regulated
YBEY	113.747	0.994272	0.218858	2.81959e-06	1.06466e-05	77	69	67	130	164	200	up-regulated
UNC50	302.878	0.696565	0.151066	2.85843e-06	1.079e-05	223	238	195	320	410	485	up-regulated
SLC30A9	765.889	0.698962	0.15153	2.86177e-06	1.07993e-05	694	510	452	801	896	1432	up-regulated
RNASEH2B	244.697	0.741049	0.161014	2.865e-06	1.08082e-05	189	174	156	261	306	437	up-regulated
ARV1	140.02	1.04152	0.230311	2.93281e-06	1.10504e-05	116	71	69	177	173	268	up-regulated
PCDHB14	407.283	0.750884	0.163563	2.99562e-06	1.12768e-05	220	368	275	429	539	702	up-regulated
SORCS2	146.728	1.01989	0.225564	3.03184e-06	1.14062e-05	80	118	75	160	246	229	up-regulated
FIG4	239.169	0.795192	0.173617	3.04011e-06	1.14338e-05	174	189	134	231	319	456	up-regulated
CRELD2	766.84	0.632179	0.137165	3.04985e-06	1.14669e-05	495	614	595	875	999	1109	up-regulated
SBSN	44.7032	1.61071	0.369231	3.08087e-06	1.15765e-05	16	17	26	67	75	74	up-regulated
DPM1	432.607	0.640486	0.139094	3.10928e-06	1.16797e-05	346	306	306	483	493	743	up-regulated
SDCBP	505.323	0.700169	0.152387	3.12081e-06	1.17158e-05	424	366	304	500	583	1001	up-regulated
SLC25A22	603.608	0.618693	0.134259	3.13386e-06	1.17577e-05	394	509	449	699	726	928	up-regulated
AIFM2	424.221	0.627695	0.136399	3.18889e-06	1.19569e-05	285	344	317	467	506	701	up-regulated
TMX2	414.995	0.708275	0.154591	3.27645e-06	1.22666e-05	336	288	269	462	441	798	up-regulated
ABHD5	284.986	0.89456	0.197212	3.32455e-06	1.24353e-05	241	178	144	320	306	614	up-regulated
EVA1B	137.985	0.953761	0.211162	3.35337e-06	1.25393e-05	74	102	88	158	207	224	up-regulated
CCDC93	567.052	0.635003	0.138393	3.41679e-06	1.27648e-05	449	453	363	559	642	1091	up-regulated
ERICH1	249.923	0.792295	0.174488	3.57215e-06	1.33291e-05	169	155	190	309	298	418	up-regulated
PPP1R7	495.932	0.592542	0.129288	3.58548e-06	1.33708e-05	376	371	374	544	592	797	up-regulated
SLC9A5	108.82	1.29267	0.293528	3.59912e-06	1.34176e-05	42	51	79	154	189	144	up-regulated
ATAD2B	453.793	0.731059	0.160485	3.64819e-06	1.35923e-05	379	325	265	437	535	922	up-regulated
RAP1GAP	529.341	0.596021	0.130169	3.66625e-06	1.36495e-05	373	463	364	586	643	831	up-regulated
AGTPBP1	253.439	0.88299	0.195529	3.72176e-06	1.38371e-05	203	157	143	259	282	568	up-regulated
RELL2	168.972	0.940336	0.209276	3.75797e-06	1.39676e-05	99	121	105	199	271	239	up-regulated
DGCR11	56.2494	1.4409	0.330733	3.82447e-06	1.42019e-05	32	18	32	83	73	113	up-regulated
NSDHL	447.528	0.596476	0.130529	3.82868e-06	1.42132e-05	352	346	314	485	524	745	up-regulated
LIMS1	629.829	0.672008	0.147471	3.83511e-06	1.42328e-05	514	483	385	602	718	1268	up-regulated
GUF1	253.522	0.926246	0.205985	3.9062e-06	1.44879e-05	205	175	115	259	291	572	up-regulated
EPB41L4A-DT	43.3484	1.54179	0.35601	3.93784e-06	1.45965e-05	23	19	18	68	58	84	up-regulated
GOLT1A	240.125	0.804681	0.17852	4.10995e-06	1.51843e-05	174	159	159	316	301	357	up-regulated
DISP1	66.1701	1.2234	0.278019	4.17398e-06	1.5407e-05	40	37	33	82	93	130	up-regulated
ODR4	390.167	0.824426	0.183001	4.19075e-06	1.54596e-05	339	260	199	374	482	817	up-regulated
PCDHB11	326.245	0.841812	0.187222	4.24912e-06	1.56656e-05	154	297	212	342	436	601	up-regulated
CASP7	558.16	0.596315	0.131131	4.26826e-06	1.57315e-05	449	419	393	646	625	904	up-regulated
ZFP36	451.392	0.685578	0.151509	4.30834e-06	1.58697e-05	304	336	338	577	519	685	up-regulated
HPCAL1	848.613	0.603944	0.133264	4.35315e-06	1.603e-05	556	683	669	958	1087	1236	up-regulated
MSI1	495.016	0.63236	0.139532	4.46709e-06	1.643e-05	322	396	382	557	624	757	up-regulated
LOC441155	1239.34	0.587062	0.129321	4.51612e-06	1.66053e-05	1088	951	781	1283	1362	2262	up-regulated
POC1B	378.413	0.764062	0.169816	4.62779e-06	1.70007e-05	283	300	215	338	471	794	up-regulated
RWDD2A	139.473	0.895958	0.200652	4.64134e-06	1.70302e-05	90	97	88	147	178	277	up-regulated
ERG	40.8333	1.58786	0.370465	4.64005e-06	1.70302e-05	22	14	19	48	62	96	up-regulated
LRRFIP2	398.287	0.666921	0.147637	4.63921e-06	1.70302e-05	286	309	279	426	426	766	up-regulated
CPNE2	270.15	0.730872	0.162501	4.73723e-06	1.73614e-05	185	228	164	295	369	427	up-regulated
DHDDS	331.726	0.652691	0.144645	4.77448e-06	1.74823e-05	223	270	239	363	402	555	up-regulated
RORA	43.3153	1.5527	0.361877	4.8167e-06	1.76265e-05	22	20	18	46	62	113	up-regulated
CPOX	348.192	0.668733	0.148475	4.92374e-06	1.79915e-05	245	292	228	337	469	595	up-regulated
PSMD5	595.716	0.641277	0.142644	5.07218e-06	1.85229e-05	514	433	375	599	685	1120	up-regulated
TMEM87B	662.806	0.658933	0.146464	5.08592e-06	1.85621e-05	537	532	395	697	699	1301	up-regulated
TRIP13	421.165	0.610446	0.135451	5.12276e-06	1.8691e-05	331	315	300	422	540	699	up-regulated
PLEKHA5	327.501	0.738001	0.164772	5.21006e-06	1.89927e-05	239	258	201	323	369	680	up-regulated
PIKFYVE	459	0.725689	0.161982	5.23452e-06	1.90706e-05	348	385	253	479	496	934	up-regulated
DNAJB14	581.711	0.780764	0.1749	5.30619e-06	1.9326e-05	501	402	311	577	638	1263	up-regulated
PCDHB10	326.4	0.76753	0.171855	5.31064e-06	1.93365e-05	176	291	219	330	446	573	up-regulated
RNASEH1-AS1	114.79	0.959619	0.217254	5.31837e-06	1.93589e-05	79	76	64	129	165	201	up-regulated
TMEM161B-AS1	42.1378	1.52804	0.357711	5.3309e-06	1.93931e-05	17	21	21	50	60	101	up-regulated
PIK3C3	257.749	0.865138	0.194803	5.36349e-06	1.95059e-05	222	160	134	278	295	538	up-regulated
REV1	451.324	0.595766	0.13258	5.52552e-06	2.00479e-05	361	362	300	458	539	785	up-regulated
SLC16A3	697.98	0.665573	0.148665	5.54347e-06	2.01071e-05	427	609	497	778	969	991	up-regulated
RAB40B	340.426	0.675613	0.150909	5.57876e-06	2.02232e-05	246	293	208	337	431	611	up-regulated
CNNM1	146.143	0.912598	0.206586	5.69189e-06	2.06212e-05	84	107	95	141	199	297	up-regulated
USP32P1	565.678	0.635926	0.141972	5.70589e-06	2.06657e-05	472	444	345	604	616	1051	up-regulated
IFNGR2	384.132	0.655549	0.146525	5.70753e-06	2.06657e-05	277	329	243	393	524	608	up-regulated
PPIL1	421.541	0.616806	0.137611	5.71084e-06	2.06716e-05	339	316	290	446	480	749	up-regulated
SUGT1	241.568	0.82553	0.186479	5.97931e-06	2.15738e-05	202	150	140	269	271	485	up-regulated
TMEM50B	349.724	0.715096	0.160627	6.01749e-06	2.16988e-05	294	243	214	341	430	672	up-regulated
TYW1B	231.218	0.811822	0.183293	6.04131e-06	2.1772e-05	171	152	151	244	253	489	up-regulated
MET	734.971	0.62547	0.140162	6.18031e-06	2.22599e-05	582	613	453	737	795	1437	up-regulated
NUP58	1093.84	0.627632	0.141329	6.23526e-06	2.24513e-05	936	903	611	1073	1283	2048	up-regulated
ANXA2P3	136.171	0.897453	0.204044	6.24601e-06	2.24834e-05	101	92	75	163	171	245	up-regulated
SH3GLB1	495.669	0.615118	0.137951	6.40972e-06	2.30526e-05	387	414	315	509	555	917	up-regulated
SMURF2	574.127	0.611291	0.137108	6.47986e-06	2.32777e-05	470	459	365	547	684	1069	up-regulated
SOCS2-AS1	52.302	1.37377	0.322299	6.50428e-06	2.33586e-05	33	28	19	70	78	99	up-regulated
SBDSP1	588.792	0.6442	0.144754	6.5355e-06	2.34502e-05	504	448	355	644	636	1084	up-regulated
MTFR2	140.932	0.965873	0.221	6.53822e-06	2.34532e-05	113	92	64	154	179	287	up-regulated
NMU	94.3248	1.04596	0.240762	6.77483e-06	2.42667e-05	59	68	46	101	135	185	up-regulated
IL10RB	226.546	0.723412	0.163649	6.8381e-06	2.44791e-05	150	177	157	243	294	383	up-regulated
GOSR1	508.56	0.598482	0.134583	6.87043e-06	2.45876e-05	361	422	368	507	576	943	up-regulated
TMX4	336.631	0.65136	0.146897	6.9464e-06	2.48337e-05	257	271	217	356	385	613	up-regulated
MEMO1	511.713	0.624883	0.140789	6.9607e-06	2.48746e-05	434	380	330	540	570	935	up-regulated
FGF12	106.346	1.20712	0.281117	6.97484e-06	2.49107e-05	81	55	43	108	123	280	up-regulated
ZMYM5	254.657	0.807862	0.183759	7.06017e-06	2.51863e-05	211	169	144	264	292	527	up-regulated
ABHD15	474.105	0.616441	0.139122	7.2525e-06	2.58425e-05	304	417	344	499	559	821	up-regulated
CRACR2A	216.917	0.779854	0.177311	7.28497e-06	2.59507e-05	140	187	127	219	287	398	up-regulated
PCDHB7	229.341	0.892715	0.204857	7.53985e-06	2.68277e-05	99	197	157	262	315	394	up-regulated
NUBPL	329.052	0.759969	0.173039	7.59905e-06	2.70149e-05	264	235	194	334	359	695	up-regulated
KCTD9	379.336	0.833952	0.190721	7.6443e-06	2.71523e-05	305	263	204	393	383	871	up-regulated
DLEU1	160.156	0.850601	0.194761	7.69892e-06	2.73385e-05	117	112	94	172	190	323	up-regulated
AHCTF1P1	586.848	0.698289	0.15889	8.00049e-06	2.83767e-05	480	441	351	572	633	1236	up-regulated
LOC728730	51.3568	1.36169	0.322689	8.05181e-06	2.85423e-05	23	28	28	58	72	119	up-regulated
DONSON	236.935	0.772588	0.176634	8.07855e-06	2.86206e-05	194	173	129	274	274	432	up-regulated
AHCTF1	706.026	0.665796	0.151485	8.22222e-06	2.90962e-05	564	561	429	698	745	1462	up-regulated
LIMS3-LOC440895	245.51	0.814079	0.186923	8.42462e-06	2.98039e-05	199	161	143	282	257	501	up-regulated
PCBP4	435.995	0.684531	0.1563	8.44893e-06	2.98727e-05	285	332	328	492	614	610	up-regulated
PHTF2	530.083	0.691145	0.157673	8.47113e-06	2.99427e-05	433	415	306	540	568	1080	up-regulated
SLC11A2	805.497	0.58435	0.132744	8.54615e-06	3.01992e-05	640	713	488	760	1020	1400	up-regulated
ITPKB	455.189	0.649777	0.147991	8.58437e-06	3.03255e-05	306	329	367	489	503	839	up-regulated
NOL4L	508.909	0.581958	0.13228	8.59938e-06	3.03699e-05	343	440	376	558	597	826	up-regulated
TMEM56	177.153	0.990068	0.229885	8.62102e-06	3.04289e-05	137	122	76	178	203	421	up-regulated
PSPH	189.64	0.796989	0.183072	8.63679e-06	3.04671e-05	128	131	132	182	266	346	up-regulated
ZNF550	114.125	0.975452	0.226598	8.65348e-06	3.05085e-05	63	72	80	143	134	220	up-regulated
NPB	112.123	0.931645	0.215921	8.81042e-06	3.10264e-05	72	79	66	128	145	211	up-regulated
PLEKHA3	239.667	0.710337	0.162656	8.91682e-06	3.13742e-05	172	175	168	242	296	444	up-regulated
NDE1	437.678	0.597686	0.136247	8.98015e-06	3.1588e-05	303	375	312	493	518	694	up-regulated
ARHGEF16	1004.67	0.598721	0.136517	8.9915e-06	3.16189e-05	657	818	790	1128	1330	1406	up-regulated
YIPF6	460.73	0.695485	0.159447	9.25805e-06	3.24637e-05	390	335	274	481	496	920	up-regulated
RGPD4	901.327	0.675014	0.154623	9.31854e-06	3.26665e-05	745	697	533	868	960	1903	up-regulated
SIK2	385.82	0.646117	0.147862	9.41729e-06	3.30033e-05	288	336	234	386	463	705	up-regulated
SOBP	190.278	0.78487	0.181272	9.75596e-06	3.41223e-05	117	157	122	196	261	332	up-regulated
RAP1B	1271.88	0.65521	0.150446	9.9476e-06	3.47729e-05	1121	943	745	1235	1390	2586	up-regulated
TIGD2	103.477	1.06504	0.250507	1.00376e-05	3.50379e-05	67	59	61	108	119	249	up-regulated
SEPT6	42.2677	1.48323	0.359829	1.03847e-05	3.61982e-05	22	17	21	65	59	78	up-regulated
STAMBPL1	73.5132	1.13324	0.268546	1.04629e-05	3.64606e-05	48	44	36	98	92	141	up-regulated
DHRS7B	304.657	0.645881	0.14874	1.05525e-05	3.6752e-05	215	256	204	342	365	500	up-regulated
MSH2	975.081	0.584208	0.134172	1.0621e-05	3.69803e-05	845	816	566	974	1164	1707	up-regulated
SLC35F2	312.153	0.667823	0.153983	1.07109e-05	3.72722e-05	233	251	202	303	376	592	up-regulated
USP32P2	284.699	0.734416	0.170291	1.12241e-05	3.89811e-05	217	215	175	274	330	588	up-regulated
NHLRC3	319.551	0.68905	0.159488	1.13311e-05	3.92971e-05	250	241	204	310	373	632	up-regulated
DNMT3A	475.949	0.651506	0.150401	1.13448e-05	3.93336e-05	287	439	329	480	583	851	up-regulated
ST7	221.912	0.738665	0.171487	1.13918e-05	3.94857e-05	156	164	151	236	251	433	up-regulated
NAPG	487.12	0.600844	0.138684	1.15718e-05	4.00757e-05	415	372	314	491	571	871	up-regulated
WNT4	167.543	0.788668	0.183909	1.16375e-05	4.02806e-05	112	125	110	179	230	283	up-regulated
UGGT2	176.169	0.907268	0.212983	1.17455e-05	4.06318e-05	132	119	95	173	200	407	up-regulated
TGFBRAP1	458.614	0.617064	0.14277	1.19706e-05	4.1387e-05	326	419	288	452	588	779	up-regulated
NEDD4	884.902	0.646869	0.150125	1.23077e-05	4.241e-05	774	652	534	947	908	1732	up-regulated
BRF2	217.537	0.762341	0.177932	1.23297e-05	4.24622e-05	127	189	142	232	270	399	up-regulated
SPTBN2	2996.01	0.589526	0.136469	1.26226e-05	4.3386e-05	1728	2629	2436	3233	3751	4648	up-regulated
GPCPD1	137.295	0.971606	0.230638	1.31388e-05	4.50975e-05	113	81	66	181	153	262	up-regulated
CNNM2	202.698	0.771785	0.181152	1.3476e-05	4.61906e-05	116	171	137	232	245	359	up-regulated
LINC00641	69.3224	1.24063	0.300629	1.35181e-05	4.63221e-05	52	26	35	92	95	132	up-regulated
KLF11	226.704	0.696571	0.162843	1.35589e-05	4.64489e-05	168	178	145	243	276	400	up-regulated
SLC26A11	457.179	0.652793	0.152345	1.35999e-05	4.65636e-05	286	424	302	509	596	696	up-regulated
RIMKLB	280.62	0.690938	0.161867	1.41731e-05	4.84723e-05	232	217	161	303	340	492	up-regulated
CTBS	170.934	0.84099	0.198648	1.42373e-05	4.86649e-05	118	120	108	176	192	369	up-regulated
LINC00888	73.4421	1.10669	0.266291	1.43823e-05	4.91197e-05	45	51	34	91	101	137	up-regulated
SFMBT1	306.861	0.726585	0.170733	1.4394e-05	4.91323e-05	209	277	173	321	349	601	up-regulated
AIG1	347.167	0.623458	0.145815	1.46116e-05	4.98474e-05	286	272	219	359	430	587	up-regulated
GPR157	73.3377	1.13956	0.275651	1.5268e-05	5.20006e-05	40	57	31	92	99	141	up-regulated
PNPLA4	67.5437	1.15366	0.2802	1.57954e-05	5.37225e-05	41	42	33	93	95	113	up-regulated
IBTK	936.306	0.5966	0.140003	1.6032e-05	5.44673e-05	784	778	564	891	1054	1812	up-regulated
PCMTD1	384.949	0.736237	0.173973	1.60558e-05	5.45332e-05	319	283	218	385	415	817	up-regulated
EPHA1	675.701	0.590193	0.138612	1.6142e-05	5.47805e-05	442	554	533	698	918	1001	up-regulated
PBK	415.778	0.658555	0.15524	1.6406e-05	5.56307e-05	373	282	259	429	512	729	up-regulated
FAM169A	123.699	1.10928	0.268936	1.64821e-05	5.58733e-05	103	69	47	136	139	300	up-regulated
SUB1	661.948	0.581486	0.136731	1.6852e-05	5.70959e-05	527	527	455	609	760	1278	up-regulated
MAPRE3	239.942	0.753375	0.179004	1.70431e-05	5.77117e-05	142	177	184	303	286	380	up-regulated
GALC	407.119	0.702054	0.166404	1.75889e-05	5.94946e-05	348	314	220	390	495	795	up-regulated
BMP1	394.102	0.638229	0.15088	1.76992e-05	5.98512e-05	251	350	276	385	530	653	up-regulated
CRELD1	576.221	0.625155	0.147705	1.77575e-05	6.00318e-05	351	496	439	628	770	849	up-regulated
TTN	80.521	1.07893	0.262497	1.79684e-05	6.06952e-05	60	46	38	102	109	146	up-regulated
MAK16	192.434	0.900684	0.216565	1.83523e-05	6.1907e-05	161	116	101	203	210	433	up-regulated
ASH2L	561.191	0.582204	0.137581	1.83792e-05	6.19807e-05	494	431	353	617	651	919	up-regulated
NKIRAS1	131.315	0.910815	0.219392	1.86874e-05	6.29684e-05	96	78	82	142	151	281	up-regulated
ACVR2A	138.127	1.03343	0.251384	1.91883e-05	6.45152e-05	119	77	58	149	162	316	up-regulated
PANK2	256.807	0.684893	0.163325	1.99688e-05	6.70483e-05	189	213	158	285	287	469	up-regulated
ZNF431	246.05	0.929861	0.225132	2.00215e-05	6.72067e-05	216	149	112	263	259	572	up-regulated
ATP11B	826.331	0.676877	0.161582	2.04366e-05	6.85256e-05	725	657	430	825	922	1646	up-regulated
SLC22A17	501.596	0.663614	0.158554	2.0754e-05	6.94956e-05	325	428	348	587	695	671	up-regulated
ABCA11P	77.3754	1.13126	0.27849	2.11474e-05	7.07937e-05	43	47	45	76	97	190	up-regulated
XRN1	473.176	0.714079	0.171226	2.15285e-05	7.20107e-05	390	385	246	473	521	976	up-regulated
IDH3A	624.645	0.593264	0.141569	2.18844e-05	7.31218e-05	562	468	386	655	710	1102	up-regulated
RGPD1	1339.46	0.640373	0.153156	2.19642e-05	7.33489e-05	1124	1023	829	1255	1397	2860	up-regulated
RGPD6	583.762	0.684076	0.164096	2.23035e-05	7.44417e-05	477	450	346	623	571	1215	up-regulated
TANK	426.773	0.600549	0.143501	2.24024e-05	7.47513e-05	349	348	269	443	475	778	up-regulated
MIOS	380.786	0.702609	0.168756	2.24192e-05	7.47873e-05	325	277	221	379	423	776	up-regulated
PUDP	211.752	0.712964	0.171445	2.24725e-05	7.49449e-05	165	150	139	213	283	366	up-regulated
STRADA	405.79	0.598557	0.143479	2.35386e-05	7.82675e-05	293	352	273	478	457	644	up-regulated
SCYL2	825.774	0.624641	0.149978	2.39854e-05	7.96672e-05	721	628	499	856	854	1625	up-regulated
RNGTT	415.031	0.717706	0.173301	2.4283e-05	8.05907e-05	355	301	235	411	451	872	up-regulated
ITGB2	51.7072	1.44935	0.370476	2.59638e-05	8.59145e-05	12	35	28	68	95	81	up-regulated
LIN9	140.462	0.950179	0.233777	2.60624e-05	8.62178e-05	116	93	61	149	168	305	up-regulated
HGD	45.8327	1.38254	0.352096	2.70779e-05	8.94331e-05	28	18	23	57	56	111	up-regulated
NDUFV2	428.682	0.596393	0.14406	2.71711e-05	8.9693e-05	361	313	294	481	466	738	up-regulated
SUCO	976.547	0.607487	0.146967	2.78377e-05	9.17951e-05	834	789	582	978	1021	1937	up-regulated
PRADC1	316.847	0.619153	0.150075	2.82799e-05	9.30542e-05	256	223	228	348	383	515	up-regulated
MTMR6	551.254	0.646296	0.157023	2.90733e-05	9.55375e-05	480	434	310	529	643	1069	up-regulated
SLMAP	433.049	0.614004	0.148737	2.90825e-05	9.55425e-05	355	321	296	440	467	832	up-regulated
EPHX1	315.079	0.63261	0.153917	2.97569e-05	9.76279e-05	214	230	254	331	398	518	up-regulated
LPIN2	245.297	0.68114	0.166156	3.01629e-05	9.88548e-05	175	207	154	254	283	463	up-regulated
ZNF736	106.824	0.987793	0.245883	3.03898e-05	9.95457e-05	85	66	50	114	131	232	up-regulated
KLHL7	162.091	0.838327	0.206999	3.18356e-05	0.000103923	122	106	100	153	197	351	up-regulated
MSANTD4	165.661	0.814649	0.201094	3.24184e-05	0.000105713	126	110	103	164	195	350	up-regulated
ADSS	434.26	0.598616	0.146103	3.27086e-05	0.000106631	385	319	277	456	508	749	up-regulated
CENPL	234.394	0.756424	0.186412	3.32544e-05	0.000108268	202	158	133	266	256	451	up-regulated
RASL11A	55.3495	1.26019	0.322608	3.34951e-05	0.000108965	27	29	33	85	60	111	up-regulated
WDR48	480.462	0.638546	0.15638	3.41094e-05	0.000110876	397	384	289	490	506	955	up-regulated
LPAR2	460.117	0.596604	0.146037	3.42412e-05	0.000111275	307	408	326	513	597	667	up-regulated
SERINC5	641.817	0.598084	0.146315	3.43535e-05	0.000111586	502	569	387	575	790	1208	up-regulated
OCIAD2	334.515	0.593633	0.145286	3.43821e-05	0.000111645	240	287	231	350	429	526	up-regulated
FBXO32	173.497	0.835459	0.207384	3.45876e-05	0.000112223	109	161	84	204	214	310	up-regulated
KIF9	75.1291	1.04791	0.264412	3.46042e-05	0.000112247	50	45	41	94	110	124	up-regulated
ZNF45	200.17	0.735882	0.181567	3.48163e-05	0.000112876	152	141	132	200	234	400	up-regulated
PAPD5	303.688	0.821181	0.203731	3.50529e-05	0.000113613	238	229	155	343	282	683	up-regulated
ALG6	154.275	0.922222	0.230468	3.51061e-05	0.000113756	128	98	74	172	164	344	up-regulated
INPP1	62.0315	1.12894	0.286615	3.51584e-05	0.000113895	35	41	32	70	96	114	up-regulated
EDEM3	714.167	0.644686	0.158723	3.64292e-05	0.000117796	604	578	405	714	747	1457	up-regulated
TBRG1	253.563	0.656736	0.161702	3.65547e-05	0.000118078	182	217	161	250	326	444	up-regulated
PLEKHA7	413.323	0.585792	0.143991	3.74455e-05	0.000120671	335	357	250	454	483	676	up-regulated
PNO1	291.881	0.611518	0.150648	3.80703e-05	0.000122556	236	229	191	301	361	491	up-regulated
ESAM	39.7854	1.38447	0.360454	3.85568e-05	0.000124057	20	24	16	56	53	81	up-regulated
GLI1	49.8675	1.4405	0.377926	3.89374e-05	0.000125217	14	27	31	61	101	72	up-regulated
WDR4	338.043	0.636381	0.157194	3.9007e-05	0.000125408	212	297	243	328	454	564	up-regulated
SLC25A12	222.297	0.677515	0.167734	3.92552e-05	0.00012614	161	182	143	222	272	410	up-regulated
FBXO28	396.53	0.700703	0.173874	3.97981e-05	0.000127818	345	284	228	413	415	814	up-regulated
CLCN2	206.385	0.704339	0.175041	4.00816e-05	0.000128662	147	163	134	235	278	310	up-regulated
USP53	417.601	0.79474	0.198552	4.01592e-05	0.000128877	373	289	203	411	450	934	up-regulated
MFSD2B	91.9865	1.10768	0.284115	4.18111e-05	0.000134004	30	63	68	121	114	178	up-regulated
USP45	140.823	0.985928	0.250363	4.25732e-05	0.000136376	109	97	60	146	149	345	up-regulated
SPAST	391.858	0.70786	0.176402	4.26425e-05	0.000136527	330	300	216	365	446	827	up-regulated
CHM	220.007	0.844552	0.212378	4.28656e-05	0.000137134	185	150	110	203	260	497	up-regulated
C2CD4C	513.221	0.658128	0.163691	4.28814e-05	0.000137149	289	466	375	561	708	749	up-regulated
ZNF772	54.2386	1.26266	0.328183	4.3759e-05	0.000139739	38	30	20	61	69	130	up-regulated
TBC1D15	390.057	0.696287	0.173713	4.39162e-05	0.000140204	339	281	225	365	449	807	up-regulated
BACH1	239.913	0.833684	0.210386	4.60742e-05	0.000146714	194	181	114	223	277	545	up-regulated
ZNF136	118.618	0.872849	0.221179	4.69353e-05	0.000149264	90	79	67	118	155	239	up-regulated
PTDSS2	435.663	0.656443	0.164204	4.70272e-05	0.000149517	249	368	340	475	600	638	up-regulated
SYNJ1	144.743	0.943016	0.241633	5.12666e-05	0.000162494	129	87	62	178	161	292	up-regulated
CDC25A	284.013	0.69258	0.174513	5.1758e-05	0.000164009	236	181	196	303	306	556	up-regulated
DENND1C	271.677	0.612817	0.153751	5.18383e-05	0.000164221	188	230	192	296	323	451	up-regulated
TPMT	242.215	0.674996	0.170096	5.32061e-05	0.000168252	188	189	153	233	288	471	up-regulated
RB1	581.559	0.716478	0.181187	5.37436e-05	0.000169864	508	458	286	616	596	1210	up-regulated
COG2	330.761	0.592011	0.148756	5.44749e-05	0.000172043	254	264	232	317	390	610	up-regulated
TXNDC5	164.882	0.807852	0.205885	5.45685e-05	0.000172295	106	132	100	183	255	235	up-regulated
FUT10	120.49	0.824366	0.210227	5.48536e-05	0.000173107	88	83	74	128	156	224	up-regulated
GINM1	336.695	0.592897	0.149136	5.49068e-05	0.000173186	270	277	216	356	439	514	up-regulated
ZC3H12A	368.546	0.637055	0.160954	5.64137e-05	0.000177666	251	316	251	456	460	511	up-regulated
TMEM135	302.949	0.840696	0.214999	5.64717e-05	0.000177804	274	185	153	293	329	702	up-regulated
PTPN2	372.39	0.647715	0.163635	5.65229e-05	0.00017792	337	272	215	394	425	679	up-regulated
PBDC1	272.082	0.677976	0.171959	5.71272e-05	0.000179638	238	177	176	313	309	471	up-regulated
MMS22L	386.95	0.788769	0.201303	5.78594e-05	0.000181791	341	246	214	379	395	895	up-regulated
ARHGAP21	754.871	0.585302	0.147728	5.92314e-05	0.000185781	591	663	469	705	819	1513	up-regulated
TMEM38A	64.6003	1.06064	0.277329	6.04852e-05	0.000189521	40	38	38	77	90	120	up-regulated
CLOCK	797.131	0.633918	0.160694	6.06806e-05	0.000190003	650	643	485	702	874	1708	up-regulated
MITD1	166.212	0.721193	0.18389	6.07512e-05	0.000190162	117	132	106	193	204	275	up-regulated
ACADSB	517.136	0.669124	0.170298	6.28677e-05	0.000196239	445	384	305	506	536	1097	up-regulated
TBC1D23	414.164	0.680344	0.173428	6.37333e-05	0.00019874	361	320	224	441	432	826	up-regulated
EOGT	100.24	0.957773	0.249165	6.39268e-05	0.000199199	79	52	59	113	118	211	up-regulated
SLCO4A1	354.14	0.6515	0.165963	6.39456e-05	0.0001992	222	328	233	409	467	510	up-regulated
AGPAT5	605.095	0.589426	0.149715	6.53644e-05	0.000203312	516	507	355	545	754	1115	up-regulated
EOMES	50.8537	1.2039	0.320211	6.68602e-05	0.000207703	31	31	23	53	74	112	up-regulated
ACTR8	363.293	0.607477	0.154901	6.86265e-05	0.000212975	309	273	236	359	409	688	up-regulated
HACD2	303.835	0.654712	0.167447	6.87366e-05	0.000213263	257	251	164	309	391	517	up-regulated
TGDS	102.127	0.974539	0.254892	6.93573e-05	0.000214919	72	76	46	96	131	233	up-regulated
POM121L9P	98.6874	0.959671	0.250968	6.95235e-05	0.000215326	56	62	69	87	149	201	up-regulated
HIBCH	209.711	0.735424	0.189473	7.14838e-05	0.000221009	180	150	116	212	249	411	up-regulated
CEP72	175.813	0.724324	0.186786	7.23349e-05	0.000223428	116	147	112	215	213	279	up-regulated
ZNF143	246.414	0.688995	0.177096	7.24452e-05	0.000223701	195	205	137	247	286	479	up-regulated
CHIC2	126.184	0.803575	0.208313	7.2577e-05	0.000224051	79	96	84	130	177	219	up-regulated
CLCF1	106.727	0.962112	0.253053	7.32414e-05	0.00022599	59	72	70	157	145	143	up-regulated
ENPP5	130.553	0.841285	0.219081	7.56112e-05	0.000232719	96	93	75	133	149	282	up-regulated
PLK3	74.4718	1.01903	0.269598	7.60515e-05	0.000234016	39	56	42	91	112	120	up-regulated
STAM2	527.232	0.671436	0.173019	7.6354e-05	0.00023483	472	417	269	523	592	1048	up-regulated
ACYP2	87.746	0.91521	0.240137	7.64588e-05	0.000235094	59	58	53	103	120	151	up-regulated
HPS5	305.287	0.713118	0.184511	7.83841e-05	0.000240714	249	227	180	323	301	650	up-regulated
SUMO1P3	656.61	0.592889	0.152369	7.866e-05	0.000241441	578	484	425	643	693	1303	up-regulated
RGPD3	892.422	0.613353	0.158068	7.98634e-05	0.000244891	781	686	539	847	931	1856	up-regulated
CYTH3	288.996	0.590017	0.151823	8.0193e-05	0.000245779	223	239	194	281	370	487	up-regulated
CDH13	71.2519	1.04338	0.277297	8.03571e-05	0.000246221	51	48	31	83	89	148	up-regulated
SMIM20	202.949	0.65635	0.169875	8.22808e-05	0.000251865	141	161	144	214	264	330	up-regulated
KCNMB4	201.508	0.701579	0.182155	8.33279e-05	0.000254754	135	179	122	200	278	339	up-regulated
HLA-DQB1	73.6226	1.04168	0.277871	8.36163e-05	0.000255509	43	39	51	73	117	138	up-regulated
NUDT8	327.52	0.7272	0.18957	8.48156e-05	0.000258917	186	265	244	426	439	423	up-regulated
GOLT1B	336.727	0.659715	0.171276	8.59672e-05	0.000261979	300	225	214	321	398	656	up-regulated
TMEM161B	186.669	0.850057	0.224547	9.24647e-05	0.000280878	170	112	93	184	221	405	up-regulated
FIGNL1	337.035	0.746888	0.196003	9.40248e-05	0.000285336	303	236	174	348	350	724	up-regulated
SACM1L	375.282	0.71146	0.186379	9.54375e-05	0.00028948	293	314	203	346	405	831	up-regulated
DNM1L	660.95	0.597097	0.155394	9.58675e-05	0.000290713	586	533	380	644	723	1287	up-regulated
COX10	242.577	0.673879	0.176245	9.6128e-05	0.00029136	209	187	135	252	288	444	up-regulated
PIAS1	384.207	0.609837	0.159233	9.95626e-05	0.000301178	326	312	228	405	408	724	up-regulated
DCUN1D1	401.483	0.682943	0.179258	0.000101084	0.000305407	351	286	237	368	446	858	up-regulated
GINS3	213.798	0.728371	0.191861	0.000101506	0.000306607	188	153	115	226	245	414	up-regulated
ZW10	286.017	0.724022	0.190761	0.000102115	0.000308143	267	185	158	292	330	565	up-regulated
ZNF562	339.965	0.674406	0.177098	0.00010242	0.000308988	286	240	216	342	348	715	up-regulated
LYSMD3	447.792	0.696631	0.183336	0.000103733	0.000312795	384	323	262	386	508	990	up-regulated
RGS10	277.407	0.602985	0.158169	0.000106338	0.000319949	234	206	184	312	332	439	up-regulated
LINC01137	76.3515	0.983692	0.265304	0.000106576	0.000320584	43	54	46	77	121	136	up-regulated
C12orf4	139.286	0.914699	0.245328	0.000108184	0.000325105	114	95	63	131	162	329	up-regulated
LARGE2	121.78	0.830813	0.221652	0.000108561	0.00032608	74	90	82	126	189	191	up-regulated
SLC25A32	366.946	0.644079	0.169528	0.000109215	0.000327885	324	239	247	345	430	719	up-regulated
SMAGP	252.554	0.624971	0.164414	0.000109302	0.000327985	208	183	171	275	330	384	up-regulated
SUSD1	47.1806	1.21781	0.33583	0.000110436	0.000331147	26	29	23	56	55	113	up-regulated
RFFL	96.1907	0.87608	0.234915	0.00011063	0.000331567	62	70	58	125	119	159	up-regulated
PRMT3	348.053	0.606063	0.159496	0.000112612	0.000337179	302	250	231	336	400	660	up-regulated
PDCD6IPP2	243.625	0.804422	0.214505	0.000113117	0.000338447	155	196	151	195	285	588	up-regulated
MTCL1	297.704	0.635842	0.167838	0.000114139	0.000341339	207	222	230	341	298	554	up-regulated
ANKRD13C	316.763	0.729944	0.193829	0.000114774	0.000343069	271	236	169	320	323	692	up-regulated
ERCC6L	252.691	0.938226	0.253873	0.000117694	0.000350778	246	116	121	292	250	581	up-regulated
NCR3LG1	62.2396	1.06493	0.291546	0.000120318	0.000358166	44	40	28	67	85	130	up-regulated
FAM118B	129.043	0.845569	0.227508	0.000122578	0.000363975	108	86	66	138	148	269	up-regulated
BLZF1	338.003	0.691837	0.184075	0.000122766	0.000364399	312	238	183	338	380	677	up-regulated
PCDHB17P	270.591	0.678385	0.180662	0.000125623	0.0003727	145	244	201	272	348	475	up-regulated
ATP6V1C2	41.8183	1.25196	0.350844	0.000127778	0.000378492	22	22	23	56	66	69	up-regulated
DENND6A	332.588	0.619659	0.164574	0.000128053	0.000379181	286	241	217	328	365	650	up-regulated
SCPEP1	294.679	0.584304	0.154926	0.000128657	0.000380786	203	249	218	279	366	521	up-regulated
ACOX3	311.823	0.581036	0.154164	0.000129652	0.000383546	201	279	230	328	379	511	up-regulated
RAVER2	262.617	0.696556	0.18633	0.00013302	0.000393038	217	211	142	250	300	541	up-regulated
VAMP4	167.125	0.82531	0.223244	0.000135663	0.000400656	149	107	84	160	204	356	up-regulated
ZNF738	218.452	0.802811	0.216867	0.000136127	0.000401835	198	128	122	213	244	483	up-regulated
UPRT	124.551	0.825038	0.223433	0.00013802	0.000406758	98	95	61	138	145	246	up-regulated
ZNF586	94.6702	0.873975	0.237738	0.000138124	0.000406948	67	72	49	102	134	166	up-regulated
ETV6	254.529	0.626557	0.16742	0.000138953	0.000409098	180	205	183	245	289	496	up-regulated
IL17RD	92.8201	0.86678	0.235666	0.000138927	0.000409098	59	72	54	100	120	177	up-regulated
CNST	250.847	0.659544	0.176624	0.000140225	0.000412744	191	206	156	247	272	510	up-regulated
MAPK8IP1	387.971	0.590178	0.157591	0.00014102	0.000414688	278	295	302	433	526	528	up-regulated
B3GLCT	184.338	0.714136	0.192701	0.000148254	0.000434719	149	140	107	177	220	369	up-regulated
NDFIP2	343.666	0.587197	0.157216	0.000148998	0.00043659	260	280	241	325	378	676	up-regulated
ORMDL2	280.528	0.588049	0.157778	0.00015118	0.000442641	225	207	202	328	320	440	up-regulated
TBCEL	185.047	0.751428	0.203701	0.000152196	0.000445114	152	130	108	190	196	395	up-regulated
ELOVL7	395.593	0.648314	0.174795	0.00015607	0.00045558	330	321	226	388	410	827	up-regulated
LSM10	261.974	0.626709	0.169391	0.000161819	0.000472028	183	198	200	306	341	369	up-regulated
ASB3	189.293	0.663903	0.179897	0.000165134	0.000481127	136	146	133	191	216	364	up-regulated
NAP1L5	39.959	1.26864	0.362621	0.000166345	0.000484312	25	25	14	53	52	83	up-regulated
RAB39B	133.669	0.766973	0.209629	0.000169048	0.000491254	88	108	84	125	175	262	up-regulated
EPHA4	69.6767	1.05198	0.295558	0.000174867	0.00050721	49	42	35	58	106	156	up-regulated
PREPL	644.758	0.660411	0.179786	0.00017668	0.000511506	604	492	325	656	682	1305	up-regulated
ZCCHC6	550.943	0.612632	0.166484	0.000180299	0.000521739	483	432	324	584	537	1102	up-regulated
HPN	160.765	0.906421	0.252496	0.00018243	0.000527163	61	131	120	191	253	227	up-regulated
BCL10	182.032	0.674334	0.184148	0.000182694	0.000527801	143	132	122	180	214	350	up-regulated
FBXO30	204.663	0.730843	0.201042	0.000192356	0.000554415	159	153	124	176	244	447	up-regulated
COMMD8	145.483	0.781242	0.215948	0.000193117	0.00055648	116	91	94	157	154	305	up-regulated
SLC25A21-AS1	111.477	0.804243	0.222822	0.000193744	0.000558026	85	86	58	123	149	192	up-regulated
C9orf72	70.5044	1.13019	0.322555	0.000195622	0.000563304	52	49	22	71	83	180	up-regulated
RNFT2	44.32	1.19612	0.344507	0.000196732	0.000566235	22	21	30	51	69	84	up-regulated
RAD51AP1	234.512	0.649581	0.178242	0.000200684	0.000576804	198	174	146	232	263	460	up-regulated
USP15	673.461	0.600602	0.164395	0.000201644	0.000579021	638	506	378	687	720	1291	up-regulated
LLPH	484.911	0.611262	0.167669	0.000205874	0.000590069	430	351	307	534	465	948	up-regulated
ZNF850	67.2487	1.04489	0.297157	0.000207404	0.000594042	51	39	32	64	88	157	up-regulated
NFXL1	271.082	0.65656	0.180681	0.000207855	0.000595056	211	209	177	271	274	571	up-regulated
INVS	184.969	0.659167	0.181503	0.000208056	0.000595494	148	134	124	189	214	347	up-regulated
TTI2	202.314	0.634119	0.174505	0.000209551	0.000599216	148	151	149	234	221	348	up-regulated
EPHA10	123.569	0.764028	0.212548	0.000214322	0.000612008	84	93	81	122	181	206	up-regulated
UBR3	740.845	0.591316	0.162682	0.000218737	0.000623606	628	607	448	666	783	1563	up-regulated
DDX52	270.903	0.648312	0.179048	0.000220239	0.000627307	218	208	173	265	283	564	up-regulated
PARD6A	173.204	0.73946	0.206324	0.00022796	0.000647401	115	139	112	171	278	250	up-regulated
EPM2A	94.9809	0.869038	0.244969	0.000230243	0.000653538	61	70	58	90	118	207	up-regulated
DCTN6	296.395	0.632807	0.175365	0.000232272	0.000658994	279	212	168	316	355	509	up-regulated
CRIPT	177.24	0.696739	0.194118	0.000237037	0.000671895	140	130	113	162	216	357	up-regulated
GPR137B	200.353	0.617505	0.171301	0.000240221	0.000680139	149	165	135	200	241	359	up-regulated
FBXO44	342.664	0.644418	0.179364	0.000241349	0.00068302	208	255	289	402	464	464	up-regulated
DENND5B	131.283	0.79453	0.223772	0.000245064	0.000693071	81	85	103	139	144	275	up-regulated
KIF4B	180.867	0.71469	0.200143	0.000247243	0.000698899	142	123	121	216	176	351	up-regulated
GNG7	63.9278	1.02483	0.295782	0.000249173	0.000703869	38	41	37	91	92	90	up-regulated
FGD4	230.004	0.674044	0.188253	0.00025108	0.000708447	194	175	134	229	248	471	up-regulated
ZMPSTE24	479.712	0.611823	0.170248	0.000251903	0.000710445	431	381	268	490	495	951	up-regulated
APOOL	250.771	0.779904	0.220141	0.000258254	0.000726694	215	181	126	255	240	586	up-regulated
ZNF543	50.312	1.09152	0.317862	0.00026423	0.000742323	28	38	23	56	73	99	up-regulated
ZNF430	248.137	0.764385	0.216004	0.000266364	0.000747638	218	175	127	251	245	566	up-regulated
CCDC154	37.5407	1.32748	0.397686	0.000270625	0.000757873	11	18	28	46	53	81	up-regulated
AFG1L	65.0846	1.01754	0.295262	0.000279011	0.000779764	47	44	29	67	80	149	up-regulated
[truncated: 2,319 more rows]

## Sheet: MCF7_2D(c) vs MCF7TR_2D(t)
Gene Name	baseMean	log2FoldChange	lfcSE	pvalue	padj	MCF7_2D_rep1	MCF7_2D_rep2	MCF7_2D_rep3	MCF7TR_2D_rep1	MCF7TR_2D_rep2	MCF7TR_2D_rep3	significant
ADGRV1	1766.4	6.89183	0.261538	3.5476e-154	1.4797e-150	31	30	28	3079	4865	2587	up-regulated
ASPH	1767.5	3.00943	0.115682	2.84926e-150	7.13056e-147	380	393	414	3206	3313	2876	up-regulated
LDHB	773.824	7.09212	0.285842	5.31868e-136	8.31908e-133	6	9	19	1634	1564	1393	up-regulated
GBX2	605.008	4.8487	0.199508	1.83419e-131	2.55014e-128	40	44	39	1179	1092	1206	up-regulated
ROBO1	709.221	7.1424	0.303256	7.20558e-123	7.51362e-120	11	9	10	1330	1604	1273	up-regulated
SATB1	637.747	6.76321	0.292402	6.88431e-119	6.62641e-116	14	10	11	1154	1436	1180	up-regulated
PEG10	1456.64	7.40337	0.330892	2.05012e-111	1.71021e-108	9	24	19	4078	1902	2680	up-regulated
CP	510.113	6.44246	0.291844	3.42466e-108	2.14264e-105	10	15	10	1174	968	878	up-regulated
MARCKS	936.552	4.37371	0.201324	6.45008e-106	3.66863e-103	97	76	86	1578	2148	1612	up-regulated
INAVA	1397.32	5.46178	0.251802	8.8419e-106	4.81038e-103	81	41	62	2848	2350	2915	up-regulated
LAMC2	488.238	4.13064	0.193954	7.83578e-102	4.08538e-99	62	51	46	939	953	865	up-regulated
EPB41L2	604.345	7.10466	0.340507	2.16348e-97	1.04122e-94	14	5	7	1445	1063	1080	up-regulated
GPR37	482.073	4.99142	0.240989	1.4266e-96	6.37536e-94	39	24	25	909	1053	832	up-regulated
EPAS1	1564.74	5.02249	0.243485	9.68342e-96	4.03895e-93	115	111	55	3571	2605	2887	up-regulated
PAK1	444.225	6.27453	0.304556	7.08792e-95	2.7716e-92	13	11	10	776	971	864	up-regulated
GCNT1	1104.47	3.78149	0.184422	1.5648e-94	5.75893e-92	161	179	114	2159	2368	1655	up-regulated
SPRY4	964.529	6.484	0.325159	6.27579e-90	2.1224e-87	35	17	11	2010	1509	2133	up-regulated
JPH3	452.324	3.18193	0.159296	9.83582e-90	3.23883e-87	82	101	90	831	832	770	up-regulated
GJB2	416.905	6.2648	0.315471	1.87517e-88	6.0164e-86	12	7	13	978	749	735	up-regulated
MBP	500.962	3.49014	0.17987	5.28814e-85	1.53885e-82	86	76	85	1024	948	785	up-regulated
LOX	758.369	6.29174	0.325756	2.81056e-84	7.99284e-82	15	12	30	2006	1113	1361	up-regulated
NCF2	522.439	4.98669	0.259826	1.82271e-83	4.95818e-81	38	18	39	1118	1034	880	up-regulated
COL4A3	588.841	4.87437	0.25508	1.80006e-82	4.69253e-80	26	34	57	1021	1345	1036	up-regulated
ARHGAP26	1302.8	3.74933	0.196974	5.60762e-82	1.432e-79	212	150	177	2248	2815	2186	up-regulated
UTRN	1533.13	2.99303	0.158392	1.14055e-80	2.74456e-78	372	380	284	2941	2999	2236	up-regulated
CCDC68	350.225	5.19311	0.274857	1.63381e-80	3.85734e-78	17	18	21	819	582	636	up-regulated
CSGALNACT1	553.392	3.02712	0.163563	1.7913e-77	3.93237e-75	120	135	112	1038	1105	815	up-regulated
MCTP1	335.915	6.09787	0.329672	8.99381e-77	1.87566e-74	4	9	16	638	679	655	up-regulated
SIX2	623.669	3.21338	0.176675	6.53338e-75	1.27738e-72	92	129	148	1227	1086	1052	up-regulated
NR2F1	619.636	5.37853	0.29796	3.29021e-74	6.3339e-72	39	20	27	1516	899	1193	up-regulated
DCBLD2	321.829	6.03731	0.332604	5.11247e-74	9.5481e-72	7	12	10	775	618	511	up-regulated
SGCE	285.159	6.13453	0.34153	2.97633e-72	5.3204e-70	6	12	6	603	567	511	up-regulated
CYBRD1	382.325	7.23947	0.406618	1.71488e-70	2.86111e-68	2	9	4	742	775	746	up-regulated
MAF	552.744	8.20607	0.461619	2.51942e-70	4.14809e-68	7	1	3	1254	1146	904	up-regulated
ATXN1	1147.8	2.84162	0.162082	8.59517e-70	1.37886e-67	261	330	264	1767	2438	1819	up-regulated
MYO10	1448.67	2.07442	0.118796	4.11558e-69	6.3578e-67	569	564	553	2433	2369	2193	up-regulated
CXCL8	494.32	6.79136	0.392328	2.94416e-68	4.43859e-66	15	5	6	1303	715	910	up-regulated
AREG	27478.2	3.25663	0.188484	6.89821e-68	1.02759e-65	3515	5823	6541	52642	45213	50353	up-regulated
SIRPA	294.468	5.22493	0.302124	7.8606e-68	1.15717e-65	14	17	15	688	463	560	up-regulated
NPAS2	558.803	3.40064	0.198202	3.91367e-67	5.62894e-65	110	89	91	1039	932	1065	up-regulated
CLSTN3	974.344	2.73659	0.159542	5.86205e-67	8.33544e-65	255	237	275	1856	1541	1658	up-regulated
LIMCH1	893.825	4.58829	0.267922	9.46104e-67	1.3154e-64	61	118	39	1737	1763	1624	up-regulated
RAB27B	2484.52	2.36838	0.141669	1.24487e-63	1.6397e-61	789	989	680	4039	4726	3697	up-regulated
ITGA5	810.512	3.04979	0.182873	1.85191e-63	2.41385e-61	175	214	141	1538	1264	1503	up-regulated
SGMS2	381.662	3.05742	0.185	2.15636e-62	2.75331e-60	85	82	80	749	731	565	up-regulated
DRAM1	1137	1.97285	0.119423	4.16841e-62	5.21593e-60	451	496	457	2009	1748	1664	up-regulated
GUCY1A1	474.173	8.11682	0.491868	7.19073e-61	8.73569e-59	5	2	3	878	1172	781	up-regulated
VPS35L	418.565	3.03723	0.186344	1.08082e-60	1.30041e-58	85	111	80	713	868	654	up-regulated
MAGED4	790.101	3.41779	0.210379	1.66305e-60	1.98188e-58	159	110	134	1307	1502	1489	up-regulated
DUSP6	671.392	4.72136	0.292827	9.49894e-60	1.12132e-57	67	44	34	963	1407	1459	up-regulated
CDK14	289.521	6.47154	0.400724	2.29634e-59	2.66056e-57	11	3	5	702	511	501	up-regulated
PLEKHH2	511.59	4.17134	0.260135	4.4393e-59	5.09623e-57	62	44	54	840	1295	774	up-regulated
CACNB4	216.45	5.91385	0.367745	1.50938e-58	1.71699e-56	6	6	9	465	422	386	up-regulated
LMO7	1452.84	2.70869	0.172898	2.87747e-56	3.07742e-54	329	505	344	2976	2143	2413	up-regulated
PTPRB	234.207	4.41429	0.282064	3.9248e-56	4.16195e-54	21	25	17	534	475	338	up-regulated
EDN1	498.361	3.12764	0.200421	6.24536e-56	6.56707e-54	104	114	91	1119	877	696	up-regulated
COL4A4	333.865	4.28153	0.277103	6.60398e-55	6.50675e-53	23	31	44	605	813	491	up-regulated
RASSF5	319.92	4.94295	0.320501	9.70975e-55	9.49204e-53	20	20	20	751	419	671	up-regulated
BMP7	3892.32	1.79544	0.116353	1.69135e-54	1.64061e-52	1638	2030	1643	6643	5516	5886	up-regulated
HMGA2	353.64	7.55164	0.485707	1.83612e-54	1.76734e-52	3	2	6	840	556	700	up-regulated
ARMCX2	253.216	4.69683	0.307043	7.20713e-54	6.88419e-52	17	16	23	621	393	445	up-regulated
RHOQ	1076.48	2.40085	0.15781	3.52644e-53	3.3429e-51	293	341	405	1796	2075	1556	up-regulated
LYN	234.461	6.61122	0.433077	1.02773e-52	9.59703e-51	6	5	3	529	422	435	up-regulated
TMTC1	190.197	5.58649	0.367676	1.04057e-52	9.64497e-51	7	6	10	386	420	311	up-regulated
MAP3K5	921.308	2.22291	0.147117	1.96018e-52	1.79034e-50	265	369	357	1492	1477	1552	up-regulated
PPARG	215.229	5.97205	0.400943	1.18252e-50	1.04204e-48	6	8	6	532	345	390	up-regulated
DOCK4	831.673	3.89105	0.263475	1.47394e-50	1.28974e-48	137	73	99	1939	1541	1209	up-regulated
LINC01138	1594.99	2.39018	0.161482	1.77584e-50	1.54313e-48	507	480	553	2719	3191	2142	up-regulated
WLS	291.213	4.1962	0.286589	8.85968e-50	7.54158e-48	42	24	23	516	544	581	up-regulated
SLITRK6	1067.21	3.86244	0.263408	9.04741e-50	7.64934e-48	84	149	182	1503	2543	1911	up-regulated
EXPH5	312.071	2.63818	0.179881	1.17821e-49	9.82862e-48	87	91	83	577	568	467	up-regulated
LRP12	505.849	2.70664	0.184785	1.47948e-49	1.22601e-47	117	132	157	1047	837	749	up-regulated
RAB32	275.425	3.54852	0.243397	4.93328e-49	4.06119e-47	29	64	39	532	493	491	up-regulated
BMP6	259.881	4.01192	0.276898	9.51319e-49	7.7803e-47	40	27	23	560	431	470	up-regulated
IL20RA	215.172	6.19626	0.426875	2.56128e-48	2.05444e-46	9	5	3	367	527	375	up-regulated
ZNF229	319.817	7.86292	0.537816	8.37895e-48	6.59408e-46	1	4	3	750	648	514	up-regulated
CDC42EP3	296.218	3.75567	0.261984	8.47767e-48	6.63006e-46	47	28	46	508	614	524	up-regulated
SASH1	820.476	3.60168	0.251097	1.14218e-47	8.87706e-46	85	202	96	1538	1768	1247	up-regulated
HNMT	370.526	2.98981	0.208814	1.55106e-47	1.19805e-45	79	78	92	583	783	602	up-regulated
NTN4	335.035	4.13561	0.289709	3.23217e-47	2.48124e-45	31	54	24	509	797	588	up-regulated
ZSCAN18	263.241	3.58985	0.251692	4.02557e-47	3.07146e-45	39	57	26	479	527	448	up-regulated
RBMS2	289.175	3.73026	0.26282	7.988e-47	6.02131e-45	35	34	52	576	449	574	up-regulated
ZNF93	178.109	3.66023	0.258567	1.60372e-46	1.20164e-44	28	24	26	329	347	310	up-regulated
SLC18B1	190.46	6.41001	0.448875	2.06445e-46	1.53764e-44	4	3	6	423	356	346	up-regulated
JAG1	556.596	3.62184	0.2571	3.72892e-46	2.72865e-44	79	92	80	1482	765	849	up-regulated
CADPS2	977.301	2.58113	0.183869	9.45047e-46	6.71896e-44	331	278	230	1834	1594	1579	up-regulated
RDH10	713.752	2.57304	0.184336	3.44841e-45	2.37088e-43	164	282	182	1131	1281	1232	up-regulated
SLFN5	531.418	4.09557	0.297042	2.04483e-44	1.39059e-42	66	55	53	641	1371	979	up-regulated
ADD3	474.835	2.8793	0.208769	2.88939e-44	1.95432e-42	110	130	103	719	1068	719	up-regulated
CTHRC1	194.515	4.73723	0.345067	9.59168e-44	6.41822e-42	8	17	17	292	416	405	up-regulated
TMEM178B	223.851	3.78904	0.277294	1.84487e-43	1.22142e-41	25	40	26	502	458	300	up-regulated
BTC	203.869	3.56093	0.261175	2.11723e-43	1.39436e-41	39	33	23	373	388	361	up-regulated
TES	773.531	2.0553	0.150553	2.92475e-43	1.9161e-41	274	304	331	1153	1392	1181	up-regulated
PRSS16	245.913	2.74126	0.201226	3.64028e-43	2.37244e-41	54	78	62	440	468	375	up-regulated
PXDN	3291.01	1.40621	0.102825	3.98415e-43	2.58309e-41	1645	2004	1856	5256	4501	4525	up-regulated
STARD8	204.142	5.56201	0.408475	5.1928e-43	3.34936e-41	9	11	5	505	277	409	up-regulated
PRKCA	617.896	2.75289	0.204595	2.79042e-42	1.76346e-40	175	164	140	1130	891	1177	up-regulated
SLC6A8	1645.69	2.05175	0.152973	7.58344e-42	4.74458e-40	600	739	605	2810	2250	2831	up-regulated
AASS	1371.95	7.588	0.572538	1.90815e-41	1.17619e-39	17	4	19	3338	2378	2450	up-regulated
CRYBG3	217.807	6.83068	0.511552	4.93135e-41	2.99544e-39	5	2	4	529	499	277	up-regulated
PLOD2	1757.1	1.97812	0.149762	1.29522e-40	7.71767e-39	589	720	851	3154	2693	2548	up-regulated
RGL1	331.014	4.07133	0.311378	2.79682e-40	1.65861e-38	45	24	40	535	843	498	up-regulated
MUCL1	161.189	5.13394	0.393104	4.96378e-40	2.91605e-38	15	5	6	288	333	312	up-regulated
EGFR	501.934	4.33842	0.333514	7.0408e-40	4.11689e-38	61	46	32	1379	608	878	up-regulated
PCDHB3	556.41	2.22576	0.170403	7.83553e-40	4.56028e-38	180	253	164	971	871	897	up-regulated
MEF2C	372.155	8.46381	0.639894	1.07709e-39	6.23963e-38	4	0	2	1054	693	495	up-regulated
RNASE4	166.954	4.02511	0.309541	1.77279e-39	1.01757e-37	21	24	13	370	337	240	up-regulated
ONECUT2	304.322	3.46477	0.268393	3.04718e-39	1.70221e-37	53	41	56	500	735	442	up-regulated
FGD6	601.563	1.77962	0.137897	8.06223e-39	4.46384e-37	245	318	264	905	965	912	up-regulated
RIPK4	1247.04	2.20894	0.171742	1.01434e-38	5.54255e-37	447	557	343	2263	1891	1976	up-regulated
OTULINL	308.284	4.51209	0.3527	1.50779e-38	8.13231e-37	16	26	35	902	466	417	up-regulated
GPC6	209.622	7.42304	0.569777	2.24849e-38	1.20236e-36	3	1	3	442	439	366	up-regulated
CAPN2	1628.03	1.96352	0.153391	2.75803e-38	1.46856e-36	552	902	584	2623	2663	2463	up-regulated
PTPRN2	219.809	5.60699	0.438872	2.81209e-38	1.491e-36	11	13	2	627	345	326	up-regulated
BCAN	210.157	4.1311	0.324119	3.50163e-38	1.841e-36	18	32	18	448	290	443	up-regulated
ERRFI1	1856.23	2.02718	0.15978	1.05082e-37	5.43342e-36	766	771	671	3211	2537	3131	up-regulated
AGR2	548.531	1.9543	0.154048	1.11697e-37	5.75171e-36	240	236	204	943	873	795	up-regulated
KCND3	195.464	4.12907	0.326512	1.15448e-37	5.92048e-36	22	28	13	483	299	327	up-regulated
PON2	634.434	1.91679	0.15188	2.60088e-37	1.32296e-35	276	263	263	1119	960	924	up-regulated
SOX11	443.169	9.29343	0.719089	6.4518e-37	3.22925e-35	0	1	3	981	816	843	up-regulated
ID4	398.265	3.44644	0.27698	1.27644e-36	6.31306e-35	66	76	58	487	840	834	up-regulated
TANC1	1293.79	1.46611	0.117479	2.39791e-36	1.1813e-34	608	734	753	1944	2058	1690	up-regulated
AP4S1	556.98	1.83068	0.147528	4.21934e-36	2.03848e-34	229	264	249	910	979	723	up-regulated
CTGF	283.705	4.17824	0.339502	5.38695e-36	2.59258e-34	38	25	24	694	350	558	up-regulated
TSHZ3	123.114	5.76473	0.463604	8.81782e-36	4.22713e-34	4	6	3	244	241	236	up-regulated
SMAD9	321.355	2.7742	0.226108	1.27607e-35	6.00279e-34	82	75	88	606	465	598	up-regulated
CYR61	854.482	1.95243	0.158807	1.56349e-35	7.29997e-34	342	398	324	1466	1174	1408	up-regulated
GRB10	794.038	2.56722	0.21001	2.40016e-35	1.11234e-33	278	204	200	1219	1545	1296	up-regulated
ABCC11	271.616	7.25929	0.593861	3.96332e-35	1.81659e-33	7	2	1	282	759	560	up-regulated
IGF2BP2	795.101	2.02121	0.165904	6.05472e-35	2.74502e-33	275	302	373	1197	1416	1202	up-regulated
KRT86	3636.56	2.8061	0.231608	9.72557e-35	4.37756e-33	827	1304	637	8485	5746	4952	up-regulated
100286793	1282.78	2.22059	0.183493	1.36232e-34	6.0881e-33	453	434	475	1877	2713	1754	up-regulated
ANKS6	1358.29	1.52405	0.126152	3.2449e-34	1.4297e-32	675	850	614	2132	2114	1795	up-regulated
MUC5B	19738.8	2.7414	0.227904	3.25775e-34	1.43032e-32	4113	7732	3880	27192	37589	37265	up-regulated
KRT84	196.571	4.82947	0.40282	5.58783e-34	2.4194e-32	9	25	6	514	352	280	up-regulated
SSTR5-AS1	280.122	5.34805	0.449491	8.49559e-34	3.6531e-32	18	15	6	278	746	596	up-regulated
NEK9	283.304	3.25275	0.272773	9.48904e-34	4.06632e-32	31	73	59	438	616	480	up-regulated
GRHL1	803.909	1.95018	0.163076	1.01594e-33	4.33873e-32	269	444	299	1275	1399	1154	up-regulated
MEIS1	138.221	6.05062	0.503768	1.55245e-33	6.60741e-32	0	5	7	274	336	209	up-regulated
CARD14	815.134	2.43358	0.205251	2.33899e-33	9.92128e-32	229	254	283	1096	1773	1249	up-regulated
MIR9-3HG	1024.88	1.69348	0.142259	2.35689e-33	9.96342e-32	397	603	481	1625	1484	1565	up-regulated
CDC14B	315.049	2.21136	0.187741	6.65393e-33	2.78464e-31	104	109	124	488	547	512	up-regulated
HOOK3	631.876	1.93921	0.164536	7.73655e-33	3.22691e-31	225	281	287	1051	1170	796	up-regulated
ST3GAL5	219.264	2.99482	0.25612	1.20163e-32	4.96238e-31	53	40	52	406	343	411	up-regulated
TNFRSF21	1043.16	2.49936	0.21341	1.21635e-32	5.00663e-31	397	276	257	1753	1805	1737	up-regulated
L3MBTL3	112.596	5.62827	0.477416	1.72615e-32	7.0356e-31	2	4	7	255	210	196	up-regulated
ADGRL2	160.538	6.37842	0.543111	2.41121e-32	9.79595e-31	1	2	8	448	262	245	up-regulated
LARP6	457.007	2.56005	0.22104	5.39564e-32	2.17792e-30	148	134	114	635	925	772	up-regulated
PGM1	370.07	2.95823	0.256114	6.41395e-32	2.58064e-30	105	81	64	748	537	671	up-regulated
BMP2	307.591	8.43712	0.715173	8.41745e-32	3.3651e-30	1	2	2	904	346	583	up-regulated
PRICKLE2-AS1	247.101	3.66025	0.318418	1.11419e-31	4.44007e-30	27	26	54	486	559	336	up-regulated
UGDH	1344.47	1.94077	0.16938	3.63714e-31	1.42669e-29	401	645	649	2039	2392	1958	up-regulated
SMIM31	143.414	6.86052	0.590602	4.28433e-31	1.67531e-29	3	2	2	280	342	231	up-regulated
SLPI	114.757	4.43488	0.388085	4.47076e-31	1.74276e-29	9	15	6	185	250	219	up-regulated
WNT5A	113.636	5.2515	0.458686	5.45407e-31	2.11947e-29	2	6	9	244	182	233	up-regulated
CREB3L2	1740.33	1.83728	0.160848	5.79726e-31	2.24586e-29	751	920	641	3228	2380	2538	up-regulated
FGF13	191.021	4.26078	0.37629	9.03433e-31	3.47836e-29	19	25	12	249	520	318	up-regulated
BACE2	739.026	1.98927	0.175844	1.79747e-30	6.8364e-29	295	344	261	1321	990	1212	up-regulated
ULBP2	212.994	2.64008	0.234462	2.35212e-30	8.89186e-29	58	70	49	413	319	365	up-regulated
UBE2E2	320.589	2.06332	0.182982	2.46033e-30	9.27291e-29	124	114	134	550	529	471	up-regulated
PRTFDC1	127.521	4.07032	0.364357	5.07614e-30	1.89041e-28	11	9	22	222	259	237	up-regulated
RPS7	9875.2	1.78582	0.159226	6.53082e-30	2.42493e-28	4845	5046	3533	15275	17593	13098	up-regulated
FOXO1	1020.26	1.74214	0.155822	9.47726e-30	3.4982e-28	507	428	476	1685	1560	1458	up-regulated
XKR6	109.763	3.96991	0.357876	1.66185e-29	6.06259e-28	12	17	10	255	180	184	up-regulated
EYA2	1321.74	1.35779	0.121831	2.19307e-29	7.95298e-28	673	789	796	2114	1788	1787	up-regulated
PDE9A	305.593	3.07347	0.278501	2.1991e-29	7.95298e-28	82	68	42	608	456	565	up-regulated
KLHL2	546.516	2.04629	0.184916	2.90187e-29	1.04643e-27	150	254	245	884	971	785	up-regulated
DLG4	364.182	3.00849	0.275467	7.88955e-29	2.8046e-27	94	77	67	468	714	739	up-regulated
FHL1	136.786	3.26259	0.300171	1.71371e-28	6.04046e-27	27	34	16	265	265	214	up-regulated
CAPN5	269.865	2.75193	0.253842	2.2029e-28	7.74295e-27	71	71	66	357	575	470	up-regulated
DLX2	324.533	3.98728	0.36908	2.27082e-28	7.95932e-27	38	27	47	336	749	720	up-regulated
GUCY1B1	108.929	6.26614	0.569047	2.54603e-28	8.899e-27	3	3	2	258	205	182	up-regulated
GALNT12	796.834	1.93328	0.17795	2.88009e-28	1.00386e-26	294	448	267	1225	1414	1147	up-regulated
GAREM1	652.106	2.40535	0.22222	3.2863e-28	1.14226e-26	177	285	167	884	1320	1074	up-regulated
TBX3	178.478	2.47532	0.229026	3.75875e-28	1.30286e-26	54	56	53	342	279	285	up-regulated
DLX1	534.622	2.61535	0.242699	4.84022e-28	1.66847e-26	114	148	188	697	1079	962	up-regulated
LRIG3	292.963	2.6654	0.248507	8.31185e-28	2.8417e-26	75	88	76	418	683	420	up-regulated
MALL	1101.73	3.14443	0.293917	8.73129e-28	2.97697e-26	316	193	144	2328	1558	2023	up-regulated
CFL2	512.24	1.92785	0.180139	1.67871e-27	5.67723e-26	170	238	239	953	717	761	up-regulated
VEGFC	87.2822	4.77018	0.447344	2.96196e-27	9.93646e-26	3	6	9	169	191	145	up-regulated
PCDHB16	519.666	1.70152	0.159712	3.31523e-27	1.10918e-25	249	276	215	761	816	796	up-regulated
THRB	452.629	2.32447	0.219235	3.54148e-27	1.17545e-25	165	161	125	631	938	691	up-regulated
NDRG2	354.327	2.01098	0.189942	4.97913e-27	1.64825e-25	159	136	127	578	575	545	up-regulated
VPS37B	740.738	1.43585	0.134984	5.19657e-27	1.71569e-25	405	437	371	1079	1086	1065	up-regulated
KHDRBS3	116.314	4.47946	0.425638	6.46627e-27	2.11813e-25	9	8	12	160	307	199	up-regulated
ALCAM	1844.54	2.48164	0.236875	1.23784e-26	4.04414e-25	707	402	536	2935	3598	2845	up-regulated
MAP3K20	1127.62	1.22978	0.116323	1.36769e-26	4.45673e-25	584	739	734	1643	1589	1496	up-regulated
FZD8	590.405	3.09036	0.295839	1.44317e-26	4.6905e-25	107	196	72	1043	882	1213	up-regulated
FNDC3B	1016.5	1.3341	0.126456	1.53416e-26	4.97331e-25	504	658	600	1666	1408	1292	up-regulated
ITGB2	131.492	3.61439	0.346581	1.91081e-26	6.1783e-25	17	28	14	193	256	273	up-regulated
ACSL4	130.297	3.81397	0.366232	2.05533e-26	6.62845e-25	12	17	22	339	217	179	up-regulated
QPCT	93.2979	3.77791	0.363874	2.84017e-26	9.13599e-25	16	10	11	185	171	164	up-regulated
CAMK2D	301.546	3.47607	0.336478	3.6627e-26	1.17516e-24	67	34	43	451	775	438	up-regulated
CD109	322.898	2.62406	0.253391	4.20096e-26	1.34441e-24	99	102	68	726	456	488	up-regulated
FAM110C	552.763	2.11869	0.204354	5.16115e-26	1.64329e-24	192	275	161	1102	841	761	up-regulated
DCLK1	331.418	3.49184	0.339639	6.24736e-26	1.97907e-24	73	43	41	879	435	517	up-regulated
MXD1	716.981	1.55886	0.150043	6.36247e-26	2.01044e-24	368	425	310	1048	1103	1048	up-regulated
SAT1	436.756	1.81442	0.175237	7.08258e-26	2.23235e-24	197	202	184	796	608	634	up-regulated
ARNT2	822.871	1.98826	0.192282	7.24858e-26	2.27893e-24	359	404	237	1337	1406	1198	up-regulated
ZNF827	290.672	2.75392	0.268452	9.86774e-26	3.07918e-24	96	53	71	500	538	477	up-regulated
LINC00994	109.598	3.57443	0.351749	2.9168e-25	9.03415e-24	14	16	20	220	248	143	up-regulated
ETV4	405.613	3.12728	0.30825	2.94219e-25	9.09029e-24	99	84	62	812	466	879	up-regulated
PROS1	130.36	4.35068	0.430143	3.46445e-25	1.06775e-23	14	7	14	161	311	266	up-regulated
AHR	783.482	1.80055	0.176485	3.47798e-25	1.06929e-23	383	385	285	1141	1394	1113	up-regulated
ABCC4	343.816	2.59911	0.255933	3.75517e-25	1.15168e-23	71	146	79	598	720	462	up-regulated
NR2F1-AS1	82.1424	4.4329	0.436776	4.1001e-25	1.25133e-23	7	4	10	156	154	158	up-regulated
CA2	148.015	7.68144	0.731892	4.33539e-25	1.31672e-23	1	2	1	302	297	280	up-regulated
VIM	162.481	2.37001	0.234165	5.77254e-25	1.74473e-23	48	57	53	251	295	268	up-regulated
TPM2	968.035	2.84111	0.281768	6.29981e-25	1.89951e-23	187	157	355	1585	1953	1554	up-regulated
MBOAT2	502.916	1.92258	0.189725	6.77415e-25	2.03273e-23	161	272	207	955	726	710	up-regulated
GATA6	321.442	2.2273	0.220399	6.91547e-25	2.07018e-23	123	137	80	574	512	501	up-regulated
CDK6	164.563	2.45703	0.243592	7.85348e-25	2.34536e-23	52	60	40	313	284	240	up-regulated
SPATS2L	830.521	2.27077	0.225396	9.39318e-25	2.7985e-23	258	419	190	1468	1365	1291	up-regulated
SLC6A6	2668.65	1.35127	0.133343	1.12862e-24	3.34655e-23	1472	1608	1480	4357	3340	3763	up-regulated
FAM114A1	314.36	1.89734	0.18865	1.50907e-24	4.45355e-23	102	156	146	546	467	472	up-regulated
ZNF549	85.0271	4.16506	0.417074	1.82897e-24	5.38492e-23	11	7	8	168	194	123	up-regulated
SLC27A2	903.118	1.2764	0.126473	1.91521e-24	5.6256e-23	503	630	477	1328	1272	1223	up-regulated
OLFM2	437.589	2.10374	0.210608	2.32459e-24	6.78032e-23	197	156	139	744	664	713	up-regulated
EHF	1793.18	2.78188	0.27945	2.42556e-24	7.05837e-23	550	578	226	3183	3245	2951	up-regulated
BEND7	238.38	1.87279	0.187692	3.24363e-24	9.33048e-23	98	104	106	397	366	358	up-regulated
KDELC2	521.482	1.66562	0.16656	3.25806e-24	9.35048e-23	195	301	266	889	738	749	up-regulated
DNM3	744.532	1.90994	0.191771	3.75721e-24	1.07583e-22	298	310	333	993	1503	1033	up-regulated
SOCS2	635.929	1.76876	0.177411	4.11295e-24	1.17233e-22	210	382	291	1063	1036	856	up-regulated
MFSD6	997.331	1.1597	0.115675	4.33395e-24	1.23252e-22	601	672	604	1366	1495	1263	up-regulated
AFF1	1083.09	1.36987	0.137015	6.74917e-24	1.90208e-22	590	679	572	1434	1789	1447	up-regulated
FAM84A	319.333	3.06607	0.312545	9.00085e-24	2.51963e-22	86	82	33	541	656	514	up-regulated
NAV2	1213.47	2.17544	0.220812	9.12418e-24	2.54846e-22	408	525	393	1384	2377	2152	up-regulated
ASMTL	3553.89	0.983952	0.0986919	9.36415e-24	2.60966e-22	2199	2867	2244	5023	4881	4236	up-regulated
TBC1D8	572.01	1.49229	0.150763	1.05234e-23	2.91972e-22	264	337	311	880	775	864	up-regulated
CNN2	870.289	1.5392	0.15567	1.14221e-23	3.16204e-22	372	591	401	1382	1259	1236	up-regulated
KBTBD11	292.681	1.96314	0.199862	1.4542e-23	4.01688e-22	102	120	138	493	532	378	up-regulated
ASAP2	1322.69	1.1057	0.111515	1.48199e-23	4.08462e-22	762	1015	792	1841	1876	1686	up-regulated
ITGA6	331.204	2.88721	0.295996	1.55812e-23	4.27561e-22	86	46	98	550	677	523	up-regulated
HOXC9	193.464	2.40397	0.245747	1.56708e-23	4.29077e-22	57	53	73	356	293	324	up-regulated
MAGED1	1078.7	1.27185	0.12892	1.79063e-23	4.89218e-22	597	639	680	1649	1446	1467	up-regulated
NKX2-8	311.059	3.07205	0.3159	1.9737e-23	5.36889e-22	87	60	46	625	399	629	up-regulated
LIPH	127.618	3.64681	0.375859	2.41622e-23	6.55838e-22	25	21	9	198	250	255	up-regulated
KRT82	313.409	4.29765	0.443223	2.50557e-23	6.77154e-22	26	55	9	887	498	420	up-regulated
ANG	90.4783	3.65043	0.37611	2.82208e-23	7.59411e-22	17	15	7	178	169	155	up-regulated
SH3GL3	120.13	3.37301	0.348114	2.99211e-23	8.0344e-22	22	20	20	289	164	204	up-regulated
NUDT11	78.0573	5.45624	0.555178	3.38151e-23	9.06056e-22	1	6	3	137	183	137	up-regulated
HOMER1	917.267	1.36358	0.139452	4.07842e-23	1.08582e-21	420	588	559	1374	1471	1124	up-regulated
RUNX1	1422.83	1.21533	0.124557	5.89979e-23	1.56407e-21	755	1007	855	2153	1826	1963	up-regulated
ARSJ	85.1462	5.2938	0.547756	7.02845e-23	1.85151e-21	4	2	6	227	125	146	up-regulated
AMZ1	1073.81	1.91989	0.198713	7.31067e-23	1.92182e-21	380	466	508	2184	1323	1589	up-regulated
ENTPD3	164.219	4.02511	0.42116	9.07033e-23	2.37441e-21	27	23	5	306	378	247	up-regulated
DNMT3A	774.413	1.44537	0.149507	1.06093e-22	2.76572e-21	421	400	434	1086	1259	1047	up-regulated
HEY1	96.4383	3.35086	0.351633	1.17779e-22	3.05129e-21	19	13	18	180	209	140	up-regulated
LONRF3	85.5713	6.30948	0.644557	1.27567e-22	3.28512e-21	1	3	2	164	165	174	up-regulated
GPSM3	148.339	3.49555	0.367596	1.45786e-22	3.73051e-21	31	20	19	305	189	315	up-regulated
GYG2	421.655	1.98036	0.206764	1.53613e-22	3.92278e-21	144	159	209	618	800	601	up-regulated
VOPP1	1445.46	1.14589	0.118528	1.58329e-22	4.03497e-21	825	1006	913	2284	1871	1811	up-regulated
TRAPPC12	1080.71	1.40951	0.146423	1.64907e-22	4.19407e-21	595	690	510	1561	1515	1609	up-regulated
SFMBT2	498.922	1.75418	0.183118	1.88871e-22	4.79381e-21	215	279	198	861	873	589	up-regulated
LINC01750	134.384	3.00978	0.317323	2.4475e-22	6.16208e-21	33	39	16	251	245	221	up-regulated
SNX7	166.255	2.44392	0.257297	2.70458e-22	6.76849e-21	50	68	37	312	290	243	up-regulated
FAM171A1	127.536	3.50632	0.371362	2.99112e-22	7.47065e-21	22	17	21	301	157	242	up-regulated
SPRED3	161.716	2.6196	0.276806	3.14051e-22	7.82813e-21	43	40	51	285	235	308	up-regulated
C1orf116	180.793	4.24507	0.449487	3.50713e-22	8.72459e-21	10	36	8	289	484	262	up-regulated
FOSL1	187.578	2.83938	0.300719	3.58405e-22	8.88064e-21	46	47	43	433	231	322	up-regulated
SLC45A3	329.148	3.06684	0.325786	3.64368e-22	9.01054e-21	60	56	90	843	380	543	up-regulated
PHLDA1	1246.2	2.72944	0.290159	5.03824e-22	1.24101e-20	461	294	197	2017	2064	2368	up-regulated
PID1	158.237	3.33522	0.356322	5.76839e-22	1.41529e-20	42	17	23	308	312	245	up-regulated
GOLM1	1674.59	1.29847	0.136592	6.03221e-22	1.47712e-20	906	986	1043	2164	2708	2250	up-regulated
NT5C2	927.639	1.15673	0.121552	7.01675e-22	1.71486e-20	517	681	558	1271	1410	1156	up-regulated
MAPRE2	83.3033	3.68966	0.393533	7.26171e-22	1.77126e-20	13	14	8	144	194	127	up-regulated
GJA3	104.149	5.81904	0.620636	7.5098e-22	1.82821e-20	7	0	3	281	224	116	up-regulated
VWDE	93.2025	3.75883	0.402361	7.9444e-22	1.93026e-20	17	10	10	158	225	139	up-regulated
MDFIC	88.6335	6.11915	0.646603	1.00834e-21	2.43579e-20	5	2	0	234	139	151	up-regulated
BAIAP2L1	1076.53	1.14986	0.121868	1.52023e-21	3.64418e-20	657	737	641	1425	1548	1458	up-regulated
SIRPB1	70.2981	4.60582	0.493146	1.63824e-21	3.91956e-20	5	8	3	155	110	138	up-regulated
FEZF1-AS1	69.0137	5.57594	0.592273	1.9451e-21	4.63602e-20	2	2	4	134	153	118	up-regulated
ADGRB1	1027.95	1.75471	0.188446	2.34299e-21	5.57372e-20	422	424	565	1570	1430	1724	up-regulated
ENPP1	300.236	2.57192	0.278086	2.38371e-21	5.65984e-20	109	89	57	515	632	403	up-regulated
FMN1	587.515	1.4288	0.153092	2.76617e-21	6.54313e-20	285	367	316	807	1008	756	up-regulated
BRWD3	480.894	1.5324	0.164641	3.16678e-21	7.47659e-20	201	287	264	718	825	606	up-regulated
ARHGEF10	994.338	1.29008	0.138652	3.27507e-21	7.70318e-20	475	632	649	1572	1360	1301	up-regulated
NTN1	1162.94	1.64515	0.178941	8.12018e-21	1.88163e-19	397	731	596	1686	1779	1799	up-regulated
ZC3H12C	135.533	3.83664	0.423036	9.08037e-21	2.09636e-19	13	9	29	265	326	175	up-regulated
PRKCH	766.403	1.07796	0.116563	9.3809e-21	2.16175e-19	462	527	511	1086	1084	945	up-regulated
SLC16A7	74.3491	4.14076	0.455362	1.07144e-20	2.45549e-19	7	7	9	158	175	93	up-regulated
ZNF829	86.5293	2.93862	0.323205	1.09802e-20	2.5118e-19	17	21	21	170	144	145	up-regulated
OSBPL5	816.409	1.3705	0.149207	1.16658e-20	2.66377e-19	416	535	435	1048	1338	1135	up-regulated
PRICKLE2	550.997	2.07702	0.228547	1.48606e-20	3.36868e-19	211	280	146	903	1077	707	up-regulated
SLC39A14	1118.58	1.19489	0.130258	1.58293e-20	3.58178e-19	670	775	624	1753	1457	1453	up-regulated
ZNF155	111.496	3.15904	0.3498	1.65647e-20	3.7414e-19	14	19	33	212	227	165	up-regulated
RNF145	922.62	1.77495	0.195104	1.66933e-20	3.76366e-19	472	352	418	1305	1636	1337	up-regulated
ARAP2	460.201	1.93231	0.213064	1.9044e-20	4.28593e-19	200	208	165	652	948	596	up-regulated
SORBS3	922.75	1.40406	0.154143	2.22606e-20	5.00083e-19	537	500	488	1403	1237	1359	up-regulated
STK38L	848.005	1.5512	0.170635	2.29526e-20	5.13786e-19	360	448	499	1501	1327	987	up-regulated
RNF144A	225.024	2.02316	0.224054	2.57408e-20	5.75168e-19	97	99	70	339	390	352	up-regulated
LPAR1	81.6172	5.99994	0.658227	2.70856e-20	6.0414e-19	2	2	3	106	218	155	up-regulated
HIC2	406.819	1.66217	0.184245	3.9631e-20	8.79259e-19	145	241	209	694	583	578	up-regulated
KLHL5	1082.71	1.98745	0.221226	3.99957e-20	8.85781e-19	493	360	439	2126	1375	1681	up-regulated
SETBP1	70.3431	4.39353	0.49362	5.11864e-20	1.12962e-18	10	2	6	145	135	122	up-regulated
YWHAQ	3077.32	0.976538	0.108853	1.3836e-19	2.98499e-18	1868	2207	2248	4572	3970	3684	up-regulated
ARID5B	472.801	1.55391	0.174894	1.4406e-19	3.09197e-18	261	253	209	681	714	712	up-regulated
CCNJL	423.584	1.51403	0.170488	1.5727e-19	3.36397e-18	224	222	216	722	573	586	up-regulated
UGT8	74.5521	3.7124	0.422022	1.72714e-19	3.68801e-18	4	14	13	153	127	135	up-regulated
CLN8	1899.91	1.94008	0.220133	1.99412e-19	4.22922e-18	599	863	909	2371	4159	2537	up-regulated
ZNF256	75.1335	6.34876	0.707787	2.14889e-19	4.54207e-18	2	0	3	179	148	119	up-regulated
ACP6	608.64	1.67197	0.18957	2.30357e-19	4.85262e-18	314	327	234	872	898	992	up-regulated
RILPL2	230.42	1.70982	0.19392	2.32623e-19	4.89212e-18	101	112	112	354	402	305	up-regulated
PARP8	247.366	2.17237	0.248964	3.44516e-19	7.22098e-18	92	75	99	336	466	408	up-regulated
KCNJ4	114.942	3.00091	0.34561	3.79482e-19	7.92731e-18	19	24	32	217	157	234	up-regulated
FNTA	682.454	1.20882	0.137074	4.0671e-19	8.46782e-18	359	473	425	970	1078	814	up-regulated
BTBD3	586.21	1.27173	0.144543	4.51606e-19	9.38696e-18	329	348	363	810	927	748	up-regulated
DOCK11	166.248	3.91867	0.452943	4.5771e-19	9.49806e-18	12	37	12	220	490	231	up-regulated
ERC1	1137.74	1.14331	0.129869	5.26932e-19	1.08804e-17	625	744	789	1547	1748	1400	up-regulated
PCDHGB1	221.525	1.88593	0.216723	5.39979e-19	1.11314e-17	104	96	82	334	392	320	up-regulated
NAB1	616.801	1.1671	0.132772	5.46427e-19	1.12458e-17	352	400	403	884	930	747	up-regulated
PRRG1	87.9304	2.9232	0.338155	5.56081e-19	1.14257e-17	19	17	24	184	154	130	up-regulated
BRSK2	310.411	2.06223	0.237522	5.65347e-19	1.1597e-17	107	126	126	581	372	542	up-regulated
ARHGAP5	2912.3	1.08685	0.123881	7.45331e-19	1.52391e-17	1579	2103	2015	4213	4437	3256	up-regulated
MID1	98.6013	3.46868	0.404147	1.09294e-18	2.22374e-17	9	16	23	156	247	142	up-regulated
KIF13B	911.174	2.411	0.281081	1.13974e-18	2.31518e-17	281	383	199	1037	2148	1415	up-regulated
SEPT5-GP1BB	720.394	1.54786	0.179241	1.33152e-18	2.68299e-17	395	372	336	1153	923	1128	up-regulated
SAMD4A	691.511	2.00888	0.234133	1.40451e-18	2.8255e-17	298	220	296	1444	913	977	up-regulated
DLL4	103.825	2.7198	0.31833	1.46398e-18	2.93571e-17	24	31	26	235	160	149	up-regulated
PACSIN2	1350.14	0.898815	0.1031	1.48671e-18	2.97652e-17	853	1084	946	1752	1841	1661	up-regulated
MECOM	77.4021	3.50041	0.412077	1.6925e-18	3.37772e-17	15	7	14	143	169	116	up-regulated
KRT83	2869.26	4.40584	0.521059	1.75175e-18	3.4904e-17	233	377	136	8380	3128	4954	up-regulated
MEIS2	105.1	7.54443	0.848907	1.97063e-18	3.92027e-17	1	0	2	261	208	160	up-regulated
ITPRIP	403.863	1.87715	0.219504	2.1231e-18	4.21689e-17	142	251	133	628	659	616	up-regulated
SEMA5A	139.459	7.95926	0.901225	2.47511e-18	4.90049e-17	0	3	0	281	152	382	up-regulated
ZNF597	73.7864	6.31792	0.728624	2.50758e-18	4.95693e-17	2	1	2	204	133	103	up-regulated
DMD	59.4633	5.74439	0.666757	3.21676e-18	6.32882e-17	3	1	2	118	114	116	up-regulated
TNFRSF10B	1201.3	0.930472	0.108018	3.51027e-18	6.88465e-17	776	882	861	1578	1627	1504	up-regulated
ARNTL2	448.026	1.83931	0.21658	3.53203e-18	6.91648e-17	150	186	252	829	707	576	up-regulated
CASP4	97.6812	4.22733	0.503655	3.63303e-18	7.09207e-17	14	10	4	112	256	185	up-regulated
SCFD1	1097.66	1.11875	0.130359	3.82565e-18	7.44485e-17	569	764	780	1583	1576	1348	up-regulated
SH3YL1	826.939	1.18857	0.13888	4.05849e-18	7.86128e-17	472	543	517	1084	1338	1025	up-regulated
SH2D4A	629.305	1.30841	0.153289	4.27052e-18	8.2592e-17	305	434	365	851	1042	798	up-regulated
VSIG10L	282.053	1.99122	0.235528	4.37266e-18	8.44368e-17	97	135	109	470	356	516	up-regulated
UBASH3B	120.041	3.58042	0.42774	4.41921e-18	8.52043e-17	22	15	16	343	140	185	up-regulated
ASPHD2	148.443	2.43026	0.289376	5.19515e-18	9.9857e-17	54	47	36	315	221	218	up-regulated
ARHGAP44	334.078	2.42075	0.28804	5.33076e-18	1.0215e-16	70	170	79	659	487	544	up-regulated
ZNF415	63.0851	5.82317	0.683549	5.84631e-18	1.11687e-16	4	1	1	114	157	101	up-regulated
SMCO4	143.482	2.26736	0.270125	5.94219e-18	1.13346e-16	45	40	61	262	237	215	up-regulated
MOB3B	65.6758	6.1484	0.716642	6.36126e-18	1.2097e-16	3	2	0	129	156	104	up-regulated
SLC16A9	99.3363	2.82105	0.337987	7.0863e-18	1.3435e-16	22	19	31	214	169	142	up-regulated
OSBPL6	434.16	1.84033	0.218876	7.17716e-18	1.35867e-16	190	203	175	534	868	633	up-regulated
ASIC1	500.584	1.62422	0.193394	9.47966e-18	1.78107e-16	224	227	285	773	673	809	up-regulated
SLC12A5	377.452	1.68428	0.200892	1.00299e-17	1.88162e-16	187	159	189	516	637	569	up-regulated
FAM207A	1028.6	0.931799	0.109677	1.01664e-17	1.90438e-16	680	746	728	1400	1399	1240	up-regulated
OLFML2A	255.75	2.4623	0.296302	1.07283e-17	2.00663e-16	76	79	77	280	568	445	up-regulated
CYP1B1	387.506	2.44808	0.29539	1.26606e-17	2.35747e-16	159	105	86	551	863	557	up-regulated
COL1A1	1343.36	2.30006	0.27721	1.29767e-17	2.41274e-16	382	309	642	1840	2277	2530	up-regulated
MAFF	486.861	1.78334	0.213809	1.32023e-17	2.45104e-16	259	229	166	867	705	694	up-regulated
ADAM17	768.881	1.29619	0.154188	1.33546e-17	2.47564e-16	350	490	515	1090	1197	991	up-regulated
RRAGD	276.664	1.84455	0.221459	1.35661e-17	2.51113e-16	136	105	117	415	499	386	up-regulated
TSPAN5	433.763	1.92244	0.231056	1.36167e-17	2.51677e-16	220	142	172	733	660	664	up-regulated
KIF1A	1002.41	2.19782	0.265555	1.68121e-17	3.07558e-16	329	429	315	2280	996	1659	up-regulated
MBIP	611.96	1.08079	0.128493	1.72754e-17	3.15572e-16	341	467	393	865	862	763	up-regulated
ETV5	416.514	5.434	0.668171	2.15598e-17	3.92119e-16	32	7	11	827	737	859	up-regulated
BACH2	98.7939	3.20098	0.39105	2.37856e-17	4.30723e-16	22	18	16	229	120	184	up-regulated
LMO4	487.283	1.69013	0.204073	2.38207e-17	4.30734e-16	239	260	194	611	825	784	up-regulated
SLAIN2	1061.59	1.12754	0.134774	2.41232e-17	4.35575e-16	545	761	731	1620	1508	1248	up-regulated
LEF1	61.692	6.04655	0.721169	2.79258e-17	5.02062e-16	2	0	3	113	146	105	up-regulated
ZNF850	126.297	2.33479	0.28494	3.03879e-17	5.44762e-16	48	37	38	230	237	169	up-regulated
SEPT6	57.5315	3.73583	0.457757	3.60906e-17	6.44225e-16	9	8	6	122	90	108	up-regulated
DOCK5	955.766	1.67679	0.20374	3.86985e-17	6.89793e-16	318	637	438	1717	1296	1360	up-regulated
SEL1L3	815.999	1.48034	0.1796	4.13181e-17	7.35438e-16	462	421	409	1031	1410	1155	up-regulated
LINC00623	2926.54	3.55039	0.438385	4.17014e-17	7.41208e-16	402	337	575	3901	8227	4136	up-regulated
SEC14L2	334.208	2.27338	0.278774	4.30613e-17	7.64292e-16	137	121	80	721	429	515	up-regulated
ZNF876P	48.9256	4.72651	0.575157	4.32526e-17	7.66601e-16	4	4	2	95	97	90	up-regulated
SLC37A1	1232.48	1.29389	0.156776	4.75675e-17	8.37147e-16	740	844	581	1686	1790	1756	up-regulated
KRT81	13744.5	4.51132	0.560389	5.08703e-17	8.94017e-16	851	1890	592	39946	18913	20641	up-regulated
RAPGEF3	253.282	2.28587	0.281134	5.298e-17	9.29787e-16	90	102	64	323	421	504	up-regulated
RNASEH1	495.318	1.26091	0.15322	6.11951e-17	1.06946e-15	243	355	292	771	663	661	up-regulated
EYA4	179.384	9.7181	1.30425	6.74678e-17	1.17744e-15	0	0	1	379	377	316	up-regulated
ZNF528	84.0161	3.23375	0.401169	7.43929e-17	1.29649e-15	12	17	18	112	207	137	up-regulated
EEPD1	135.679	2.48358	0.307903	8.57606e-17	1.48632e-15	38	48	36	318	212	168	up-regulated
ZC3HAV1L	99.1281	11.136	2.96869	8.65283e-17	1.49755e-15	0	0	0	234	173	185	up-regulated
GPT2	1357.7	1.47873	0.181388	9.02778e-17	1.55813e-15	665	732	765	1566	2298	2096	up-regulated
SPRED1	356.035	2.12624	0.263463	9.34837e-17	1.61124e-15	159	89	140	632	600	511	up-regulated
PCDHB2	1028.09	1.11886	0.137048	1.2552e-16	2.14568e-15	604	808	568	1434	1401	1375	up-regulated
SWAP70	641.467	1.52155	0.188346	1.55773e-16	2.65919e-15	255	326	420	990	1035	836	up-regulated
ETS2	1001.48	1.12295	0.138501	1.89092e-16	3.22358e-15	653	677	579	1343	1367	1388	up-regulated
ZNF704	785.737	1.98104	0.247904	2.01806e-16	3.42632e-15	425	261	245	1275	1314	1175	up-regulated
CD163L1	65.592	3.26483	0.411014	2.15778e-16	3.65858e-15	11	16	9	118	149	92	up-regulated
SLIT2	49.5322	4.87695	0.609803	2.25698e-16	3.81643e-15	5	2	2	92	91	102	up-regulated
RBPMS2	169.853	2.65786	0.335845	2.54735e-16	4.30162e-15	45	45	46	375	180	321	up-regulated
ATP6V1C2	248.152	2.99123	0.37878	2.55313e-16	4.30556e-15	39	43	79	267	637	417	up-regulated
SH3BGRL2	261.325	2.56179	0.324788	3.14253e-16	5.27818e-15	87	50	82	341	613	390	up-regulated
ZIC2	264.122	1.74066	0.218688	3.30044e-16	5.52857e-15	109	126	130	397	355	459	up-regulated
NPR2	54.7672	4.86101	0.615121	3.49104e-16	5.84003e-15	7	2	1	101	130	87	up-regulated
EIPR1	735.624	1.02302	0.127568	4.5538e-16	7.55726e-15	450	578	453	1057	963	932	up-regulated
SNTB1	165.749	2.87861	0.369043	5.72046e-16	9.41843e-15	41	35	39	250	459	178	up-regulated
FLT4	149.07	2.1636	0.275657	6.02932e-16	9.90091e-15	38	66	59	290	204	238	up-regulated
CPLANE1	75.1308	7.04256	0.861822	6.20604e-16	1.01777e-14	1	1	1	192	134	122	up-regulated
PLD1	178.575	2.96502	0.381302	6.87396e-16	1.12143e-14	40	44	34	212	521	225	up-regulated
ADAM9	1687.11	0.91618	0.114648	7.4401e-16	1.21221e-14	1002	1295	1276	2195	2393	2014	up-regulated
TRAM1	1332.78	0.871083	0.109156	7.93137e-16	1.289e-14	830	1122	934	1866	1717	1578	up-regulated
ZNHIT6	688.771	1.59468	0.20285	8.32795e-16	1.34809e-14	253	345	436	959	1205	944	up-regulated
ACP1	781.637	0.946154	0.118907	8.66421e-16	1.40071e-14	475	625	533	1098	1080	909	up-regulated
PTGER4	84.8559	2.93164	0.379008	1.00307e-15	1.61745e-14	25	22	10	157	148	145	up-regulated
MIA3	1033.23	1.13033	0.143099	1.06979e-15	1.7206e-14	628	699	639	1334	1696	1229	up-regulated
SOWAHC	699.617	1.27411	0.162131	1.25355e-15	2.00583e-14	421	473	346	1133	914	922	up-regulated
TMEM123	1393.2	0.830982	0.104765	1.29229e-15	2.06519e-14	873	1139	1057	1860	1857	1623	up-regulated
WWTR1	909.33	1.27597	0.162856	1.4898e-15	2.37174e-14	516	635	463	1474	1111	1268	up-regulated
ARFGEF3	2943.93	1.27142	0.162667	1.74928e-15	2.77558e-14	1643	2289	1331	4234	4298	3943	up-regulated
PTPN13	881.868	1.08699	0.138873	1.80933e-15	2.86222e-14	466	672	586	1145	1240	1199	up-regulated
PCDHB13	415.094	1.48126	0.190655	1.95809e-15	3.08974e-14	213	275	175	583	613	631	up-regulated
NOVA1	67.5426	6.88824	0.857659	2.06091e-15	3.2438e-14	1	2	0	128	136	135	up-regulated
KLHL29	164.406	2.61432	0.342163	2.40687e-15	3.78356e-14	37	64	36	415	207	233	up-regulated
HS3ST5	55.033	6.18921	0.785307	2.78872e-15	4.36736e-14	0	1	3	112	124	90	up-regulated
PRKAA1	967.748	1.04104	0.133511	2.86562e-15	4.4766e-14	563	664	699	1275	1468	1162	up-regulated
TMEM33	959.106	0.981258	0.125843	2.96193e-15	4.62127e-14	573	747	650	1437	1325	1066	up-regulated
PDXK	3638.1	0.70211	0.0895449	2.98355e-15	4.64922e-14	2509	3097	2869	4870	4455	4154	up-regulated
CA14	83.606	2.65432	0.349708	3.52658e-15	5.48176e-14	18	20	29	137	176	122	up-regulated
ROBO2	71.2548	6.95502	0.877638	3.52378e-15	5.48176e-14	1	1	1	105	186	131	up-regulated
ADGRD1	91.9669	4.36857	0.578496	3.65516e-15	5.67457e-14	8	13	3	309	97	126	up-regulated
NFIA	761.34	1.17764	0.152232	3.68386e-15	5.71204e-14	458	456	496	1066	1221	888	up-regulated
PRDM5	61.8986	3.0221	0.399252	3.70821e-15	5.74268e-14	16	11	12	125	103	103	up-regulated
ZNF281	976.288	1.02997	0.132718	3.84615e-15	5.94159e-14	557	774	632	1462	1216	1246	up-regulated
CALY	48.7357	5.03722	0.656328	3.86932e-15	5.97001e-14	2	5	1	77	126	81	up-regulated
PAG1	90.7902	3.24299	0.430478	4.45392e-15	6.86353e-14	16	19	15	227	95	170	up-regulated
PTGFRN	2456.4	1.10006	0.142441	4.46179e-15	6.86721e-14	1409	1680	1660	4105	2960	2995	up-regulated
SEMA6B	1024.57	1.47631	0.192673	4.54012e-15	6.97919e-14	409	579	652	1578	1287	1633	up-regulated
GALNT5	88.8885	10.9276	2.97777	4.91276e-15	7.5335e-14	0	0	0	95	292	145	up-regulated
SPAG1	442.854	1.18275	0.153663	5.02241e-15	7.68281e-14	253	333	239	632	644	568	up-regulated
CXADR	195.536	2.0409	0.270097	5.81895e-15	8.87958e-14	88	55	81	346	304	295	up-regulated
KLF12	112.795	2.38648	0.316892	5.8779e-15	8.95861e-14	40	34	32	230	149	189	up-regulated
HS6ST2	224.686	1.47029	0.192706	6.09372e-15	9.27624e-14	109	146	106	363	334	296	up-regulated
SH3D19	1046.11	0.849615	0.110109	6.6217e-15	1.00555e-13	683	824	772	1477	1336	1218	up-regulated
CPNE4	49.916	5.72969	0.745505	7.05741e-15	1.06912e-13	2	3	0	79	114	99	up-regulated
LAMA3	284.756	3.17234	0.425818	7.79705e-15	1.17689e-13	56	64	44	287	956	314	up-regulated
RTN4RL2	104.257	2.83017	0.379198	7.83087e-15	1.18057e-13	30	22	22	177	135	230	up-regulated
HSD17B11	181.578	2.30134	0.307567	8.55142e-15	1.28456e-13	78	48	52	390	274	248	up-regulated
GLI1	91.7946	4.58575	0.619201	8.96419e-15	1.34495e-13	6	2	12	98	143	273	up-regulated
ZNF275	604.069	1.33222	0.175576	9.60686e-15	1.43965e-13	328	407	306	1041	739	815	up-regulated
GALNT7	819.43	1.08477	0.142292	1.00125e-14	1.49865e-13	484	572	540	1074	1319	953	up-regulated
SORCS2	360.765	2.77118	0.373124	1.03688e-14	1.55011e-13	125	69	69	369	894	621	up-regulated
EBF4	489.576	1.92506	0.256935	1.05217e-14	1.5711e-13	257	174	168	675	756	878	up-regulated
DNAJC10	1449.41	0.920082	0.120345	1.05842e-14	1.57854e-13	866	1168	1032	1973	2121	1603	up-regulated
PABPC1L2B	68.9655	10.5234	2.91913	1.07763e-14	1.60529e-13	0	0	0	102	179	130	up-regulated
MCTP2	61.727	6.73308	0.869645	1.2619e-14	1.87754e-13	3	0	0	119	140	107	up-regulated
F2R	217.788	2.57826	0.347852	1.2727e-14	1.89136e-13	77	60	44	462	233	419	up-regulated
ROCK2	1281.51	1.2846	0.169976	1.30652e-14	1.93933e-13	524	925	833	1877	1981	1604	up-regulated
CREB5	58.9456	5.94619	0.789141	1.34294e-14	1.98866e-13	1	0	4	69	148	127	up-regulated
OSGIN1	629.149	1.36176	0.180711	1.39595e-14	2.06472e-13	307	464	303	983	803	924	up-regulated
ANKH	497.037	1.34574	0.178669	1.42739e-14	2.10624e-13	269	275	301	627	839	672	up-regulated
FGFR3	992.875	1.65096	0.220456	1.44997e-14	2.13453e-13	312	686	468	1661	1320	1531	up-regulated
LINC00673	59.9536	3.0511	0.413505	1.575e-14	2.30233e-13	15	11	11	94	126	101	up-regulated
728875	3219.88	3.44942	0.469467	1.58023e-14	2.30728e-13	439	394	697	4244	9171	4412	up-regulated
MYO18A	1582.06	1.00954	0.133552	1.81449e-14	2.63702e-13	1034	1223	940	1964	2232	2116	up-regulated
ARHGAP20	108.656	8.95744	1.30961	1.87177e-14	2.71711e-13	1	0	0	212	258	180	up-regulated
MAP1B	328.462	2.2044	0.299151	2.1485e-14	3.1116e-13	147	76	116	503	682	444	up-regulated
CUEDC1	1098.16	1.46071	0.195941	2.22605e-14	3.22018e-13	712	513	514	1648	1653	1531	up-regulated
ZNF274	415.321	1.08776	0.144835	2.37328e-14	3.4213e-13	251	302	255	579	561	550	up-regulated
SALL2	549.745	1.49536	0.201129	2.49429e-14	3.5916e-13	296	262	302	927	664	837	up-regulated
STRN3	1408.19	1.06317	0.141496	2.56176e-14	3.68029e-13	714	1056	1018	2139	1922	1661	up-regulated
CPS1	107.919	2.90061	0.397298	2.58602e-14	3.71088e-13	24	16	33	141	259	172	up-regulated
FAXDC2	204.807	2.66924	0.366359	3.09293e-14	4.42307e-13	71	49	40	217	455	384	up-regulated
PCBP4	668.289	1.00226	0.133869	3.16504e-14	4.52102e-13	434	461	455	888	890	885	up-regulated
CADM4	391.681	1.12159	0.150524	3.55741e-14	5.06415e-13	218	264	267	544	549	514	up-regulated
RAI14	709.342	1.44435	0.195559	3.836e-14	5.44834e-13	332	354	459	1242	882	990	up-regulated
ITGB1BP1	976.027	0.971648	0.130158	3.9284e-14	5.57325e-13	579	719	711	1487	1254	1140	up-regulated
C14orf28	254.18	1.40303	0.18993	4.13557e-14	5.85389e-13	127	174	122	379	407	324	up-regulated
TBC1D16	4077.72	0.764607	0.102428	4.17211e-14	5.89894e-13	2828	3327	3058	4870	5663	4823	up-regulated
ACE2	40.3249	4.40245	0.603542	4.29858e-14	6.07089e-13	5	2	3	80	82	69	up-regulated
PRNP	716.556	0.964012	0.129587	4.7389e-14	6.66268e-13	479	507	488	924	1019	892	up-regulated
SOAT1	343.832	1.39801	0.189794	4.78794e-14	6.72408e-13	168	214	190	588	421	486	up-regulated
ARHGAP42	57.0778	3.23418	0.448717	5.15043e-14	7.19314e-13	14	7	10	94	123	93	up-regulated
SRD5A1	613.682	1.03266	0.139184	5.15069e-14	7.19314e-13	374	492	364	866	880	729	up-regulated
LONP2	1296.26	0.940941	0.126699	5.46443e-14	7.59738e-13	858	1047	803	1683	1696	1710	up-regulated
ANKRD29	62.213	4.76165	0.661845	5.74808e-14	7.97403e-13	4	2	6	69	208	85	up-regulated
SOX21	56.8764	10.2045	2.88653	6.16109e-14	8.52807e-13	0	0	0	148	106	88	up-regulated
KLHL28	847.17	1.32464	0.180381	6.23888e-14	8.6262e-13	379	593	501	1296	1455	910	up-regulated
KLF3	755.622	1.62231	0.222822	6.98251e-14	9.63309e-13	370	406	334	840	1513	1070	up-regulated
SEMA4B	2259.59	0.980273	0.133046	8.0568e-14	1.10664e-12	1561	1750	1311	3161	2859	2945	up-regulated
C1GALT1	89.5012	3.27171	0.459035	8.95581e-14	1.22877e-12	11	14	23	258	130	106	up-regulated
RIMS2	41.8027	4.44935	0.62094	1.01786e-13	1.39197e-12	6	3	1	75	86	78	up-regulated
RNF170	315.161	1.61193	0.223088	1.05018e-13	1.43304e-12	155	176	135	411	616	404	up-regulated
PKM	5177.83	0.929198	0.126597	1.06572e-13	1.45265e-12	3470	4113	3283	7583	6031	6681	up-regulated
MAP7	1767.28	0.833658	0.113365	1.08501e-13	1.47734e-12	1178	1371	1323	2155	2347	2254	up-regulated
LRP1B	42.7904	5.48972	0.752144	1.09124e-13	1.4842e-12	2	2	1	102	92	59	up-regulated
RAB11FIP5	204.004	1.70967	0.237297	1.10563e-13	1.50214e-12	96	87	101	376	267	296	up-regulated
SLITRK5	61.4368	6.70055	0.906786	1.10889e-13	1.50493e-12	3	0	0	99	102	157	up-regulated
IL6R	425.111	1.29244	0.177985	1.1752e-13	1.58976e-12	253	261	229	601	723	495	up-regulated
TMEM156	53.8197	5.80953	0.802978	1.2383e-13	1.6697e-12	2	2	1	149	52	114	up-regulated
RAPGEF5	240.374	1.55562	0.21592	1.2893e-13	1.73474e-12	133	119	112	333	363	376	up-regulated
PDK1	417.772	1.89573	0.264888	1.33434e-13	1.79341e-12	205	172	145	898	491	596	up-regulated
KLF4	1100.06	1.55049	0.215267	1.35707e-13	1.82199e-12	521	761	415	1353	1792	1753	up-regulated
GLIPR2	114.704	2.29479	0.322929	1.49209e-13	1.99898e-12	35	37	42	181	260	137	up-regulated
TOGARAM1	1249.53	1.12204	0.154717	1.5869e-13	2.12373e-12	722	984	694	1801	1997	1364	up-regulated
ZNF320	187.629	1.67053	0.233621	1.7423e-13	2.32177e-12	83	88	97	307	339	218	up-regulated
SH3RF2	69.2007	3.50472	0.497741	1.75945e-13	2.34213e-12	10	16	6	77	151	150	up-regulated
PLEKHG6	93.4145	2.22299	0.3136	1.89683e-13	2.51431e-12	25	44	29	154	143	164	up-regulated
PABPC1L2A	54.0218	10.1106	2.88683	1.92649e-13	2.55092e-12	0	0	0	80	150	93	up-regulated
PCDHB14	401.896	1.41424	0.197216	1.97233e-13	2.60885e-12	226	269	167	568	595	587	up-regulated
ATP8A1	239.481	1.93625	0.272894	2.07421e-13	2.73782e-12	96	122	78	374	515	264	up-regulated
SH3PXD2A	305.442	2.29283	0.325129	2.17623e-13	2.86343e-12	105	147	55	407	666	455	up-regulated
ELL2	336.948	1.95518	0.276372	2.26475e-13	2.97052e-12	165	110	129	438	712	464	up-regulated
TMEM63C	501.673	1.69277	0.238446	2.41956e-13	3.16033e-12	273	225	204	828	593	865	up-regulated
SPTBN2	4001.63	0.735839	0.1016	2.52547e-13	3.29522e-12	2779	3127	3240	5069	5042	4829	up-regulated
PI4KAP1	1484.42	1.01812	0.141552	2.83486e-13	3.68356e-12	1005	1047	921	1894	1927	2102	up-regulated
PLEKHS1	406.229	2.67571	0.383488	2.85561e-13	3.70666e-12	162	47	99	684	794	637	up-regulated
GNG4	82.8182	3.19392	0.459743	3.08294e-13	3.98933e-12	17	11	18	165	89	189	up-regulated
SLC37A3	629.787	1.04663	0.1461	3.36004e-13	4.3434e-12	346	450	455	871	951	729	up-regulated
HIVEP2	729.41	0.98767	0.137871	3.64596e-13	4.70329e-12	440	582	471	1108	1001	809	up-regulated
ADGRF1	46.8097	5.93143	0.82948	4.51146e-13	5.78401e-12	0	2	2	94	127	58	up-regulated
FBLIM1	205.116	1.42715	0.202789	5.02888e-13	6.43419e-12	118	110	105	320	300	278	up-regulated
PRKACB	201.684	1.79845	0.257737	5.14972e-13	6.58207e-12	106	74	85	372	313	261	up-regulated
FAM13A	79.9313	2.36935	0.34189	5.21547e-13	6.6593e-12	26	31	19	150	115	137	up-regulated
GLRA3	114.854	3.95408	0.576173	5.56854e-13	7.08841e-12	6	26	8	394	164	104	up-regulated
SPATA13	2038.72	1.21942	0.172728	5.66679e-13	7.19154e-12	1003	1735	1019	2852	2972	2727	up-regulated
ARHGAP5-AS1	143.585	1.58751	0.22715	6.14776e-13	7.78612e-12	70	81	64	235	213	200	up-regulated
PCDHB12	245.063	1.60307	0.229605	6.26417e-13	7.92554e-12	126	146	92	390	330	384	up-regulated
BMPR1B	133.56	2.05059	0.296207	6.38464e-13	8.0698e-12	60	57	36	224	256	171	up-regulated
CECR2	208.723	2.55855	0.372874	6.69223e-13	8.45004e-12	89	32	50	337	392	343	up-regulated
GABARAPL1	213.403	1.61989	0.232768	7.1198e-13	8.98086e-12	107	100	105	284	399	286	up-regulated
TMEM131L	951.578	1.01895	0.144228	7.12934e-13	8.98383e-12	545	773	604	1203	1482	1139	up-regulated
SPRY2	137.797	2.49748	0.364449	7.34921e-13	9.25157e-12	57	25	36	211	238	251	up-regulated
RAB29	557.015	1.11069	0.157815	7.5022e-13	9.43468e-12	344	329	390	781	768	731	up-regulated
SPRY1	113.791	2.51363	0.36706	7.96712e-13	1.00093e-11	43	36	19	157	213	209	up-regulated
SBF2	612.607	0.982214	0.139339	8.33115e-13	1.04561e-11	388	441	422	810	930	703	up-regulated
SOX2	71.0924	7.48367	1.02249	9.19024e-13	1.15113e-11	0	2	0	107	154	158	up-regulated
ARHGEF28	524.749	1.488	0.214901	1.0613e-12	1.32011e-11	229	283	317	600	888	823	up-regulated
AKAP6	72.6012	2.93934	0.432705	1.06132e-12	1.32011e-11	17	18	13	94	190	104	up-regulated
MIA2	1075.77	1.22899	0.176475	1.1002e-12	1.36171e-11	610	702	633	1273	1940	1320	up-regulated
ZNF790	40.1653	3.80607	0.559129	1.18404e-12	1.46402e-11	4	6	5	72	100	55	up-regulated
SLC47A1	95.4172	2.33762	0.343351	1.25399e-12	1.54593e-11	26	42	25	178	123	176	up-regulated
LIF	892.613	1.83653	0.26818	1.27685e-12	1.57256e-11	358	457	350	2048	868	1290	up-regulated
FLJ23867	770.067	1.05429	0.151243	1.33755e-12	1.64247e-11	415	637	480	1018	1180	924	up-regulated
MTHFD2L	214.444	1.51624	0.220146	1.37369e-12	1.68355e-11	93	142	101	379	287	291	up-regulated
DIRC2	339.311	1.13085	0.163028	1.50724e-12	1.84001e-11	210	222	211	448	508	440	up-regulated
HSPG2	1085.05	1.23871	0.179252	1.59565e-12	1.94605e-11	608	686	656	1627	1212	1703	up-regulated
NKD2	234.238	1.80993	0.265342	1.61187e-12	1.96391e-11	92	139	81	472	291	336	up-regulated
SNED1	178.424	2.15526	0.317957	1.62376e-12	1.97647e-11	61	77	55	188	356	326	up-regulated
SLC25A18	75.4026	3.26235	0.48619	1.63059e-12	1.98285e-11	16	12	12	227	98	91	up-regulated
ZNF550	162.082	1.5723	0.229618	1.70277e-12	2.06862e-11	71	90	84	282	261	191	up-regulated
ENTPD4	723.542	1.07055	0.154806	1.91904e-12	2.32458e-11	421	472	521	988	1144	818	up-regulated
CAMKK1	337.97	1.31156	0.191009	1.95478e-12	2.36558e-11	187	198	199	419	570	456	up-regulated
CCDC63	70.3987	8.29687	1.32026	1.98022e-12	2.39405e-11	0	0	1	121	177	122	up-regulated
RASL10B	160.75	2.17756	0.322871	2.02093e-12	2.44092e-11	40	51	80	311	204	275	up-regulated
MCIDAS	57.3705	2.50479	0.372191	2.07134e-12	2.49939e-11	15	18	17	95	110	89	up-regulated
FOLR1	71.7822	4.61027	0.693628	2.10326e-12	2.53546e-11	6	2	7	66	269	83	up-regulated
INTS6	717.081	0.892892	0.129041	2.35896e-12	2.83278e-11	440	565	527	974	1026	800	up-regulated
PLEKHA5	447.69	1.31579	0.19247	2.41111e-12	2.89264e-11	233	264	276	542	789	587	up-regulated
RIN1	129.223	1.98716	0.295379	2.50627e-12	3.00392e-11	60	42	50	191	202	224	up-regulated
SEMA4A	467.017	1.14175	0.166387	2.52589e-12	3.02166e-11	295	345	243	648	642	634	up-regulated
C17orf58	589.814	1.09496	0.159414	2.5856e-12	3.09013e-11	351	471	324	762	866	778	up-regulated
ARHGEF18	1514.55	0.888175	0.12852	2.61754e-12	3.12531e-11	982	1302	966	2188	1845	1855	up-regulated
RNFT1	591.315	1.1026	0.160695	2.67036e-12	3.17928e-11	361	361	412	939	800	689	up-regulated
PLCL2	40.5365	9.62581	2.83943	2.70671e-12	3.21643e-11	0	0	0	102	63	77	up-regulated
ARID3B	396.001	1.28194	0.187877	2.77998e-12	3.30037e-11	200	265	234	683	474	529	up-regulated
PRKG1	38.9764	4.82047	0.721651	3.12493e-12	3.69936e-11	5	0	2	69	93	64	up-regulated
AMPH	143.649	3.09082	0.467964	3.1746e-12	3.75106e-11	46	24	14	398	221	165	up-regulated
CPSF3	888.463	0.939787	0.137144	3.56982e-12	4.20614e-11	490	689	681	1186	1238	1077	up-regulated
ARHGEF40	281.657	1.5582	0.231373	3.59187e-12	4.22813e-11	173	134	116	463	406	395	up-regulated
PDE8A	1041.25	1.08969	0.159788	3.66756e-12	4.30912e-11	488	804	744	1552	1404	1298	up-regulated
JAZF1	60.0904	2.70026	0.407547	3.68059e-12	4.32037e-11	14	13	19	131	87	96	up-regulated
MEIS3P1	612.542	0.970096	0.141778	3.70004e-12	4.33914e-11	362	514	390	834	888	714	up-regulated
AP2B1	2418.47	0.751546	0.109254	3.76406e-12	4.41008e-11	1769	2015	1712	2904	3289	2877	up-regulated
DDAH1	579.621	0.920311	0.134401	3.77897e-12	4.41928e-11	407	426	383	804	765	703	up-regulated
USP46	446.53	1.29562	0.191224	3.84986e-12	4.49798e-11	187	315	285	632	737	543	up-regulated
PSD3	832.034	1.44904	0.215053	4.08881e-12	4.76381e-11	418	556	373	979	1626	1062	up-regulated
FNDC3A	957.641	0.940436	0.137781	4.3067e-12	5.01299e-11	590	777	636	1256	1473	1057	up-regulated
ZNF605	135.703	2.13194	0.321155	4.31578e-12	5.0189e-11	42	47	59	192	312	166	up-regulated
FBXO11	1310.5	0.781531	0.114172	4.56857e-12	5.30794e-11	913	1049	976	1618	1858	1488	up-regulated
PTPRU	2169.31	0.96913	0.142312	4.59694e-12	5.33595e-11	1492	1730	1239	2920	2736	2920	up-regulated
PFKFB2	437.349	1.24313	0.184076	4.68592e-12	5.43419e-11	271	263	247	652	726	479	up-regulated
PRKD3	1039.47	0.967459	0.143338	5.01862e-12	5.80925e-11	636	689	801	1540	1317	1273	up-regulated
KRT85	2253.26	4.33566	0.668276	5.32652e-12	6.15996e-11	172	358	63	5958	3695	3334	up-regulated
DTWD1	660.486	0.885251	0.130175	5.55239e-12	6.40932e-11	428	486	497	851	928	788	up-regulated
RIOX2	428.862	1.23666	0.183791	5.64281e-12	6.49572e-11	235	275	262	564	755	496	up-regulated
PHC1	613.151	1.0588	0.156651	5.77868e-12	6.63991e-11	404	435	365	761	862	851	up-regulated
B4GALT5	945.611	1.10693	0.164013	5.84608e-12	6.71119e-11	470	624	727	1258	1395	1219	up-regulated
CKAP4	1143.19	0.698997	0.102442	5.91222e-12	6.7809e-11	822	954	884	1466	1433	1331	up-regulated
CAPN8	145.889	1.99622	0.302266	6.03969e-12	6.91443e-11	59	71	43	192	309	203	up-regulated
CTAGE1	371.764	1.92401	0.291123	6.13515e-12	7.01729e-11	132	180	149	437	911	436	up-regulated
KRT23	95.7256	3.02549	0.464641	6.32654e-12	7.22959e-11	28	22	9	151	128	226	up-regulated
ATP1B1	1151.98	0.961579	0.142227	6.48179e-12	7.38676e-11	830	853	685	1660	1453	1446	up-regulated
PELI2	40.8335	3.90821	0.598513	6.74476e-12	7.67247e-11	6	5	3	59	111	61	up-regulated
ATP6V1E2	121.503	1.94374	0.295148	6.90879e-12	7.85193e-11	51	43	53	160	210	207	up-regulated
HIGD1A	652.861	1.1089	0.165028	7.14248e-12	8.1028e-11	336	515	412	999	989	705	up-regulated
RHEBL1	63.6916	2.70368	0.414188	7.27089e-12	8.241e-11	12	19	18	121	81	128	up-regulated
AUTS2	424.993	2.03666	0.310399	7.41964e-12	8.40199e-11	225	155	103	541	750	752	up-regulated
PDE10A	50.5072	3.39716	0.524712	7.68608e-12	8.68014e-11	14	4	6	93	97	87	up-regulated
ZNF334	60.7811	8.0655	1.32499	8.93098e-12	1.00588e-10	0	0	1	97	147	117	up-regulated
FLVCR2	508.21	1.69406	0.25762	9.52659e-12	1.07104e-10	222	300	197	1109	563	675	up-regulated
TNS3	1696.47	1.6312	0.247856	9.72366e-12	1.09221e-10	889	1112	483	2946	2293	2474	up-regulated
STX1A	594.479	1.03597	0.154947	9.7419e-12	1.09328e-10	326	447	414	734	840	814	up-regulated
ATP11B	895.778	1.00334	0.14995	9.87255e-12	1.10695e-10	591	599	613	1132	1416	1042	up-regulated
ADAMTS9	163.114	2.70111	0.419183	1.07983e-11	1.2075e-10	65	31	26	332	360	171	up-regulated
PRKD1	499.088	4.97006	0.781619	1.0846e-11	1.21175e-10	54	14	10	922	1125	857	up-regulated
TBC1D30	973.73	0.784991	0.116729	1.11091e-11	1.23894e-10	619	859	714	1290	1294	1109	up-regulated
SLC22A23	926.303	1.23985	0.187183	1.14924e-11	1.27826e-10	595	542	515	1082	1565	1253	up-regulated
NUDT10	34.122	4.8839	0.746321	1.3927e-11	1.53948e-10	0	3	3	55	82	61	up-regulated
SOCS2-AS1	136.838	1.67461	0.25665	1.40023e-11	1.54639e-10	53	82	61	204	252	174	up-regulated
ZIC5	84.5153	2.25397	0.349609	1.49521e-11	1.64697e-10	18	31	37	143	125	151	up-regulated
SPINK4	77.762	3.14235	0.49134	1.57087e-11	1.72727e-10	8	30	8	121	132	164	up-regulated
PPM1K	166.138	2.49147	0.389467	1.65285e-11	1.81263e-10	61	40	42	189	445	220	up-regulated
GPR39	116.07	1.74704	0.269372	1.67999e-11	1.83917e-10	51	67	41	176	189	173	up-regulated
CTAGE10P	197.851	1.90323	0.294601	1.69543e-11	1.85445e-10	76	102	70	262	451	234	up-regulated
LINC01547	299.493	1.40743	0.215419	1.70031e-11	1.85817e-10	157	187	149	494	347	461	up-regulated
CORO1A	586.385	1.92904	0.299525	1.84851e-11	2.0166e-10	146	385	207	1100	677	1008	up-regulated
FRAS1	628.896	4.46867	0.711472	1.94104e-11	2.11202e-10	72	14	54	965	1580	1070	up-regulated
PI4KAP2	1727.73	0.919837	0.139311	1.98163e-11	2.15431e-10	1255	1258	1104	2165	2243	2336	up-regulated
SLC8A1	99.7916	2.36292	0.370513	2.02466e-11	2.19537e-10	44	27	22	186	195	126	up-regulated
NXPH4	590.246	1.15564	0.176386	2.04971e-11	2.22061e-10	355	336	408	798	776	859	up-regulated
FAM92A	147.851	1.53861	0.237281	2.07552e-11	2.24663e-10	69	85	73	261	231	174	up-regulated
RAET1L	75.4668	2.27874	0.356709	2.11708e-11	2.28796e-10	29	29	17	145	112	120	up-regulated
MSRB3	53.1094	2.68057	0.421109	2.11737e-11	2.28796e-10	13	12	16	100	111	68	up-regulated
SDCBP	508.834	0.872898	0.132358	2.28026e-11	2.45974e-10	332	412	352	670	711	593	up-regulated
CRACR2A	380.036	1.27858	0.196437	2.36573e-11	2.54535e-10	217	273	181	517	647	458	up-regulated
PTPRG	555.806	1.08667	0.165983	2.41201e-11	2.59291e-10	306	449	331	898	749	631	up-regulated
PCDHB10	341.701	1.36673	0.210684	2.45133e-11	2.63292e-10	192	240	144	472	490	512	up-regulated
SLC39A8	323.84	1.36281	0.210854	2.86341e-11	3.05977e-10	168	170	205	588	438	383	up-regulated
RPL9	10671.4	1.00874	0.154509	2.96403e-11	3.16458e-10	7325	8180	5984	14197	17300	11466	up-regulated
SLC12A8	189.235	1.61265	0.251409	3.01413e-11	3.21259e-10	69	96	114	341	249	269	up-regulated
GRAMD2B	247.225	1.28937	0.199301	3.03462e-11	3.22893e-10	121	150	162	415	341	302	up-regulated
PCDHB11	318.421	1.44415	0.224355	3.04781e-11	3.24021e-10	164	223	129	481	416	497	up-regulated
ZNF732	86.1092	2.04888	0.323161	3.31639e-11	3.5138e-10	37	34	27	170	126	123	up-regulated
SLC6A16	60.123	2.53348	0.402001	3.33396e-11	3.52943e-10	14	16	21	85	129	95	up-regulated
ZNF552	462.751	1.02337	0.157178	3.33788e-11	3.5306e-10	314	343	268	661	668	536	up-regulated
PPARGC1A	30.941	4.48997	0.707167	3.45288e-11	3.64607e-10	4	2	1	65	60	53	up-regulated
LPP	1182.09	1.08016	0.166689	3.68211e-11	3.88157e-10	703	735	853	1449	1961	1413	up-regulated
PMEPA1	3677.84	0.715148	0.109264	3.75699e-11	3.95717e-10	2803	2856	2800	4827	4424	4409	up-regulated
TUSC3	870.385	0.862393	0.13245	4.0237e-11	4.22033e-10	639	681	556	1136	1199	1030	up-regulated
MIS18BP1	1580.42	1.13083	0.175115	4.03026e-11	4.22367e-10	680	1191	1157	2242	2338	1944	up-regulated
DTX4	674.079	0.835248	0.128165	4.03749e-11	4.2277e-10	460	517	496	859	957	774	up-regulated
NOL10	842.3	1.01694	0.157287	4.47001e-11	4.66889e-10	424	665	614	1267	1166	961	up-regulated
TNS2	1771.13	1.21917	0.190188	4.91e-11	5.10714e-10	1265	1083	835	2418	2434	2559	up-regulated
LDAH	382.47	0.970978	0.15031	4.91734e-11	5.11052e-10	241	283	261	532	557	434	up-regulated
SMIM14	800.278	1.12164	0.174599	5.07579e-11	5.26645e-10	470	636	427	964	1283	1041	up-regulated
KIAA1147	1496.33	0.925893	0.14325	5.41223e-11	5.60159e-10	846	1244	1069	1858	2309	1719	up-regulated
100130000	94.343	3.56678	0.580078	5.62131e-11	5.7988e-10	17	11	12	102	346	84	up-regulated
FAM198B	235.996	1.74007	0.276495	5.64255e-11	5.81592e-10	128	109	83	291	462	340	up-regulated
LRP6	875.239	0.935166	0.145315	5.67603e-11	5.84561e-10	518	635	674	1238	1283	941	up-regulated
FBXO44	438.54	1.11802	0.174632	5.78494e-11	5.95287e-10	288	249	293	622	605	573	up-regulated
STRN	1095.07	0.888015	0.137952	6.33043e-11	6.50351e-10	628	919	804	1343	1585	1331	up-regulated
ZNF506	100.615	1.92207	0.308392	7.20848e-11	7.39342e-10	40	35	48	158	195	129	up-regulated
HNF4G	50.6704	6.95269	1.05452	7.30091e-11	7.48209e-10	0	1	1	74	149	79	up-regulated
AHDC1	980.821	1.00171	0.157061	8.02817e-11	8.20723e-10	641	739	602	1462	1111	1338	up-regulated
LINC00839	49.5085	7.73993	1.34011	8.97169e-11	9.15683e-10	0	0	1	140	82	75	up-regulated
ZNF559	28.185	8.99918	2.78416	9.0405e-11	9.21955e-10	0	0	0	57	66	46	up-regulated
RPL23A	14146.5	0.725924	0.113049	9.0686e-11	9.24067e-10	11116	10707	10512	17553	18628	16547	up-regulated
ZSCAN30	126.889	1.92115	0.30985	9.10562e-11	9.27084e-10	37	57	63	196	265	149	up-regulated
GIPR	71.0329	2.92507	0.479423	9.14907e-11	9.30751e-10	18	10	18	80	127	165	up-regulated
RPL31	5939.18	0.996298	0.156848	9.64979e-11	9.80096e-10	3848	4452	3734	7533	10141	6189	up-regulated
SLC7A5	5644.27	0.678053	0.105731	9.71833e-11	9.86257e-10	3986	4701	4565	6787	6875	7045	up-regulated
NEK6	731.452	0.969526	0.152787	1.03657e-10	1.05025e-09	461	581	463	1106	847	947	up-regulated
ANTXR2	165.991	6.56438	1.09962	1.10256e-10	1.115e-09	7	0	1	246	342	384	up-regulated
FIGN	46.7176	7.65705	1.33269	1.10315e-10	1.115e-09	0	0	1	83	120	76	up-regulated
KIAA0825	100.219	2.81966	0.464486	1.18486e-10	1.1947e-09	27	35	9	204	228	105	up-regulated
DESI2	672.362	1.04291	0.165223	1.20866e-10	1.21575e-09	328	542	474	927	1004	792	up-regulated
ERN1	314.184	1.66865	0.26993	1.24604e-10	1.25034e-09	168	177	101	381	584	471	up-regulated
ATP8B4	57.481	3.83417	0.637451	1.26534e-10	1.26665e-09	11	4	5	106	52	158	up-regulated
KREMEN1	518.558	0.957721	0.151639	1.29369e-10	1.29296e-09	309	441	327	701	759	598	up-regulated
PCDHB17P	263.051	1.36922	0.220201	1.41094e-10	1.40791e-09	132	194	118	388	348	400	up-regulated
F3	172.57	2.21316	0.363722	1.46831e-10	1.46165e-09	37	49	92	379	225	255	up-regulated
GFPT2	137.682	1.70518	0.277607	1.52257e-10	1.51326e-09	76	61	53	252	195	189	up-regulated
MFHAS1	862.544	1.15716	0.185234	1.53575e-10	1.52514e-09	457	724	449	1399	1050	1129	up-regulated
LBR	612.1	1.35497	0.21885	1.69492e-10	1.67657e-09	216	404	424	988	848	814	up-regulated
TIGD2	197.013	1.31103	0.211838	1.80434e-10	1.77917e-09	107	120	113	263	337	246	up-regulated
COCH	108.679	1.70019	0.278227	1.89252e-10	1.86466e-09	50	49	52	170	149	179	up-regulated
MTHFD1L	1463.37	0.971695	0.155573	2.0349e-10	1.99864e-09	902	1054	1043	1629	2277	1892	up-regulated
ANXA2	5268.98	0.76454	0.121812	2.11865e-10	2.07926e-09	3612	4722	3613	7769	6300	5841	up-regulated
ZNF548	76.9442	2.17556	0.360652	2.14096e-10	2.09952e-09	32	32	17	137	142	103	up-regulated
ANKRD22	53.8579	2.47068	0.41202	2.30059e-10	2.25252e-09	14	12	21	87	101	87	up-regulated
IKBKE	266.237	1.27022	0.206383	2.37827e-10	2.32676e-09	123	203	148	390	348	390	up-regulated
TBKBP1	386.493	1.19845	0.194358	2.38811e-10	2.33456e-09	205	218	282	523	533	555	up-regulated
ZNF354C	85.1051	2.12528	0.35499	3.09006e-10	2.99969e-09	18	45	31	129	166	124	up-regulated
PLEKHG1	67.5491	2.13224	0.356786	3.16567e-10	3.0707e-09	24	26	23	99	141	93	up-regulated
RALGAPA2	867.311	0.8233	0.132823	3.22165e-10	3.12016e-09	640	672	589	1065	1170	1078	up-regulated
UGT2B15	167.178	3.44386	0.587807	3.23285e-10	3.12859e-09	46	19	10	266	550	125	up-regulated
RND3	398.574	1.32477	0.217417	3.27113e-10	3.16319e-09	191	303	196	596	705	426	up-regulated
DNAJC22	1403.81	0.838787	0.135588	3.51036e-10	3.38929e-09	1057	1090	907	1777	1790	1810	up-regulated
DLEU1	197.981	1.26063	0.206935	3.55189e-10	3.42409e-09	97	131	124	324	259	258	up-regulated
XPNPEP1	769.183	0.746318	0.120457	3.62566e-10	3.49253e-09	545	662	547	1046	1001	845	up-regulated
WNT4	224.203	2.1445	0.360951	3.64381e-10	3.50731e-09	102	80	56	231	529	342	up-regulated
B4GALNT3	579.023	2.12238	0.357246	3.68364e-10	3.54292e-09	326	119	164	808	1074	950	up-regulated
EMP1	88.1561	2.99254	0.510531	4.13076e-10	3.95775e-09	18	32	6	105	172	190	up-regulated
B4GALT4	518.619	1.01322	0.165616	4.21476e-10	4.03514e-09	262	399	387	768	701	617	up-regulated
PCDHB6	230.597	1.26517	0.208683	4.22868e-10	4.04537e-09	128	166	115	325	307	343	up-regulated
ELK3	343.051	1.31896	0.218335	4.45562e-10	4.24948e-09	201	201	185	586	382	501	up-regulated
LRRC6	71.5007	2.71795	0.465043	4.86854e-10	4.6327e-09	16	13	24	75	164	133	up-regulated
SPIRE1	1360.67	1.12858	0.186018	4.94675e-10	4.70355e-09	777	949	857	1427	2309	1854	up-regulated
FAM83E	75.1208	3.07657	0.527811	4.98243e-10	4.73388e-09	7	19	19	68	205	131	up-regulated
FKBP3	867.496	0.810567	0.13231	5.20659e-10	4.93935e-09	540	672	708	1108	1196	1008	up-regulated
HERPUD1	924.772	0.841847	0.137617	5.29962e-10	5.0238e-09	617	828	580	1252	1172	1131	up-regulated
DNAJC12	164.828	1.99428	0.337855	5.49178e-10	5.19415e-09	45	109	44	267	319	214	up-regulated
PCDHB18P	209.912	1.42954	0.238905	5.60059e-10	5.29307e-09	111	141	89	320	267	330	up-regulated
TNIK	143.4	1.9802	0.336496	5.6633e-10	5.34498e-09	79	39	48	239	246	206	up-regulated
FANCM	719.532	1.36773	0.228239	5.75442e-10	5.42616e-09	248	535	441	1270	999	868	up-regulated
SLC23A2	780.961	0.943496	0.155152	5.76639e-10	5.43334e-09	531	580	508	1221	901	961	up-regulated
PLPP5	407.574	0.877524	0.144066	5.95647e-10	5.60823e-09	271	333	271	561	555	469	up-regulated
SNX6	2129.17	0.723806	0.11823	6.01398e-10	5.65811e-09	1516	1840	1548	2566	3066	2322	up-regulated
LOC606724	232.037	2.17766	0.371741	6.11488e-10	5.74872e-09	42	119	88	535	240	373	up-regulated
ATOH8	54.8652	3.22315	0.555467	6.14609e-10	5.77372e-09	6	18	6	91	67	136	up-regulated
PLEKHA2	401.508	1.19978	0.199716	6.48413e-10	6.08215e-09	192	258	286	693	532	465	up-regulated
ACVR1	616.78	0.81594	0.134051	6.58888e-10	6.17116e-09	454	494	410	810	821	726	up-regulated
ANXA2P2	5495.1	0.746651	0.122288	7.08806e-10	6.62381e-09	3838	5002	3729	7998	6695	5975	up-regulated
DCBLD1	403.297	1.18677	0.198055	7.18137e-10	6.706e-09	222	251	268	680	458	545	up-regulated
P4HA2	680.451	0.894116	0.148033	7.48049e-10	6.97491e-09	451	487	504	1039	823	796	up-regulated
PTGR1	207.424	1.52251	0.257399	7.6586e-10	7.13567e-09	97	124	99	239	404	284	up-regulated
HECTD1	5256.05	0.621384	0.10192	7.92212e-10	7.37023e-09	3527	4802	4372	6529	6906	5651	up-regulated
MIPOL1	461.006	1.218	0.204124	8.08342e-10	7.51469e-09	238	299	299	560	845	540	up-regulated
TBC1D2B	1970.32	1.02462	0.170648	8.34728e-10	7.74274e-09	1185	1491	1266	3243	2066	2610	up-regulated
S100P	330.69	1.45125	0.245383	8.44275e-10	7.8197e-09	141	260	136	437	571	451	up-regulated
STEAP3	1321.86	0.707267	0.116534	8.62129e-10	7.97916e-09	964	1176	928	1727	1586	1587	up-regulated
TNFRSF10A	335.4	1.23188	0.207064	8.95908e-10	8.27954e-09	160	264	185	567	415	435	up-regulated
KAT6A	1544.69	0.723479	0.119547	9.03348e-10	8.33598e-09	1014	1422	1136	1899	2136	1732	up-regulated
TNXB	163.115	2.98247	0.521838	9.1007e-10	8.39182e-09	39	40	23	120	565	196	up-regulated
ACSL3	1463.75	0.816443	0.135349	9.3537e-10	8.61877e-09	865	1370	1022	1974	1867	1753	up-regulated
STK40	1164.89	0.849697	0.141242	9.79627e-10	9.00006e-09	861	934	729	1455	1506	1514	up-regulated
DIP2B	1988.86	0.787407	0.1306	9.81112e-10	9.00708e-09	1244	1763	1462	2962	2361	2238	up-regulated
MAP9	352.215	1.28624	0.217341	9.99127e-10	9.16575e-09	183	222	211	470	665	378	up-regulated
LRG1	123.901	2.17485	0.376832	1.00326e-09	9.19692e-09	47	51	32	124	271	214	up-regulated
TMPRSS3	184.912	1.81258	0.31184	1.03604e-09	9.47654e-09	96	92	52	274	245	341	up-regulated
SHISA8	84.146	2.35366	0.409053	1.0463e-09	9.56346e-09	18	35	27	187	88	149	up-regulated
ISG20	267.264	1.29948	0.220011	1.04762e-09	9.56853e-09	158	195	112	385	405	354	up-regulated
PARM1	378.474	1.85803	0.322068	1.27479e-09	1.15927e-08	220	110	139	807	489	503	up-regulated
MRPL30	1043.5	0.710257	0.118581	1.38262e-09	1.25367e-08	723	902	794	1367	1433	1091	up-regulated
PCDHB15	243.346	1.30323	0.22239	1.38473e-09	1.25468e-08	136	179	108	344	332	362	up-regulated
SOBP	333.327	1.17347	0.199346	1.39293e-09	1.26119e-08	186	242	191	483	390	507	up-regulated
EPHA1	826.063	1.01956	0.172348	1.43242e-09	1.29508e-08	591	628	430	1199	1055	1064	up-regulated
EML4	1327.86	0.761281	0.127535	1.48704e-09	1.34349e-08	801	1127	1088	1682	1795	1528	up-regulated
ID2	624.227	1.00593	0.170202	1.51556e-09	1.36728e-08	368	450	440	709	985	803	up-regulated
CATSPER1	39.2228	3.12875	0.555506	1.62453e-09	1.46138e-08	11	7	4	94	57	62	up-regulated
ZNF585B	116.575	1.7961	0.313254	1.69955e-09	1.52776e-08	57	58	38	192	228	131	up-regulated
BMP2K	364.193	0.993231	0.168607	1.74734e-09	1.56847e-08	212	275	253	573	487	402	up-regulated
TANK	574.274	0.938204	0.159068	1.77651e-09	1.59351e-08	315	444	441	733	856	678	up-regulated
SEC23A	1870.63	0.822085	0.138872	1.82794e-09	1.63847e-08	1045	1551	1540	2555	2491	2128	up-regulated
RNASEH1-AS1	228.798	1.29013	0.222131	1.8451e-09	1.65266e-08	95	142	163	349	332	298	up-regulated
PCDHB4	270.701	1.19483	0.204768	1.85155e-09	1.65725e-08	164	204	129	364	398	369	up-regulated
UPP1	218.516	2.58261	0.459482	1.8939e-09	1.69274e-08	66	92	21	519	221	389	up-regulated
LRP1	983.661	1.46485	0.253912	1.93514e-09	1.72836e-08	628	441	467	1359	1151	1788	up-regulated
ANXA2P1	1116.54	0.811211	0.13722	1.98381e-09	1.76931e-08	747	971	758	1680	1332	1260	up-regulated
PDGFC	161.362	6.30055	1.15331	2.02847e-09	1.80785e-08	8	0	1	323	365	269	up-regulated
DERA	318.127	0.947779	0.161459	2.07781e-09	1.85051e-08	211	223	223	447	410	399	up-regulated
TBC1D1	878.953	0.895783	0.152403	2.14135e-09	1.90438e-08	588	715	566	1270	991	1158	up-regulated
MAP7D2	77.1161	3.3329	0.602193	2.25163e-09	2.00104e-08	18	6	13	211	55	155	up-regulated
ITPKB	543.657	0.78301	0.132993	2.32989e-09	2.06912e-08	383	428	404	708	676	672	up-regulated
DGKD	1672.28	0.813581	0.138425	2.37144e-09	2.10155e-08	1215	1349	1121	1993	2104	2256	up-regulated
RFC1	1249.29	0.901068	0.154059	2.54125e-09	2.24885e-08	655	994	1013	1773	1613	1498	up-regulated
FAM8A1	711.481	0.750959	0.127789	2.57981e-09	2.28136e-08	530	591	493	892	945	835	up-regulated
GDPD5	308.66	1.68037	0.295912	2.62371e-09	2.31853e-08	153	187	95	594	335	487	up-regulated
SLC44A3	73.7588	2.10924	0.376123	2.77115e-09	2.44365e-08	32	29	19	115	156	93	up-regulated
RBM47	1793.81	0.82095	0.14038	2.818e-09	2.48322e-08	1113	1666	1197	2138	2491	2224	up-regulated
GDPD1	132.829	2.22614	0.398923	2.88274e-09	2.5349e-08	41	29	63	148	302	210	up-regulated
HPCAL1	1006.81	0.83995	0.143912	2.97638e-09	2.60991e-08	734	814	644	1301	1221	1334	up-regulated
NEDD9	1162.35	1.35337	0.236741	3.03219e-09	2.65699e-08	749	775	428	2114	1457	1476	up-regulated
SLC25A21	275.757	1.15315	0.200294	3.06547e-09	2.68427e-08	185	166	161	373	443	330	up-regulated
NHSL1	659.266	1.10972	0.192547	3.17078e-09	2.7726e-08	345	464	455	718	1054	924	up-regulated
IRF2BP2	1666.35	0.895774	0.154288	3.26367e-09	2.85184e-08	1311	1168	1030	2304	2094	2094	up-regulated
BCL10	315.167	1.02171	0.17691	3.33943e-09	2.916e-08	193	233	204	385	492	391	up-regulated
FER1L6	44.8562	3.40859	0.620836	3.44975e-09	3.00813e-08	3	6	12	56	132	61	up-regulated
RNF144B	270.276	1.63671	0.290815	3.6563e-09	3.1838e-08	148	152	88	336	558	344	up-regulated
KLF5	586.974	1.0977	0.191263	3.72864e-09	3.24454e-08	359	475	300	699	916	784	up-regulated
LMO2	175.142	1.57654	0.279589	3.79362e-09	3.29879e-08	64	129	72	254	321	220	up-regulated
LPIN1	731.65	1.222	0.21423	3.88067e-09	3.36996e-08	388	534	405	1425	833	842	up-regulated
KDM5A	1202.01	0.693577	0.119175	3.96277e-09	3.43632e-08	796	1090	928	1601	1599	1262	up-regulated
LINC00942	94.3137	2.47598	0.450397	4.04288e-09	3.50094e-08	24	21	36	104	260	122	up-regulated
IRX4	474.517	1.12115	0.196794	4.62004e-09	3.98419e-08	277	376	253	716	543	687	up-regulated
UXS1	707.096	0.759214	0.131722	4.68656e-09	4.03044e-08	487	536	572	967	879	819	up-regulated
PCDHGA5	54.0579	2.74469	0.503884	4.9151e-09	4.21829e-08	13	11	15	60	146	79	up-regulated
ONECUT1	102.51	1.48936	0.265754	5.00345e-09	4.29117e-08	46	54	60	151	155	149	up-regulated
BTG3	127.136	1.63066	0.292808	5.1882e-09	4.43442e-08	58	62	63	248	146	186	up-regulated
CTAGE11P	316.316	1.80111	0.325201	5.21439e-09	4.45376e-08	140	140	132	330	796	368	up-regulated
LINC00869	195.043	2.03653	0.370549	5.3219e-09	4.54249e-08	83	51	84	247	490	219	up-regulated
NOTCH2	4972.94	0.636939	0.110491	5.49453e-09	4.68664e-08	3600	4293	3987	6070	6991	5115	up-regulated
DIP2A	1371.57	0.706394	0.122703	5.65743e-09	4.81247e-08	908	1221	1061	1596	1887	1605	up-regulated
USB1	720.524	0.867967	0.151728	5.67302e-09	4.82245e-08	485	540	522	1077	813	899	up-regulated
PCDH1	1410.85	1.12049	0.197986	5.72271e-09	4.86139e-08	990	1069	618	1908	1995	1896	up-regulated
GRID1	48.2474	2.60507	0.479791	5.79232e-09	4.91718e-08	16	12	10	108	58	84	up-regulated
PSPH	482.905	1.28951	0.229789	6.06654e-09	5.14311e-08	273	302	264	490	804	754	up-regulated
PPP1R14C	34.7592	2.97414	0.547538	6.0832e-09	5.15363e-08	4	11	7	82	58	48	up-regulated
CHRNA9	112.783	7.87686	1.44233	6.09166e-09	5.1573e-08	2	0	0	62	322	277	up-regulated
PLS1	493.218	0.971394	0.170957	6.23578e-09	5.27575e-08	252	389	375	722	686	560	up-regulated
ZNF385A	741.069	0.915869	0.160768	6.34783e-09	5.36692e-08	462	610	492	1008	843	1039	up-regulated
SEC14L1	2661.57	1.04562	0.184941	6.5715e-09	5.54853e-08	1184	1931	2173	4046	3559	3192	up-regulated
SCN5A	39.903	2.79852	0.517797	6.67981e-09	5.63617e-08	9	12	7	58	60	90	up-regulated
YEATS2	1080.5	0.672322	0.117297	6.79355e-09	5.72057e-08	775	863	899	1441	1361	1179	up-regulated
DNAJC3	1165.96	0.777901	0.136189	6.79033e-09	5.72057e-08	735	947	939	1665	1573	1197	up-regulated
C8orf58	287.264	1.58996	0.288444	7.48735e-09	6.27944e-08	128	152	144	608	275	419	up-regulated
PEX5	953.633	0.646324	0.112924	7.54391e-09	6.32263e-08	716	815	737	1267	1208	1015	up-regulated
CCDC149	521.517	1.13232	0.202027	7.74708e-09	6.48423e-08	297	323	362	611	926	621	up-regulated
MATN3	277.319	1.40247	0.252886	7.78777e-09	6.51393e-08	127	218	115	507	380	333	up-regulated
TBC1D4	777.699	0.832911	0.146876	7.9408e-09	6.63306e-08	498	647	560	1177	889	923	up-regulated
PALD1	119.959	2.13028	0.393335	7.99151e-09	6.67096e-08	45	56	28	265	118	206	up-regulated
NUPL2	182.87	1.27625	0.229382	8.22973e-09	6.86524e-08	96	131	95	313	270	202	up-regulated
PDE5A	256.397	1.51312	0.27476	8.31477e-09	6.93156e-08	132	107	152	405	493	259	up-regulated
ITGAV	2420.49	0.629455	0.11032	8.33447e-09	6.94336e-08	1784	2261	1773	3045	3239	2537	up-regulated
ZNF606	135.019	1.40015	0.253298	8.5511e-09	7.11909e-08	73	80	68	176	240	175	up-regulated
BAZ1A	3459.96	0.688744	0.121284	8.68095e-09	7.22239e-08	2190	2886	3018	4351	4599	3853	up-regulated
MUM1	1276.72	0.633603	0.111262	8.82501e-09	7.33736e-08	909	1160	993	1497	1666	1478	up-regulated
HK2	2219.31	0.674767	0.118751	9.04779e-09	7.50763e-08	1567	2009	1653	3087	2496	2584	up-regulated
PCDHGB2	86.6235	1.86155	0.342714	9.11178e-09	7.55071e-08	34	38	37	102	178	130	up-regulated
FNIP2	172.038	1.51774	0.276575	9.14534e-09	7.5735e-08	111	82	68	243	289	237	up-regulated
SPTB	417.776	1.64931	0.301878	9.18229e-09	7.59405e-08	176	193	225	760	365	769	up-regulated
ITM2C	699.587	0.880367	0.156538	9.74352e-09	8.04226e-08	526	528	435	986	845	884	up-regulated
HR	2337.14	0.799751	0.141742	9.77945e-09	8.0666e-08	1521	1759	1902	2786	2890	3170	up-regulated
PRR5L	81.3807	1.68268	0.308726	9.89309e-09	8.15496e-08	36	44	34	148	109	118	up-regulated
ST8SIA6	223.715	1.26457	0.229249	1.08352e-08	8.90224e-08	136	163	96	355	312	286	up-regulated
ZNF266	226.803	1.058	0.190174	1.08699e-08	8.92488e-08	144	161	139	291	348	282	up-regulated
RAB31	1288.64	0.737394	0.130845	1.09008e-08	8.94436e-08	896	952	1085	1590	1697	1533	up-regulated
ADAMTS3	29.785	6.10282	1.07915	1.11918e-08	9.17112e-08	2	0	0	54	52	68	up-regulated
EPHA2	587.83	1.15601	0.208862	1.13494e-08	9.28813e-08	297	468	341	999	632	807	up-regulated
FAM160B2	1481.05	0.669679	0.119134	1.3537e-08	1.10279e-07	1130	1266	1088	1854	1741	1831	up-regulated
HIF1A	1379.56	0.601602	0.107509	1.36358e-08	1.10939e-07	970	1287	1097	1692	1807	1488	up-regulated
CCDC25	718.713	0.679977	0.121516	1.48815e-08	1.2076e-07	499	608	579	971	903	781	up-regulated
GUCY1A2	1295.77	1.11146	0.202297	1.50296e-08	1.21883e-07	970	801	674	1513	2009	1786	up-regulated
SLC16A3	738.331	0.95295	0.172632	1.61409e-08	1.30641e-07	399	671	470	939	965	1008	up-regulated
E2F6	646.118	0.897393	0.162872	1.84844e-08	1.49319e-07	346	515	516	946	856	729	up-regulated
HSD17B12	214.14	1.1709	0.215521	1.9609e-08	1.58098e-07	114	136	146	366	286	245	up-regulated
NFXL1	472.297	0.883678	0.160724	2.00425e-08	1.61489e-07	270	403	341	611	700	532	up-regulated
SBK1	1564.17	0.952111	0.173984	2.10291e-08	1.69112e-07	1151	952	1091	2024	1918	2214	up-regulated
ZNF257	70.6637	2.2621	0.432506	2.15969e-08	1.73566e-07	12	37	22	162	101	94	up-regulated
NUDT9	616.071	0.7291	0.132188	2.2446e-08	1.80158e-07	419	503	491	861	779	668	up-regulated
FURIN	2621.53	0.585265	0.105915	2.37195e-08	1.89771e-07	2041	2347	2011	3251	3023	3116	up-regulated
LOC374443	158.122	1.24846	0.23201	2.3738e-08	1.89798e-07	88	119	75	230	225	215	up-regulated
LDLRAP1	740.526	0.916143	0.167941	2.41211e-08	1.92615e-07	473	656	435	878	1066	955	up-regulated
ULBP3	106.403	1.51212	0.284425	2.43881e-08	1.94623e-07	55	54	54	169	191	119	up-regulated
TFF3	401.635	1.38451	0.259367	2.4937e-08	1.98876e-07	250	271	141	632	497	615	up-regulated
SINHCAF	1354.2	0.78875	0.143892	2.4978e-08	1.99077e-07	898	1104	1022	1633	2097	1430	up-regulated
IFNGR1	453.105	0.826421	0.15104	2.50345e-08	1.994e-07	336	349	305	602	633	506	up-regulated
KCNH2	464.148	1.36997	0.256695	2.53386e-08	2.01694e-07	290	221	251	712	495	792	up-regulated
SYK	568.376	0.916845	0.168719	2.74055e-08	2.1773e-07	359	447	389	644	897	689	up-regulated
ZNF304	196.716	1.11267	0.206655	2.78674e-08	2.21259e-07	117	139	119	297	304	213	up-regulated
ABHD17C	948.969	0.786211	0.144143	2.83988e-08	2.25335e-07	704	808	606	1162	1211	1216	up-regulated
TEP1	1331.2	0.85089	0.156388	2.87856e-08	2.2826e-07	885	1223	793	1847	1580	1700	up-regulated
ODC1	1287.63	0.624303	0.113725	2.90144e-08	2.29929e-07	928	1139	1029	1708	1464	1498	up-regulated
SHC1	2248.19	0.724935	0.132598	2.91534e-08	2.30884e-07	1529	1943	1702	2977	2459	2920	up-regulated
CEMIP2	1168.54	0.630608	0.114982	2.95705e-08	2.33891e-07	868	1026	905	1367	1463	1408	up-regulated
KIAA1549	970.984	0.842783	0.15535	3.1389e-08	2.48118e-07	641	821	655	1105	1507	1130	up-regulated
FAM219B	790.744	0.796763	0.146627	3.17102e-08	2.50498e-07	523	640	595	887	1103	1009	up-regulated
LMAN1	1203.82	0.773207	0.142012	3.17645e-08	2.50769e-07	802	927	973	1815	1501	1257	up-regulated
SOX9	295.241	2.07016	0.400881	3.18086e-08	2.50959e-07	169	106	45	426	510	501	up-regulated
NKD1	50.1648	2.49992	0.486735	3.19633e-08	2.51862e-07	5	19	19	104	86	70	up-regulated
POLR3D	656.92	0.698107	0.128073	3.321e-08	2.61356e-07	469	554	504	892	770	771	up-regulated
ISL2	143.555	2.05988	0.39965	3.38957e-08	2.66585e-07	53	43	62	123	285	284	up-regulated
GALNT2	1338.95	0.773313	0.143263	3.64868e-08	2.86423e-07	994	1016	981	2025	1538	1514	up-regulated
ALDH3A2	1464.7	0.76927	0.142139	3.7896e-08	2.96927e-07	904	1368	1049	1717	1925	1872	up-regulated
PPP2R2A	950.389	0.809923	0.150496	3.99756e-08	3.1283e-07	568	739	794	1399	1147	1091	up-regulated
ALKBH3	201.742	1.11955	0.211016	4.23242e-08	3.30382e-07	124	149	110	258	283	287	up-regulated
SLC7A11	769.067	2.78672	0.553321	4.24237e-08	3.30746e-07	185	205	146	574	2101	1371	up-regulated
MT2A	458.261	1.78922	0.347495	4.44277e-08	3.45724e-07	197	264	142	763	382	971	up-regulated
CDK18	1261.48	0.975719	0.183269	4.63465e-08	3.59984e-07	911	737	895	1492	1747	1759	up-regulated
LOC441155	1723.43	0.681075	0.12623	4.64791e-08	3.6079e-07	1111	1457	1478	2124	2371	1873	up-regulated
PPP2CB	861.825	0.66603	0.12341	4.68287e-08	3.63278e-07	573	800	669	1154	1088	931	up-regulated
KPNA3	1025.55	0.817067	0.152435	4.74998e-08	3.68256e-07	582	813	870	1463	1314	1156	up-regulated
DOCK9	797.202	0.709472	0.131855	4.85073e-08	3.75601e-07	501	677	671	1015	1020	928	up-regulated
ASXL2	1268.88	0.636911	0.118021	4.87388e-08	3.77161e-07	901	1223	921	1660	1565	1403	up-regulated
TRAPPC6B	1075.91	0.695073	0.129109	4.88175e-08	3.77536e-07	694	969	853	1392	1484	1122	up-regulated
SLC22A15	100.805	2.10708	0.41515	4.93261e-08	3.80998e-07	47	30	30	109	243	144	up-regulated
GFRA3	88.1152	1.91394	0.375659	5.16602e-08	3.98045e-07	46	26	33	112	159	148	up-regulated
BBX	1206.38	0.74103	0.138406	5.291e-08	4.07423e-07	902	864	966	1699	1492	1341	up-regulated
UGT2B17	74.8443	3.43196	0.694124	5.30267e-08	4.08071e-07	18	12	3	92	273	57	up-regulated
SHMT2	1537.15	0.740067	0.138296	5.49435e-08	4.22302e-07	1128	1285	1089	1754	1939	2037	up-regulated
PLCB4	470.853	1.60002	0.310933	5.51919e-08	4.23431e-07	140	270	285	539	1073	542	up-regulated
LNX1	247.729	1.42894	0.27606	5.63264e-08	4.3187e-07	147	118	129	286	498	309	up-regulated
XPOT	2163.09	0.735541	0.137654	5.73064e-08	4.39115e-07	1438	1788	1722	2383	3156	2551	up-regulated
CD37	165.494	2.02299	0.400149	5.91333e-08	4.52837e-07	40	45	102	201	362	242	up-regulated
FAM89A	168.475	1.27161	0.244489	6.06798e-08	4.64112e-07	96	99	99	307	209	205	up-regulated
SERPINA1	195.871	1.7234	0.338282	6.21844e-08	4.74459e-07	112	64	85	425	290	205	up-regulated
ASAH1	879.349	0.806095	0.151825	6.35922e-08	4.8402e-07	650	706	585	1092	1334	940	up-regulated
SLC9A5	182.761	1.50445	0.292998	6.43359e-08	4.89383e-07	79	80	121	298	210	303	up-regulated
LTBR	1318.76	0.66885	0.125473	6.6757e-08	5.06875e-07	1010	1164	930	1576	1633	1624	up-regulated
G2E3	1193.04	1.0093	0.192535	7.00704e-08	5.31389e-07	545	1039	840	1830	1738	1255	up-regulated
MTRF1L	709.822	0.76794	0.144883	7.03234e-08	5.32984e-07	462	586	553	1020	961	715	up-regulated
PSME4	1501.67	0.703476	0.132321	7.04447e-08	5.33258e-07	945	1278	1270	2131	1837	1621	up-regulated
ADM	164.934	2.62814	0.532449	7.35034e-08	5.54734e-07	43	27	55	528	102	237	up-regulated
SELENON	1257.79	0.796853	0.150853	7.37082e-08	5.55944e-07	938	1060	793	1668	1452	1649	up-regulated
MAGEE1	92.9558	1.86374	0.369841	7.4834e-08	5.63422e-07	31	37	48	194	99	148	up-regulated
PJA1	292.721	1.05289	0.202684	8.37565e-08	6.28324e-07	182	169	219	378	445	365	up-regulated
ZNF112	49.5682	2.66813	0.542499	8.43704e-08	6.32172e-07	11	11	15	58	146	58	up-regulated
C9orf72	95.8225	1.65775	0.32781	8.45074e-08	6.32819e-07	43	60	33	140	188	115	up-regulated
UBE2E3	664.252	0.89204	0.170496	8.53915e-08	6.39057e-07	455	456	492	1065	775	759	up-regulated
GEMIN2	428.65	0.963725	0.184848	8.6933e-08	6.49816e-07	210	338	337	607	598	502	up-regulated
TRIP10	831.742	0.614263	0.116095	8.78997e-08	6.5665e-07	615	696	692	1022	1036	951	up-regulated
SLC9A6	225.633	1.45781	0.286398	8.80585e-08	6.57444e-07	82	166	114	458	275	273	up-regulated
PLEK2	534.782	1.08083	0.208766	8.82142e-08	6.58214e-07	322	374	337	848	539	787	up-regulated
PPP1R9A	537.89	0.924056	0.177078	8.91159e-08	6.64545e-07	322	406	398	668	882	575	up-regulated
SELENOI	1738.08	0.645727	0.122578	9.91797e-08	7.3652e-07	1121	1574	1459	2380	2113	1870	up-regulated
ASCC3	1512.78	0.75238	0.143623	1.00245e-07	7.43988e-07	965	1292	1184	2322	1840	1558	up-regulated
SYT3	83.4011	1.60342	0.319549	1.07765e-07	7.97904e-07	38	42	41	144	100	134	up-regulated
OCIAD2	419.306	0.82461	0.158464	1.08929e-07	8.06048e-07	302	296	316	545	531	528	up-regulated
SSH2	475.976	0.796581	0.15289	1.10951e-07	8.20044e-07	286	394	381	631	664	522	up-regulated
CACNB1	289.601	1.20823	0.236951	1.13107e-07	8.35483e-07	144	169	210	462	321	430	up-regulated
ATF3	290.193	1.53361	0.305677	1.13826e-07	8.40297e-07	201	106	122	377	492	431	up-regulated
POFUT2	886.248	0.628305	0.119344	1.14705e-07	8.46286e-07	632	735	758	1152	1084	985	up-regulated
LEPROTL1	524.856	0.690011	0.132062	1.17911e-07	8.68919e-07	364	465	398	713	658	574	up-regulated
TMCO3	1050.04	0.668659	0.127994	1.19909e-07	8.826e-07	694	959	830	1230	1441	1190	up-regulated
PCDHB7	209.869	1.35249	0.267835	1.21972e-07	8.96201e-07	112	152	89	305	248	350	up-regulated
TRIB2	242.373	1.80972	0.365618	1.22241e-07	8.97654e-07	124	125	62	489	225	422	up-regulated
BAIAP2-DT	854.208	0.669412	0.128317	1.24411e-07	9.1305e-07	606	715	689	1201	991	953	up-regulated
ITGB2-AS1	70.6449	2.38729	0.492235	1.28148e-07	9.39926e-07	28	13	21	122	73	159	up-regulated
KIDINS220	1360.39	0.784071	0.150653	1.29428e-07	9.48759e-07	845	1120	1086	1642	2097	1437	up-regulated
PANX2	562.566	1.07301	0.209883	1.29711e-07	9.50276e-07	247	496	365	861	687	745	up-regulated
LINC02067	10634.1	0.687285	0.133155	1.48577e-07	1.08532e-06	8744	7988	7877	12418	14256	12589	up-regulated
GAPDH	12864.2	1.32878	0.264789	1.50075e-07	1.09562e-06	5777	10119	6211	25631	11075	18745	up-regulated
SH3D21	360.595	0.927908	0.181332	1.51859e-07	1.10735e-06	200	273	281	435	506	475	up-regulated
NBPF14	30549.5	1.27401	0.2516	1.52446e-07	1.11034e-06	12613	18893	22281	37070	64696	29664	up-regulated
ADCY3	1179.39	0.907249	0.177197	1.53472e-07	1.11716e-06	761	943	784	1816	1195	1594	up-regulated
ERO1B	85.6427	1.87802	0.384119	1.57565e-07	1.14628e-06	41	36	28	199	104	108	up-regulated
YARS	1313.58	0.767465	0.14839	1.59801e-07	1.16187e-06	908	1005	1041	1434	1828	1676	up-regulated
NPC1	977.111	0.908212	0.17766	1.60377e-07	1.16539e-06	587	917	573	1476	1137	1216	up-regulated
FAXC	132.085	1.49194	0.300913	1.61413e-07	1.17224e-06	82	50	69	221	185	183	up-regulated
IDH1	858.724	0.690473	0.133733	1.62696e-07	1.18087e-06	542	773	697	1167	1111	909	up-regulated
EFNB3	599.621	0.945738	0.185778	1.69511e-07	1.22749e-06	456	425	350	805	719	836	up-regulated
ZNF586	146.402	1.28199	0.256593	1.75404e-07	1.26942e-06	81	77	95	224	246	160	up-regulated
TSPAN9	850.793	0.74011	0.144677	1.79151e-07	1.29504e-06	658	688	585	1089	1220	894	up-regulated
TANC2	3373.02	0.586458	0.113546	1.81031e-07	1.30712e-06	2417	3353	2508	3983	4349	3781	up-regulated
ZNF234	114.397	1.35898	0.273782	1.89119e-07	1.36238e-06	56	59	75	185	184	131	up-regulated
INTS10	846.08	0.60425	0.117279	1.89016e-07	1.36238e-06	654	737	656	1106	1067	889	up-regulated
NBPF20	26554.2	1.26696	0.252832	1.90372e-07	1.36982e-06	10612	17085	19268	31375	56062	26581	up-regulated
MEIS3	448.096	0.838388	0.164598	1.92615e-07	1.38517e-06	330	345	297	547	573	597	up-regulated
NUP43	717.493	0.697434	0.13634	1.99894e-07	1.43422e-06	459	619	594	965	947	757	up-regulated
SLC25A37	559.858	0.806815	0.158459	2.02701e-07	1.45269e-06	364	459	416	865	647	631	up-regulated
HEATR5A	1450.45	0.851193	0.16774	2.04759e-07	1.46492e-06	844	1389	938	2092	2072	1474	up-regulated
RAB36	199.854	1.32844	0.26854	2.11898e-07	1.5134e-06	115	129	94	250	251	352	up-regulated
RFTN1	147.035	1.68743	0.347037	2.18165e-07	1.55549e-06	67	99	39	285	177	218	up-regulated
DPY19L1	648.97	0.905837	0.179371	2.21708e-07	1.57806e-06	476	441	441	1058	794	702	up-regulated
CHSY3	73.4081	2.30071	0.482743	2.22049e-07	1.57959e-06	16	40	15	187	82	104	up-regulated
PI4K2B	631.736	0.806636	0.158999	2.26998e-07	1.61131e-06	349	551	506	881	801	733	up-regulated
RASSF3	648.253	0.789702	0.155908	2.41214e-07	1.70622e-06	376	536	538	908	869	696	up-regulated
NDE1	569.952	0.699403	0.137717	2.51687e-07	1.77829e-06	376	533	421	727	707	678	up-regulated
ECHDC1	602.829	0.871881	0.173224	2.54033e-07	1.79317e-06	377	419	492	797	923	632	up-regulated
TNFRSF1A	1202.53	0.655904	0.129033	2.5702e-07	1.8129e-06	897	1082	870	1424	1449	1515	up-regulated
NIPAL1	158.08	1.39747	0.285728	2.59199e-07	1.82724e-06	97	88	71	305	228	166	up-regulated
RNASEH2B	344.388	0.769535	0.152486	2.72923e-07	1.91859e-06	218	298	261	453	451	399	up-regulated
FAM184A	55.5117	2.3029	0.488502	2.75829e-07	1.93467e-06	11	11	30	106	83	91	up-regulated
CRLF1	132.118	2.13067	0.451137	2.89498e-07	2.02827e-06	45	54	40	181	110	345	up-regulated
ATG16L1	779.042	0.747719	0.148415	2.92134e-07	2.04559e-06	564	672	534	1128	871	928	up-regulated
LINC00641	149.448	1.28781	0.263175	2.93583e-07	2.05459e-06	77	74	106	197	246	197	up-regulated
SMPDL3B	351.631	0.967685	0.194358	2.94226e-07	2.05679e-06	261	266	189	504	449	445	up-regulated
MDGA2	64.9945	2.52446	0.539941	2.98801e-07	2.0876e-06	16	32	6	139	75	121	up-regulated
ARHGAP31	58.6256	2.08908	0.442967	3.17012e-07	2.20867e-06	24	23	16	137	65	87	up-regulated
SNHG15	243.19	1.06734	0.216347	3.27371e-07	2.27578e-06	134	155	183	406	306	283	up-regulated
SDCCAG8	160.856	1.18129	0.241278	3.34566e-07	2.3245e-06	103	98	92	210	275	190	up-regulated
GPR132	200.63	2.01542	0.429277	3.55924e-07	2.47015e-06	53	43	128	232	452	293	up-regulated
LYSMD3	697.084	0.992019	0.201273	3.64824e-07	2.52911e-06	336	572	512	1017	1109	688	up-regulated
ZNF419	106.736	1.36848	0.28333	3.66526e-07	2.5395e-06	61	62	53	139	193	134	up-regulated
BOC	177.374	1.75084	0.370007	3.86929e-07	2.67347e-06	65	87	84	409	144	276	up-regulated
SUPT7L	772.169	0.580664	0.115635	3.86843e-07	2.67347e-06	551	716	627	939	972	859	up-regulated
HOMER2	954.963	0.65181	0.130446	4.06786e-07	2.80447e-06	677	806	781	1304	1064	1124	up-regulated
PDIA6	1273.31	0.711758	0.142883	4.09308e-07	2.8172e-06	860	1051	1029	1761	1369	1596	up-regulated
CCNB1IP1	664.335	0.755871	0.152082	4.10657e-07	2.82493e-06	478	554	470	774	994	738	up-regulated
KCNS3	311.268	1.18173	0.243562	4.22859e-07	2.90567e-06	120	243	214	489	377	435	up-regulated
LZTS3	140.911	1.43991	0.30128	4.28514e-07	2.94292e-06	70	73	80	253	144	223	up-regulated
AIG1	440.439	0.964083	0.19695	4.56025e-07	3.12842e-06	263	325	314	494	747	513	up-regulated
ERG	94.2872	1.40292	0.293736	4.56995e-07	3.13336e-06	52	48	52	166	120	128	up-regulated
BID	1024.85	0.659361	0.132633	4.58015e-07	3.13691e-06	793	850	772	1421	1150	1187	up-regulated
SHANK2	1645.22	0.837798	0.170103	4.65739e-07	3.18633e-06	1179	1529	888	2224	2139	1972	up-regulated
NBPF10	14115.8	1.22347	0.254456	4.67832e-07	3.19379e-06	5887	8945	10478	16120	29899	14192	up-regulated
SCFD2	369.728	0.84869	0.172561	4.76618e-07	3.24655e-06	243	317	243	568	448	416	up-regulated
TMEM161B-AS1	65.0936	1.99771	0.430956	4.8901e-07	3.32734e-06	25	14	34	98	130	89	up-regulated
ACO1	334.129	1.19039	0.247144	4.9203e-07	3.34425e-06	182	169	253	606	427	377	up-regulated
C2CD4C	551.689	0.758763	0.154094	5.18929e-07	3.51944e-06	336	452	461	715	668	692	up-regulated
TMEM206	204.717	0.997151	0.205127	5.2288e-07	3.54239e-06	111	172	132	313	266	244	up-regulated
ARFGAP3	419.286	0.859002	0.175485	5.29907e-07	3.58612e-06	271	363	273	636	574	424	up-regulated
MMP19	120.055	1.58438	0.337143	5.34107e-07	3.61259e-06	56	49	69	129	238	177	up-regulated
TMTC2	502.498	0.827771	0.168951	5.37996e-07	3.63496e-06	351	413	335	793	613	533	up-regulated
RASGEF1B	59.2049	2.00968	0.435112	5.41148e-07	3.65428e-06	26	30	11	84	104	99	up-regulated
IKBIP	311.872	1.10715	0.22991	5.59719e-07	3.77561e-06	162	217	216	578	397	320	up-regulated
RAB6B	207.893	1.00831	0.208592	5.7857e-07	3.89438e-06	140	138	136	334	270	235	up-regulated
PRPF39	860.611	0.919344	0.189166	5.81245e-07	3.90818e-06	426	687	700	1189	1320	895	up-regulated
SEMA3E	115.389	2.37543	0.523534	5.81729e-07	3.90933e-06	55	33	13	127	303	160	up-regulated
CDC42EP1	888.995	0.847702	0.173768	5.86436e-07	3.93251e-06	645	756	525	1081	1086	1243	up-regulated
NTSR1	106.168	1.81541	0.391888	5.95843e-07	3.98918e-06	39	69	29	166	120	210	up-regulated
GALNT1	970.781	0.611999	0.124387	6.11628e-07	4.09268e-06	699	793	846	1271	1222	1029	up-regulated
KCNC4	154.076	1.97312	0.430824	6.45514e-07	4.3125e-06	72	58	46	327	112	300	up-regulated
IARS	2590.51	0.610849	0.124441	6.66426e-07	4.44984e-06	1900	2224	2126	2810	3528	3018	up-regulated
RRBP1	2775.53	0.835186	0.171736	6.70695e-07	4.47595e-06	1378	2421	2312	3727	3423	3505	up-regulated
SGMS1	907.982	0.756181	0.155303	6.89282e-07	4.59509e-06	628	842	592	1085	1343	1000	up-regulated
SLC35F2	590.197	0.678081	0.139162	7.29182e-07	4.84817e-06	397	487	499	803	703	672	up-regulated
SSTR5	241.32	3.40991	0.779645	7.95504e-07	5.28351e-06	22	77	11	308	525	494	up-regulated
PMAIP1	175.265	1.35791	0.290993	8.21008e-07	5.43847e-06	104	96	89	183	335	243	up-regulated
PLS3	1026.25	0.830216	0.172612	8.43713e-07	5.58296e-06	568	818	864	1531	1408	1031	up-regulated
CDCA7L	275.638	1.00906	0.212819	9.15267e-07	6.04366e-06	170	159	218	352	410	346	up-regulated
OCIAD1	794.475	0.627284	0.129782	9.6028e-07	6.32753e-06	618	675	607	998	1079	820	up-regulated
MFSD2B	219.282	1.14162	0.243283	9.69124e-07	6.38245e-06	123	147	139	333	230	341	up-regulated
FAM167A	249.459	1.42174	0.308664	1.01686e-06	6.67222e-06	130	149	120	218	478	396	up-regulated
ACTG1	6479.31	0.637077	0.13254	1.06344e-06	6.96328e-06	4630	6386	4524	8253	8988	6490	up-regulated
ZCCHC24	299.787	1.11138	0.237511	1.06925e-06	6.99765e-06	234	166	160	405	454	377	up-regulated
AXIN2	111.72	1.62988	0.358658	1.0781e-06	7.05192e-06	57	71	31	137	176	195	up-regulated
TPI1	7669.71	0.930817	0.196851	1.0908e-06	7.12007e-06	4506	5989	5491	12921	7104	10177	up-regulated
ABCA11P	137.943	1.26023	0.271776	1.09243e-06	7.12698e-06	70	89	83	195	256	142	up-regulated
NMD3	1504.74	0.661261	0.137764	1.10829e-06	7.22668e-06	964	1413	1197	1934	2107	1508	up-regulated
SRD5A1P1	111.307	1.26541	0.273095	1.11004e-06	7.23436e-06	56	75	64	156	198	124	up-regulated
ATP6V1B2	887.546	0.586265	0.122046	1.16672e-06	7.59186e-06	644	785	738	1069	1197	930	up-regulated
FIBCD1	989.198	0.66425	0.138809	1.17219e-06	7.61957e-06	697	966	681	1259	1178	1191	up-regulated
RAB11FIP1	1307.94	0.745894	0.156456	1.18646e-06	7.70831e-06	800	1301	900	1581	1868	1472	up-regulated
KCNMB4	258.209	0.927603	0.196895	1.18901e-06	7.72084e-06	169	162	203	362	332	323	up-regulated
RAET1K	82.2561	1.43986	0.315273	1.19305e-06	7.73907e-06	47	38	44	108	136	119	up-regulated
MCFD2	1593.06	0.613803	0.128139	1.2141e-06	7.86337e-06	1071	1532	1259	2228	1919	1644	up-regulated
ZC3H11A	3489.84	0.581246	0.121242	1.21743e-06	7.88086e-06	2342	3107	3106	4201	4704	3646	up-regulated
MEMO1	852.613	0.64734	0.135499	1.23821e-06	8.00511e-06	564	723	741	1087	1147	893	up-regulated
GRM4	359.007	1.60479	0.355264	1.24771e-06	8.0602e-06	205	199	110	319	808	510	up-regulated
POC1B	497.495	0.71418	0.150058	1.25495e-06	8.09861e-06	339	426	383	581	715	559	up-regulated
MANEAL	653.65	0.981595	0.209531	1.26244e-06	8.13853e-06	473	526	324	999	740	868	up-regulated
TNKS	1038.92	0.772875	0.163073	1.28541e-06	8.27807e-06	747	933	655	1162	1534	1234	up-regulated
PTAFR	138.199	1.4592	0.320803	1.29967e-06	8.36133e-06	66	108	45	243	181	191	up-regulated
SMURF2	822.088	0.596555	0.124983	1.34189e-06	8.62848e-06	587	707	703	1019	1092	859	up-regulated
GNG12	630.186	0.666606	0.140281	1.37024e-06	8.79726e-06	501	493	482	844	803	675	up-regulated
AGPAT5	923.603	0.67739	0.1426	1.37548e-06	8.82638e-06	563	832	781	1272	1135	1007	up-regulated
TPI1P2	652.012	0.825569	0.175414	1.41221e-06	9.04815e-06	378	548	507	1017	720	770	up-regulated
SCAMP5	627.699	1.03035	0.223051	1.61692e-06	1.03122e-05	454	378	395	1054	641	840	up-regulated
NDUFA9	576.647	0.598735	0.126614	1.66382e-06	1.05951e-05	432	522	446	741	682	656	up-regulated
BICD1	258.732	0.819884	0.175875	1.77852e-06	1.1314e-05	157	224	189	349	358	288	up-regulated
KLF13	1179.4	0.761504	0.162925	1.79155e-06	1.13737e-05	908	977	766	1283	1621	1528	up-regulated
RRM2	1814.71	0.870634	0.187527	1.81272e-06	1.14965e-05	941	1558	1417	2740	1900	2393	up-regulated
CHST8	274.659	1.30096	0.288666	1.8877e-06	1.19478e-05	171	169	127	264	439	466	up-regulated
HMGA1	2916.72	0.699234	0.149712	1.95274e-06	1.23494e-05	2134	2350	2263	3889	3006	3871	up-regulated
TMEM63A	884.206	0.692637	0.149357	1.95312e-06	1.23494e-05	634	744	673	1127	964	1171	up-regulated
TBC1D2	351.9	0.817248	0.176118	1.9665e-06	1.24277e-05	252	312	210	456	477	416	up-regulated
NR1D1	396.918	1.17689	0.2599	2.01431e-06	1.27234e-05	289	251	179	512	475	658	up-regulated
MARS	1842.96	0.657763	0.141057	2.04912e-06	1.29302e-05	1342	1513	1490	1951	2547	2243	up-regulated
STARD4	218.884	1.50902	0.340628	2.10984e-06	1.33067e-05	92	152	92	501	205	282	up-regulated
SCARA3	532.687	0.991945	0.216979	2.15567e-06	1.3582e-05	288	510	289	782	617	730	up-regulated
NOL4L	765.37	0.921883	0.200876	2.18332e-06	1.37355e-05	602	444	528	1108	892	1006	up-regulated
LRP4	347.343	1.68193	0.38439	2.18582e-06	1.37443e-05	213	95	155	663	309	624	up-regulated
VWA5B2	43.9891	1.9054	0.439607	2.18994e-06	1.37633e-05	17	13	22	69	65	76	up-regulated
INTS9	364.97	0.742456	0.160062	2.19407e-06	1.37754e-05	248	332	253	514	465	396	up-regulated
NOTCH2NL	711.815	1.30242	0.290763	2.19751e-06	1.37901e-05	311	457	454	760	1630	702	up-regulated
BCAR3	713.104	0.797576	0.172519	2.19929e-06	1.37943e-05	513	633	437	1068	796	855	up-regulated
SLC36A4	101.658	1.61683	0.369405	2.39811e-06	1.50188e-05	28	54	64	211	123	134	up-regulated
SATB2	685.35	0.644196	0.13884	2.43076e-06	1.52108e-05	526	527	568	866	823	811	up-regulated
ULBP1	215.759	2.12524	0.498642	2.43121e-06	1.52108e-05	88	68	65	106	555	398	up-regulated
PDLIM5	920.705	0.735152	0.159257	2.4568e-06	1.53633e-05	701	852	551	1196	1227	1033	up-regulated
TMCC3	57.9468	2.04369	0.477531	2.46248e-06	1.53911e-05	18	18	27	55	134	94	up-regulated
NEMP1	925.173	0.741094	0.160647	2.47476e-06	1.54525e-05	535	812	770	1218	1058	1186	up-regulated
MICAL3	1595.02	0.587184	0.126427	2.54692e-06	1.58713e-05	1120	1532	1254	2180	1755	1800	up-regulated
KIF7	142.845	1.33032	0.299977	2.5694e-06	1.5991e-05	53	84	104	234	169	214	up-regulated
ELAC1	83.2164	1.28844	0.289684	2.56997e-06	1.5991e-05	40	48	55	122	130	106	up-regulated
ZNF45	220.705	0.844893	0.184732	2.62529e-06	1.63272e-05	140	193	147	305	296	253	up-regulated
OSMR	553.614	0.896978	0.196853	2.62851e-06	1.6339e-05	387	390	386	947	607	621	up-regulated
ACSS2	484.811	0.993383	0.219369	2.63183e-06	1.63516e-05	318	400	260	859	551	544	up-regulated
ICOSLG	700.256	0.638417	0.138411	2.79927e-06	1.7362e-05	497	663	515	807	900	842	up-regulated
NBPF8	4539.28	1.08289	0.242513	2.80001e-06	1.7362e-05	2176	3032	3514	4987	9190	4580	up-regulated
UPRT	141.5	1.20665	0.271066	2.81216e-06	1.74287e-05	72	94	89	187	264	150	up-regulated
ELP3	571.445	0.773265	0.169046	2.86876e-06	1.77531e-05	373	459	449	633	874	658	up-regulated
MT1G	145.979	2.23186	0.531269	2.92351e-06	1.80741e-05	43	75	25	270	89	360	up-regulated
ELOVL6	743.439	1.28806	0.291421	2.92779e-06	1.80916e-05	253	554	491	1491	721	987	up-regulated
PRKAR2A	533.459	0.770115	0.168595	2.97694e-06	1.8359e-05	321	505	381	784	688	557	up-regulated
TWSG1	481.062	0.651637	0.14179	2.98763e-06	1.84159e-05	375	416	347	636	580	546	up-regulated
EIF4EBP1	625.586	0.705173	0.154292	3.15895e-06	1.94141e-05	484	526	433	718	801	797	up-regulated
TRAK1	996.372	0.789191	0.17396	3.37528e-06	2.06629e-05	736	809	666	1068	1574	1149	up-regulated
DOCK3	105.939	1.49651	0.346957	3.55397e-06	2.17461e-05	68	44	47	129	205	141	up-regulated
ATF4	3118.21	0.840769	0.186488	3.5588e-06	2.1765e-05	2238	2342	2156	3040	5095	3866	up-regulated
FCGR1A	71.9036	1.54493	0.358682	3.58008e-06	2.18738e-05	26	38	43	97	143	87	up-regulated
ZNF568	49.8288	2.72368	0.668469	3.5853e-06	2.1895e-05	21	5	7	59	147	60	up-regulated
LOC728730	43.5194	1.91271	0.452233	3.59287e-06	2.19305e-05	11	21	20	64	93	54	up-regulated
HAPLN3	76.5509	1.85692	0.439797	3.62916e-06	2.21305e-05	34	17	41	90	144	129	up-regulated
SCAPER	371.526	0.851306	0.189516	3.77748e-06	2.29901e-05	274	255	267	435	573	430	up-regulated
CCSER1	56.4778	2.29129	0.552153	3.78158e-06	2.30038e-05	11	36	7	91	120	77	up-regulated
MFGE8	535.355	1.26267	0.289448	3.86021e-06	2.3448e-05	413	236	263	738	625	901	up-regulated
SUCLA2	484.209	0.655503	0.144552	3.9803e-06	2.41306e-05	313	440	397	641	619	520	up-regulated
ZDBF2	119.656	1.10052	0.249733	3.98519e-06	2.41485e-05	68	75	84	181	180	134	up-regulated
GINS4	569.271	1.00778	0.227477	4.07642e-06	2.46774e-05	273	421	448	887	582	813	up-regulated
LPCAT3	596.686	0.754291	0.167664	4.18838e-06	2.53062e-05	422	496	430	898	631	719	up-regulated
PITX2	88.2973	1.3665	0.316572	4.23534e-06	2.55653e-05	43	64	39	148	106	131	up-regulated
PCDHGA2	43.3913	2.06967	0.498437	4.39875e-06	2.65261e-05	12	24	11	55	65	91	up-regulated
PAFAH2	304.032	0.713091	0.158576	4.44148e-06	2.67579e-05	222	257	221	392	409	334	up-regulated
LHFPL2	460.571	0.845814	0.189701	4.48109e-06	2.69706e-05	313	432	257	659	565	556	up-regulated
FN1	4361.66	2.09259	0.506265	4.53776e-06	2.72592e-05	2288	835	1322	6450	8232	6845	up-regulated
PAX8-AS1	657.408	0.715556	0.159377	4.58524e-06	2.7518e-05	497	576	439	874	731	838	up-regulated
MSX1	80.7855	1.81323	0.434709	4.80222e-06	2.87513e-05	37	35	29	200	74	111	up-regulated
KIF1B	1365.08	0.637333	0.141425	4.87362e-06	2.91509e-05	822	1300	1159	1807	1654	1522	up-regulated
KRT16	334.812	0.989171	0.225139	4.93766e-06	2.94916e-05	233	255	185	580	370	396	up-regulated
ARID3A	635.299	0.698582	0.156005	4.96148e-06	2.96056e-05	420	629	435	860	753	745	up-regulated
CEP72	291.547	0.812899	0.182857	5.00654e-06	2.98461e-05	169	271	206	398	397	325	up-regulated
WSB2	956.802	0.630525	0.140524	5.13272e-06	3.0511e-05	750	884	655	1316	1115	1057	up-regulated
LOC100130331	680.161	1.01477	0.231811	5.14977e-06	3.05978e-05	370	607	389	716	1228	804	up-regulated
SRBD1	589.829	0.76216	0.17129	5.23063e-06	3.10488e-05	325	506	505	822	768	645	up-regulated
COBL	751.384	0.814943	0.184014	5.37303e-06	3.18186e-05	555	628	465	836	1199	848	up-regulated
PCDHB5	217.444	1.00576	0.230384	5.45392e-06	3.22824e-05	136	153	144	292	241	335	up-regulated
ME2	475.141	0.787032	0.177825	5.60543e-06	3.31478e-05	333	320	397	694	566	549	up-regulated
ME1	822.342	0.774613	0.174831	5.67657e-06	3.35368e-05	440	795	627	1167	1077	885	up-regulated
EPN2	1092.47	0.583059	0.130254	5.69021e-06	3.36015e-05	837	1074	765	1384	1317	1223	up-regulated
DMTN	536.608	0.794624	0.179873	5.7478e-06	3.39256e-05	444	371	362	683	676	680	up-regulated
DUSP4	1171.81	2.13958	0.526401	5.88529e-06	3.4621e-05	511	516	165	1615	2256	1940	up-regulated
MGA	1089.32	0.735149	0.165918	5.88776e-06	3.4621e-05	681	1004	814	1450	1640	1025	up-regulated
KLF11	371.315	0.87158	0.198681	5.98717e-06	3.51725e-05	287	297	206	499	454	487	up-regulated
MEX3A	1616	0.60997	0.136806	6.02191e-06	3.53434e-05	1092	1304	1500	2018	1926	1896	up-regulated
ACP7	59.0997	1.48071	0.352718	6.1316e-06	3.59535e-05	32	28	30	89	81	93	up-regulated
PRELID2	87.4693	1.31009	0.309271	6.38849e-06	3.73199e-05	51	47	49	126	108	141	up-regulated
UBXN8	185.389	0.972117	0.223796	6.39838e-06	3.73602e-05	95	139	144	277	265	202	up-regulated
ODF2L	186.529	1.02824	0.238073	6.58071e-06	3.83532e-05	105	140	124	241	325	194	up-regulated
VPS54	483.322	0.666153	0.150574	6.62798e-06	3.86108e-05	315	439	388	600	672	511	up-regulated
VAV3	458.024	1.20399	0.282626	6.6637e-06	3.87827e-05	264	317	242	429	969	540	up-regulated
CDC14C	34.5762	1.87722	0.458124	6.67269e-06	3.8817e-05	11	19	12	59	55	52	up-regulated
ELFN2	273.253	1.23824	0.291321	6.70035e-06	3.89598e-05	108	257	127	395	339	422	up-regulated
KCTD1	703.69	0.596642	0.134541	6.73356e-06	3.91347e-05	511	638	561	785	936	813	up-regulated
NBPF9	1626.76	0.779081	0.177607	6.8127e-06	3.95213e-05	951	1322	1371	1971	2618	1620	up-regulated
NBAS	630.175	0.806266	0.184164	6.8612e-06	3.97657e-05	414	551	429	824	1009	595	up-regulated
CIB1	814.793	0.657327	0.149087	6.87732e-06	3.9807e-05	630	710	581	1042	898	1038	up-regulated
DPY19L3	519.446	0.725757	0.165129	7.04075e-06	4.06933e-05	316	425	451	736	671	544	up-regulated
RXYLT1	490.874	0.633834	0.143556	7.142e-06	4.12213e-05	385	426	359	616	657	520	up-regulated
CARS	1042.03	0.90359	0.208226	7.15143e-06	4.12567e-05	700	751	731	990	1751	1335	up-regulated
ZNF462	603.678	0.958	0.221766	7.1977e-06	4.14663e-05	473	353	391	657	936	800	up-regulated
RAPGEFL1	1249.55	0.960474	0.222467	7.25415e-06	4.17723e-05	752	721	1059	1285	1940	1724	up-regulated
FOXN2	398.804	0.747121	0.170607	7.39714e-06	4.25565e-05	244	369	297	577	517	414	up-regulated
PGM2	697.878	0.674391	0.153424	7.49397e-06	4.3074e-05	468	623	550	1047	821	717	up-regulated
GTF2E2	545.933	0.587129	0.133047	7.60345e-06	4.36632e-05	374	508	453	668	669	625	up-regulated
RASL11A	71.7979	1.67354	0.409008	7.6206e-06	4.37416e-05	45	24	27	123	89	119	up-regulated
SAT2	130.582	1.54807	0.375208	7.72897e-06	4.43432e-05	72	88	33	157	253	182	up-regulated
CCDC125	529.912	0.626976	0.142464	7.79234e-06	4.46863e-05	367	508	400	668	708	557	up-regulated
PHGDH	1505.4	1.00718	0.234286	7.81551e-06	4.47987e-05	1056	809	1100	1488	2578	1976	up-regulated
EXTL3	944.528	0.75126	0.172237	7.92363e-06	4.53768e-05	693	809	634	1490	1000	1075	up-regulated
PRICKLE1	81.9813	2.36298	0.600773	8.13209e-06	4.65068e-05	36	9	24	70	232	118	up-regulated
TPMT	276.926	0.851727	0.196842	8.15721e-06	4.66291e-05	150	226	224	392	389	296	up-regulated
PANX1	449.462	0.697039	0.159662	8.38964e-06	4.7914e-05	309	397	339	667	521	485	up-regulated
CLDND1	439.656	0.63103	0.144038	8.39847e-06	4.79426e-05	304	380	368	578	568	460	up-regulated
PRPS1	352.776	0.742795	0.170876	8.60354e-06	4.89568e-05	224	342	241	471	445	411	up-regulated
NCMAP	219.199	1.69906	0.418651	8.63632e-06	4.91211e-05	95	119	81	144	543	331	up-regulated
TLCD2	217.498	1.03877	0.244946	9.1938e-06	5.21496e-05	124	147	155	255	394	238	up-regulated
LATS2	1036.34	0.589121	0.134803	9.22246e-06	5.22411e-05	757	956	815	1437	1114	1178	up-regulated
PAQR8	118.96	1.21072	0.290084	9.62377e-06	5.44404e-05	68	76	68	178	128	193	up-regulated
RCAN1	250.172	1.12091	0.266683	9.63003e-06	5.44512e-05	153	185	132	495	296	255	up-regulated
SLC25A21-AS1	134.987	1.10869	0.263621	9.77966e-06	5.51975e-05	74	115	68	169	208	180	up-regulated
TARS	1428.76	0.646391	0.148825	9.88112e-06	5.57199e-05	994	1169	1225	1528	2039	1653	up-regulated
TWF2	517.882	0.657447	0.151575	9.89344e-06	5.57643e-05	398	458	366	645	602	647	up-regulated
ST5	106.827	1.33762	0.324496	1.01402e-05	5.70008e-05	46	52	79	151	135	175	up-regulated
NDUFA4L2	60.8343	2.02022	0.512543	1.02833e-05	5.77796e-05	28	13	24	56	134	106	up-regulated
INVS	260.03	0.833215	0.194692	1.03103e-05	5.78798e-05	152	197	217	384	332	289	up-regulated
FAM172A	411.425	0.75696	0.175993	1.03734e-05	5.81812e-05	275	365	291	500	632	427	up-regulated
BIRC6	2803.87	0.623552	0.143843	1.04138e-05	5.83469e-05	1809	2772	2194	3945	3610	2698	up-regulated
NUBPL	480.544	0.897991	0.211067	1.04169e-05	5.83469e-05	258	374	384	575	816	502	up-regulated
ZNF610	66.2293	1.45913	0.357601	1.04478e-05	5.84936e-05	38	35	29	81	122	92	up-regulated
PDIA5	424.439	0.750657	0.174725	1.06563e-05	5.95305e-05	250	339	373	584	512	503	up-regulated
NECAP1	461.298	0.700763	0.162577	1.06619e-05	5.95305e-05	305	428	340	663	517	535	up-regulated
SLC22A18AS	43.757	1.83529	0.461339	1.09603e-05	6.09811e-05	19	24	11	81	54	73	up-regulated
GXYLT2	51.4706	1.84646	0.464432	1.10914e-05	6.16556e-05	10	30	24	94	62	89	up-regulated
WTIP	408.077	1.02823	0.245273	1.15012e-05	6.3877e-05	276	312	215	691	394	564	up-regulated
MAP2K4	583.765	0.663937	0.154282	1.1517e-05	6.39364e-05	375	545	462	842	684	627	up-regulated
EXTL2	135.485	0.954489	0.226624	1.17752e-05	6.51672e-05	80	95	102	189	193	158	up-regulated
ZNF544	639.264	0.60392	0.140048	1.18336e-05	6.54617e-05	451	562	535	893	781	646	up-regulated
FUT10	152.857	0.873275	0.206567	1.22956e-05	6.7867e-05	98	121	107	216	199	181	up-regulated
VWA7	56.4847	1.71508	0.432033	1.23251e-05	6.80002e-05	31	24	19	65	90	106	up-regulated
MYLK-AS1	58.1604	1.62397	0.406753	1.26844e-05	6.98897e-05	22	34	26	61	108	97	up-regulated
PAX9	874.692	0.75907	0.178491	1.27186e-05	7.00476e-05	757	611	579	1103	1105	1087	up-regulated
PCDHB8	410.487	0.82524	0.195043	1.2935e-05	7.11456e-05	270	395	237	511	523	539	up-regulated
CTSO	59.6319	1.79271	0.455302	1.29988e-05	7.14648e-05	33	20	21	74	138	72	up-regulated
TPT1	6406.88	0.737086	0.17329	1.31576e-05	7.22108e-05	4992	4863	4635	7145	10536	6474	up-regulated
EGR1	1738.9	1.03859	0.249294	1.3339e-05	7.31745e-05	1531	1051	768	2203	2494	2343	up-regulated
LOC729732	121.032	1.26635	0.311801	1.47193e-05	8.04642e-05	59	104	49	194	151	173	up-regulated
SORL1	1345.31	0.806386	0.192081	1.47733e-05	8.07239e-05	950	1213	806	1490	2233	1442	up-regulated
DHRS1	576.948	0.641799	0.151046	1.4981e-05	8.17367e-05	424	501	446	665	684	748	up-regulated
ITPRIPL2	1991.63	0.584024	0.137042	1.51833e-05	8.27476e-05	1436	2054	1401	2302	2580	2269	up-regulated
TRIM5	228.351	0.806258	0.19233	1.56918e-05	8.54073e-05	174	180	147	319	306	251	up-regulated
BACH1	561.367	0.76512	0.182159	1.60084e-05	8.69791e-05	372	414	471	652	879	599	up-regulated
RND1	821.495	0.645407	0.152466	1.62176e-05	8.79631e-05	648	772	532	1095	970	940	up-regulated
UST	364.405	1.11599	0.273327	1.62919e-05	8.82893e-05	231	243	208	418	755	349	up-regulated
LIMS1	1231.09	0.666796	0.15798	1.64882e-05	8.9199e-05	704	1130	1081	1517	1674	1348	up-regulated
CRELD1	597.802	0.863092	0.207531	1.67829e-05	9.07148e-05	409	406	457	877	589	843	up-regulated
VILL	84.4302	2.16496	0.571101	1.69857e-05	9.16922e-05	28	41	15	64	263	99	up-regulated
SLC30A7	359.386	0.766939	0.183277	1.71144e-05	9.23469e-05	254	264	285	507	512	350	up-regulated
UNC5B	262.922	1.09477	0.269342	1.79703e-05	9.67149e-05	172	178	147	250	400	422	up-regulated
INPP1	78.9082	1.48335	0.376959	1.84521e-05	9.92656e-05	50	42	27	93	145	115	up-regulated
TMEM237	327.421	0.662656	0.158206	1.91818e-05	0.000102925	213	298	263	424	402	378	up-regulated
PRKAA2	182.423	1.14718	0.284674	1.93003e-05	0.000103517	121	78	132	242	258	258	up-regulated
B3GALNT2	612.005	0.59055	0.140609	1.98104e-05	0.000106025	409	561	524	823	755	633	up-regulated
PKDCC	43.8271	1.94993	0.513944	2.01695e-05	0.000107809	15	9	25	89	56	68	up-regulated
RIMKLB	448.956	0.952117	0.233104	2.06009e-05	0.000109787	212	296	412	570	676	541	up-regulated
JADE1	1019.52	0.805347	0.195144	2.09542e-05	0.000111575	571	786	893	1128	1637	1142	up-regulated
SLC7A6	1183.95	0.658967	0.15813	2.11579e-05	0.000112516	785	1133	891	1799	1299	1265	up-regulated
NEIL2	453.378	0.619651	0.148405	2.1276e-05	0.000113078	343	366	376	620	537	492	up-regulated
BIN3	424.987	0.596063	0.142828	2.20837e-05	0.000116892	322	392	318	543	502	487	up-regulated
SEC24D	810.206	0.946681	0.232693	2.21892e-05	0.000117401	489	755	434	1481	918	843	up-regulated
TRIM2	211.302	1.09229	0.272168	2.25214e-05	0.000118957	141	137	121	205	353	307	up-regulated
CXXC4	98.2006	2.08582	0.560348	2.28114e-05	0.000120387	47	11	40	97	246	144	up-regulated
TMLHE	278.607	0.878547	0.215203	2.28413e-05	0.000120495	191	186	211	334	458	299	up-regulated
GPR161	158.12	1.16244	0.292012	2.32879e-05	0.000122695	102	71	112	275	215	176	up-regulated
ZBED6	314.318	0.68644	0.166023	2.35798e-05	0.000124077	213	259	260	380	437	348	up-regulated
ACER3	273.061	0.797747	0.194564	2.38192e-05	0.000125231	156	228	222	409	333	304	up-regulated
NF2	1091.25	0.586401	0.141268	2.46708e-05	0.000129111	823	1031	810	1507	1161	1255	up-regulated
TAF1B	344.173	0.757138	0.184521	2.48252e-05	0.000129757	189	307	285	465	455	383	up-regulated
STXBP5	695.54	0.645283	0.156276	2.53685e-05	0.000132541	491	635	529	981	933	649	up-regulated
LCOR	708.588	0.792611	0.19416	2.5898e-05	0.000135195	380	689	519	832	1096	781	up-regulated
FLVCR1	368.61	0.956882	0.237495	2.59206e-05	0.000135256	175	316	269	645	411	419	up-regulated
SLC8B1	242.882	0.737093	0.180059	2.64027e-05	0.000137542	156	202	195	310	296	304	up-regulated
GNB5	779.77	0.68219	0.166104	2.66409e-05	0.000138668	615	618	577	1130	814	936	up-regulated
GALNT18	408.121	1.0162	0.254136	2.68302e-05	0.000139479	238	279	289	752	371	528	up-regulated
HDAC8	231.477	0.845858	0.208698	2.72088e-05	0.000141389	141	168	190	331	336	234	up-regulated
GPX4	1085.56	0.697072	0.170103	2.73991e-05	0.000142259	865	946	699	1477	1149	1390	up-regulated
ACSF2	701.021	0.672601	0.1641	2.79399e-05	0.000144707	533	600	507	733	976	867	up-regulated
TFEB	257.252	1.05066	0.264494	2.82642e-05	0.000146205	205	148	139	375	290	378	up-regulated
TMSB15B	69.4798	1.23914	0.31715	2.87145e-05	0.00014835	37	37	47	106	105	86	up-regulated
FLJ46906	132.342	1.82295	0.489509	2.92481e-05	0.000150982	65	48	47	76	290	257	up-regulated
TPK1	75.2873	1.5758	0.415504	2.98195e-05	0.000153678	35	41	32	179	106	65	up-regulated
ACTG1P20	454.984	0.877337	0.218284	3.01593e-05	0.000155302	281	445	250	602	717	467	up-regulated
LGALSL	222.29	0.865312	0.215311	3.05776e-05	0.000157262	154	159	160	362	281	227	up-regulated
SMAGP	350.765	0.706571	0.1737	3.06061e-05	0.000157343	260	308	241	394	480	429	up-regulated
TEC	41.8903	1.62518	0.430528	3.14948e-05	0.000161514	12	27	20	74	62	58	up-regulated
BRF2	342.144	0.718587	0.177228	3.20249e-05	0.000164098	241	313	233	504	393	384	up-regulated
FCGR1B	84.3652	1.34577	0.35048	3.25488e-05	0.000166578	40	40	58	106	165	99	up-regulated
MST1R	516.514	1.09567	0.279404	3.31353e-05	0.000169441	300	441	245	838	457	819	up-regulated
IL17D	220.316	1.09706	0.279953	3.32587e-05	0.000169933	147	171	99	355	226	324	up-regulated
UBALD2	798.17	0.660154	0.16266	3.37216e-05	0.000172158	634	730	516	1020	901	1002	up-regulated
TMEM154	108.279	1.17972	0.303699	3.39936e-05	0.000173334	69	71	55	119	192	144	up-regulated
TIFA	206.331	0.821198	0.20512	3.46331e-05	0.000176164	133	145	171	294	279	223	up-regulated
RNF19A	1211.97	0.6275	0.154642	3.50807e-05	0.000178151	820	1105	983	1294	1796	1326	up-regulated
SDK2	519.889	1.35238	0.354681	3.56705e-05	0.000181073	422	156	245	952	627	698	up-regulated
YES1	1254.95	0.698079	0.173048	3.5693e-05	0.000181114	781	922	1197	1587	1764	1326	up-regulated
AK4	1858.24	0.878768	0.221005	3.59214e-05	0.000182199	1195	1386	1355	3406	1676	2192	up-regulated
SLC41A1	1040.93	0.672862	0.166673	3.63658e-05	0.000184378	763	946	733	1535	1052	1249	up-regulated
CCNYL1	325.292	0.856664	0.215454	3.72177e-05	0.000188316	193	274	234	557	397	319	up-regulated
RASGEF1C	44.4974	2.04176	0.566237	3.77979e-05	0.000191097	26	14	6	69	68	81	up-regulated
ZNF530	74.8327	1.25787	0.328669	3.86224e-05	0.000194872	41	45	43	129	83	108	up-regulated
THUMPD2	204.485	0.907603	0.230351	4.02555e-05	0.000202378	108	156	165	325	274	211	up-regulated
N4BP2	509.544	0.718833	0.179702	4.05084e-05	0.000203567	309	512	359	676	719	519	up-regulated
UCHL3	316.312	0.739966	0.185341	4.05886e-05	0.000203806	185	270	266	443	367	379	up-regulated
EPHB2	386.615	0.674836	0.168344	4.08016e-05	0.000204711	316	301	282	531	453	443	up-regulated
TMEM18	613.556	0.642667	0.160106	4.15644e-05	0.000208371	488	523	442	702	893	653	up-regulated
S100A2	132.852	1.29662	0.34164	4.16358e-05	0.000208646	78	107	41	220	167	187	up-regulated
PLXNC1	57.1907	1.6269	0.442462	4.35374e-05	0.000217132	35	24	19	78	123	65	up-regulated
KAT2B	245.715	0.937182	0.239667	4.36028e-05	0.000217284	155	233	122	377	310	290	up-regulated
FGF11	155.511	0.885293	0.225458	4.36485e-05	0.000217426	105	119	104	179	220	207	up-regulated
CTAGE7P	162.949	1.27974	0.338145	4.43609e-05	0.000220799	83	101	94	156	363	186	up-regulated
CRABP1	389.387	0.985552	0.253413	4.44174e-05	0.000220904	193	404	199	556	476	528	up-regulated
GOLT1A	317.23	0.718116	0.180679	4.46823e-05	0.000221957	256	258	210	387	401	394	up-regulated
ALPK1	187.33	1.23149	0.324065	4.46787e-05	0.000221957	90	139	102	191	408	204	up-regulated
EXO5	99.4097	1.116	0.290851	4.56619e-05	0.000226593	55	79	53	127	172	115	up-regulated
TYRP1	130.78	1.77869	0.491675	4.567e-05	0.000226593	84	44	32	120	339	164	up-regulated
CEP170	429.338	0.758008	0.1917	4.64418e-05	0.000229967	273	336	357	689	487	454	up-regulated
AGBL5	717.902	0.593142	0.148284	4.67417e-05	0.00023136	588	586	560	804	897	877	up-regulated
DDIT3	247.679	0.870352	0.222532	4.72982e-05	0.000234022	192	173	158	278	384	302	up-regulated
ETV6	345.379	0.721238	0.182619	4.93885e-05	0.000243542	279	270	237	397	483	410	up-regulated
728936	9178.24	0.8481	0.220782	4.94063e-05	0.000243542	5264	6676	7696	9605	17138	9139	up-regulated
WIPI1	397.991	0.798111	0.203463	5.01506e-05	0.000247061	286	357	237	627	438	459	up-regulated
EVA1B	161.274	0.877893	0.225394	5.04477e-05	0.000248427	96	133	114	187	220	220	up-regulated
ERICH1	433.276	0.778709	0.198334	5.0724e-05	0.000249591	246	326	394	525	641	484	up-regulated
RIOK3	802.398	0.61224	0.154083	5.11788e-05	0.00025173	599	744	592	968	1172	783	up-regulated
NDRG1	1256.68	0.796625	0.203498	5.17347e-05	0.000254317	1025	1001	732	1812	1266	1700	up-regulated
MIR4697HG	113.777	1.27159	0.339184	5.17456e-05	0.000254317	41	59	95	187	171	134	up-regulated
FBXO33	991.943	0.622423	0.157644	5.46335e-05	0.00026767	707	1006	678	1390	1256	981	up-regulated
RPS12	338.12	0.655847	0.166259	5.47664e-05	0.000268216	243	305	251	451	376	412	up-regulated
BMP1	1085.04	0.641134	0.162437	5.51304e-05	0.000269788	955	835	764	1356	1271	1328	up-regulated
SLC29A4	511.07	1.18125	0.315133	5.83541e-05	0.000284229	370	252	283	928	414	799	up-regulated
NCKAP5L	1058.5	0.693164	0.176963	5.85686e-05	0.000285052	895	734	798	1458	1155	1306	up-regulated
SMC6	818.962	0.702539	0.17989	6.10241e-05	0.000296427	480	675	742	1006	1221	834	up-regulated
ZNF319	308.246	0.786313	0.202866	6.16905e-05	0.000299199	235	275	174	437	374	364	up-regulated
SPRED2	1220.51	0.656983	0.168112	6.33333e-05	0.000306217	1061	1019	780	1513	1426	1528	up-regulated
GRIP1	421.474	0.666235	0.170702	6.40569e-05	0.000309477	324	308	351	493	582	477	up-regulated
BCYRN1	118.178	1.58793	0.442735	6.46123e-05	0.000312039	25	65	79	260	113	171	up-regulated
GPRC5D-AS1	98.0576	1.06954	0.284384	6.53913e-05	0.00031568	55	58	74	122	153	127	up-regulated
MSMB	128.505	1.16616	0.313188	6.59566e-05	0.000318286	67	67	98	172	241	131	up-regulated
HBEGF	94.2901	1.6849	0.476003	6.80968e-05	0.000327729	50	45	29	67	216	155	up-regulated
POLR3G	181.67	1.39737	0.384424	6.81868e-05	0.000328036	39	128	127	351	258	202	up-regulated
CRYZ	471.004	0.741087	0.192299	7.19396e-05	0.000345558	249	408	418	582	653	539	up-regulated
METTL7B	103.494	1.18217	0.32019	7.21977e-05	0.000346423	72	58	54	154	114	165	up-regulated
ZNF197	312.055	0.979255	0.260169	7.38838e-05	0.000353946	194	240	194	354	608	300	up-regulated
CGNL1	100.23	1.5039	0.421073	7.4591e-05	0.000356931	57	44	46	88	238	128	up-regulated
MYO1E	520.144	0.644164	0.166322	7.48875e-05	0.000358206	388	517	334	646	646	610	up-regulated
GPX8	225.227	1.57399	0.443986	7.53342e-05	0.00035993	93	73	150	153	533	342	up-regulated
SLF1	491.072	1.09644	0.295233	7.61376e-05	0.000363352	191	374	372	887	784	390	up-regulated
STYK1	52.0679	1.99621	0.582059	7.72607e-05	0.00036773	4	22	31	97	74	85	up-regulated
PCDHA6	296.524	0.637395	0.165276	8.0794e-05	0.000383549	194	281	234	383	365	336	up-regulated
TTC13	285.883	0.98522	0.263488	8.08808e-05	0.000383793	124	196	255	453	329	367	up-regulated
CETN3	349.891	0.681856	0.177465	8.12577e-05	0.000385397	205	312	303	467	450	381	up-regulated
KLHL20	489.349	0.769503	0.201773	8.22462e-05	0.000389681	285	454	364	600	791	477	up-regulated
CCDC82	56.6467	1.42828	0.399973	8.28595e-05	0.000392141	30	22	35	84	107	63	up-regulated
LOC100506990	69.6993	1.132	0.307983	8.35937e-05	0.000395018	43	40	45	103	102	86	up-regulated
TUBE1	153.698	1.52027	0.429899	8.36669e-05	0.000395215	63	72	90	112	392	195	up-regulated
HSPA8	5932.24	0.610304	0.158251	8.42031e-05	0.000396998	4039	5301	4986	9332	6676	5637	up-regulated
NIPAL2	593.67	0.68689	0.179377	8.49335e-05	0.00040014	427	590	371	700	855	649	up-regulated
OAF	249.178	0.957218	0.256242	8.50594e-05	0.000400583	164	202	141	389	238	362	up-regulated
MR1	291.991	0.929021	0.24823	8.63066e-05	0.000405998	209	228	164	328	526	308	up-regulated
GEN1	523.967	0.827933	0.21913	8.67868e-05	0.00040795	250	475	426	830	664	539	up-regulated
FAM214A	1187.53	0.628778	0.163725	8.70383e-05	0.000408825	885	1120	838	1319	1806	1216	up-regulated
MED23	707.286	0.711396	0.186483	8.75837e-05	0.000411232	462	654	518	776	1142	731	up-regulated
BNIP3L	881.611	0.741605	0.194935	8.77952e-05	0.000412071	726	660	595	1395	906	1021	up-regulated
ZNF773	76.0791	1.25738	0.348249	8.90419e-05	0.000417296	55	38	36	113	127	88	up-regulated
SPRYD7	296.102	0.698881	0.183474	9.10006e-05	0.000425679	186	270	232	435	342	327	up-regulated
LRIF1	493.022	0.581205	0.151288	9.14633e-05	0.000427523	350	454	402	621	677	482	up-regulated
ARHGEF25	366.883	0.824532	0.219322	9.30145e-05	0.000433964	226	230	337	436	493	479	up-regulated
ZFHX2	187.338	0.768424	0.203369	9.33272e-05	0.00043526	132	136	149	267	227	217	up-regulated
MBD5	329.943	0.610417	0.159314	9.35511e-05	0.000436142	235	311	251	386	420	388	up-regulated
LINC00888	61.9697	1.37683	0.387817	9.52795e-05	0.000443539	35	26	37	115	70	88	up-regulated
MCPH1	343.363	0.68497	0.180304	9.62603e-05	0.000447605	244	301	255	487	472	322	up-regulated
BCL9	1442.31	0.603303	0.158079	9.86896e-05	0.000457372	1305	1150	998	1761	1768	1680	up-regulated
NBPF15	10464.4	0.803868	0.216022	9.95814e-05	0.000461334	6186	7833	8911	10830	19169	10371	up-regulated
OPHN1	239.756	1.1084	0.304799	0.000100313	0.000464209	139	161	148	209	484	301	up-regulated
LGR4	766.24	0.741012	0.19653	0.000100384	0.000464362	471	621	647	824	1262	807	up-regulated
TSPAN12	236.135	0.958518	0.259698	0.000100932	0.000466725	155	126	193	310	392	246	up-regulated
AIDA	778.638	0.615989	0.161803	0.000101134	0.000467489	475	718	688	1096	881	855	up-regulated
PLXNB3	936.78	0.733444	0.194717	0.000102594	0.000473539	666	626	821	975	1281	1242	up-regulated
PLK3	209.782	1.04449	0.286396	0.000105733	0.000486947	135	154	117	370	188	296	up-regulated
EEF1A1	269781	0.641394	0.169385	0.000107059	0.000492691	219245	229377	189447	277175	425343	286070	up-regulated
BRCC3	679.166	0.756841	0.201902	0.000107591	0.000494957	343	556	637	908	931	737	up-regulated
ACSL1	760.086	0.753696	0.201063	0.000107683	0.000495198	485	647	584	781	1287	811	up-regulated
OLMALINC	155.678	1.01557	0.277966	0.000107828	0.000495686	92	131	85	233	159	235	up-regulated
MRC2	618.797	1.06018	0.293197	0.000116409	0.000533172	444	391	342	1060	481	976	up-regulated
PCNX2	367.045	0.773278	0.207838	0.00011682	0.00053486	300	305	210	445	546	406	up-regulated
MICAL1	584.79	0.771247	0.207273	0.000117172	0.000536275	437	399	458	613	733	853	up-regulated
GPAT3	271.544	0.857897	0.232384	0.000117447	0.000537337	159	280	149	387	361	311	up-regulated
KRT16P3	75.9307	1.09858	0.30551	0.000119231	0.000544902	46	45	51	120	113	83	up-regulated
ABCC3	2359.61	0.76738	0.206556	0.000120598	0.000550744	2092	1931	1213	2824	3101	2996	up-regulated
PDE4D	64.2678	1.29961	0.369662	0.000121101	0.000552841	42	40	25	89	115	76	up-regulated
ZNF738	265.95	0.743143	0.199761	0.000122335	0.000557659	155	234	216	322	397	286	up-regulated
UQCRH	1191.37	0.652385	0.174165	0.00012265	0.000558894	727	912	1173	1471	1602	1306	up-regulated
WDR4	642.45	0.726031	0.195073	0.000124251	0.000565776	413	567	491	1052	645	718	up-regulated
MRAS	67.5043	1.22475	0.34642	0.00012454	0.000566888	42	35	40	101	118	71	up-regulated
PRKAG2-AS1	57.0174	1.47696	0.429441	0.000125165	0.000569318	39	23	22	72	109	76	up-regulated
RAB20	345.822	0.630534	0.168166	0.000126389	0.000574258	273	318	234	415	446	399	up-regulated
PIGF	120.057	1.02991	0.285486	0.000127148	0.000577498	57	105	75	206	146	139	up-regulated
YBX1	6437.62	0.606501	0.161362	0.000129087	0.000585242	3712	5803	6117	8933	7724	6720	up-regulated
OSBPL1A	518.405	0.681392	0.182906	0.000129464	0.000586737	351	453	406	534	791	593	up-regulated
SYTL1	1209.54	0.746766	0.20186	0.000132338	0.000598461	857	929	936	1106	1892	1543	up-regulated
JHY	94.0479	1.46548	0.427559	0.000132506	0.000599003	63	45	32	95	212	117	up-regulated
GPC4	352.088	0.863744	0.236691	0.000135453	0.000611443	287	188	262	458	450	459	up-regulated
BCRP2	388.339	0.736975	0.199539	0.000136164	0.000614431	274	265	336	434	577	449	up-regulated
GDPGP1	120.369	1.04665	0.292351	0.000136886	0.0006168	76	105	53	185	150	157	up-regulated
SAMD12	248.105	0.98439	0.273525	0.000137677	0.000619472	140	217	143	272	473	259	up-regulated
SCN1B	397.265	0.588876	0.157652	0.000137873	0.00062013	333	344	285	494	493	444	up-regulated
CDH13	57.9448	1.54301	0.454781	0.00013947	0.000626413	27	40	17	127	62	77	up-regulated
EEF1AKMT3	246.063	0.724437	0.19628	0.000139993	0.000628535	190	203	167	366	284	274	up-regulated
ZNF529	112.585	0.949063	0.263105	0.00014143	0.000634533	80	76	72	144	180	126	up-regulated
FAM222B	696.962	0.634104	0.170644	0.000141678	0.000635419	576	608	470	914	745	876	up-regulated
SERGEF	306.402	0.610991	0.164204	0.00014262	0.000638954	242	246	246	402	364	345	up-regulated
FAM57A	519.373	0.66376	0.179284	0.000144563	0.000646736	397	470	353	745	537	628	up-regulated
FBXO2	74.0066	1.1081	0.313244	0.00014645	0.000654473	40	48	50	87	114	105	up-regulated
DTNB	694.206	0.716573	0.19461	0.000146553	0.0006547	529	536	517	676	1061	851	up-regulated
HOXC6	143.188	0.972839	0.271484	0.00014957	0.000666502	75	86	126	200	182	191	up-regulated
HPN	170.171	1.3142	0.38179	0.000153904	0.000684851	122	116	42	227	234	275	up-regulated
ZNF329	153.804	0.944764	0.263598	0.000155796	0.000692384	109	127	78	182	247	184	up-regulated
PLAUR	168.747	1.07631	0.304836	0.000156445	0.000694675	108	122	90	213	171	301	up-regulated
CMTM8	379.809	0.766483	0.210172	0.000157485	0.000699045	281	361	210	439	541	459	up-regulated
KCNF1	787.349	0.763649	0.209817	0.000161935	0.000717978	619	580	550	766	1041	1148	up-regulated
UQCRHL	1016.43	0.666963	0.181823	0.000164485	0.000728053	597	788	1000	1222	1380	1147	up-regulated
LOC389641	153.084	0.863655	0.240021	0.00016555	0.000732247	114	122	89	227	177	192	up-regulated
SMAD6	682.682	0.593494	0.160924	0.0001655	0.000732247	465	665	534	801	759	889	up-regulated
ZNF772	50.7115	1.61638	0.489108	0.000170745	0.000754426	24	12	32	80	101	56	up-regulated
KATNB1	582.478	0.769719	0.212484	0.000172436	0.000760285	438	513	349	873	567	764	up-regulated
URB1	1233.71	0.633112	0.173236	0.00018101	0.000793615	846	1245	868	1882	1297	1337	up-regulated
NFATC1	466.078	0.720581	0.199159	0.00018624	0.000814833	357	357	345	573	488	669	up-regulated
ZNF718	231.163	0.73186	0.202641	0.000189825	0.000828779	139	227	164	327	278	265	up-regulated
KRT14	78.8184	1.02775	0.294299	0.000196144	0.000853985	40	55	59	116	114	92	up-regulated
SEC11C	410.204	0.629317	0.173241	0.000197812	0.000860649	292	356	331	619	459	424	up-regulated
PCDHGB5	237.119	0.890883	0.251845	0.000199267	0.000866073	206	148	136	291	337	301	up-regulated
IFT20	219.694	0.682125	0.189426	0.000210042	0.000909429	154	204	155	305	283	229	up-regulated
ANAPC4	383.762	0.767081	0.214936	0.000212679	0.00091959	205	299	356	495	569	399	up-regulated
PIP4P2	94.8761	1.06875	0.310377	0.000216908	0.000936889	74	51	53	126	143	121	up-regulated
LRP8	939.149	0.95104	0.272369	0.000219934	0.00094604	424	805	702	1767	813	1174	up-regulated
LEPR	103.121	1.21159	0.357916	0.000220754	0.00094924	54	78	50	110	219	113	up-regulated
ACADS	218.305	0.910352	0.260463	0.000227298	0.000974702	171	172	108	333	238	289	up-regulated
NAP1L2	47.3033	1.55469	0.480501	0.000237235	0.00101523	22	26	19	117	55	48	up-regulated
ANO7	34.9929	1.41008	0.429862	0.000245421	0.00104775	19	18	17	54	54	48	up-regulated
MXI1	615.963	0.666893	0.1873	0.000248191	0.00105921	559	445	422	829	741	702	up-regulated
MIR210HG	196.399	1.05123	0.308039	0.00025008	0.00106691	135	120	119	352	168	282	up-regulated
TPI1P3	935.102	0.915024	0.263971	0.000252462	0.00107561	563	771	609	1691	725	1273	up-regulated
LIMS3-LOC440895	453.195	0.774241	0.219561	0.000252664	0.0010761	218	457	349	543	648	533	up-regulated
CEMIP	299.122	1.31759	0.399987	0.000258081	0.00109805	264	137	77	382	451	466	up-regulated
SPIRE2	977.285	0.630139	0.17705	0.000263175	0.00111934	717	1025	604	1302	1098	1161	up-regulated
LDHA	4871.12	0.881373	0.253976	0.000263409	0.00111958	2994	3384	3855	9113	3795	6182	up-regulated
TRMT6	493.091	0.651571	0.183511	0.000263884	0.00112121	294	401	471	623	665	527	up-regulated
BEX5	64.1348	1.06058	0.31278	0.000270905	0.00114871	36	50	37	94	90	80	up-regulated
ARHGAP27P1	1581.1	0.633904	0.178181	0.00027137	0.00115003	908	1481	1406	2385	1761	1649	up-regulated
THEG	149.406	1.31886	0.402781	0.000275959	0.00116697	120	84	37	197	255	201	up-regulated
LARGE2	347.012	0.738099	0.210332	0.000276221	0.00116769	217	318	255	522	342	440	up-regulated
TK2	167.941	0.900053	0.261201	0.000277603	0.00117274	126	131	92	200	282	182	up-regulated
728912	14066.9	0.683974	0.193952	0.000279422	0.00118002	9196	11191	12291	14617	24022	13758	up-regulated
MN1	61.913	1.40235	0.43286	0.000280099	0.00118248	40	40	16	105	77	93	up-regulated
MXRA8	196.944	0.96941	0.284035	0.000281896	0.00118927	112	113	168	207	273	303	up-regulated
MTMR9	421.439	0.691546	0.196434	0.000282435	0.00119114	245	388	350	562	618	397	up-regulated
MARK1	83.7465	1.47691	0.461166	0.000285258	0.00120224	51	31	40	94	211	78	up-regulated
PLPPR3	178.012	1.04907	0.311074	0.000289874	0.00122087	104	105	131	272	157	293	up-regulated
KCNMA1	88.9475	1.54615	0.488081	0.000293513	0.0012337	53	47	25	184	63	158	up-regulated
ZNF680	273.581	0.693305	0.197606	0.000293691	0.00123404	176	228	230	374	391	259	up-regulated
CTF1	56.3484	1.54212	0.488602	0.000307446	0.00128579	36	28	15	66	73	115	up-regulated
SMIM11A	233.81	0.621807	0.176802	0.000308792	0.00129055	181	199	178	277	301	272	up-regulated
ERO1A	762.453	0.687136	0.197776	0.00033594	0.00139424	437	642	697	1180	806	850	up-regulated
HOTAIRM1	55.8238	1.1395	0.34572	0.000336692	0.00139597	29	40	33	77	72	84	up-regulated
KCTD9	479.58	0.750335	0.218199	0.000353713	0.00146025	232	435	423	664	672	487	up-regulated
VDR	976.913	0.625553	0.180022	0.000361225	0.00148733	830	915	584	1222	1131	1197	up-regulated
CPOX	477.209	0.738401	0.214885	0.00036451	0.00149889	243	442	406	742	569	496	up-regulated
PWP2	1054.92	0.587537	0.168923	0.000370841	0.00152192	717	928	922	1573	1056	1177	up-regulated
DHRS11	241.681	0.883372	0.261982	0.00037283	0.00152958	132	173	203	375	230	339	up-regulated
ASRGL1	180.684	0.878272	0.260236	0.00037375	0.00153274	82	173	131	242	220	244	up-regulated
DENND2C	169.16	0.838544	0.247468	0.000375462	0.00153836	103	128	133	285	212	164	up-regulated
CHIC2	184.835	0.728143	0.212586	0.000381787	0.00156167	128	176	118	224	240	229	up-regulated
SEPT10	459.944	0.77996	0.229187	0.000383925	0.00156893	411	280	311	526	662	562	up-regulated
TMEM120B	577.785	0.664285	0.193112	0.000391139	0.00159528	379	426	545	628	742	749	up-regulated
NUDT18	448.675	0.623635	0.18068	0.000393458	0.00160422	365	413	293	609	488	535	up-regulated
SEPSECS	246.982	0.692614	0.202115	0.00039664	0.00161561	158	249	169	316	347	259	up-regulated
ZNF226	235.043	0.691122	0.202359	0.000414667	0.00168411	153	189	202	288	348	241	up-regulated
SPATA6	45.2812	1.25696	0.394893	0.000420978	0.00170641	23	31	23	57	82	57	up-regulated
MAK16	340.825	0.658605	0.192487	0.000423138	0.00171295	223	305	276	498	457	310	up-regulated
MSMO1	634.059	1.00135	0.30545	0.000436826	0.00176436	345	507	404	1408	527	658	up-regulated
PKP2	777.656	0.581805	0.169354	0.000438882	0.0017721	579	766	556	1135	800	866	up-regulated
ZNF92	185.473	0.87648	0.263519	0.000446924	0.0018005	97	170	128	261	304	169	up-regulated
KCNG1	550.419	0.809666	0.241742	0.000450349	0.00181197	298	566	354	533	844	730	up-regulated
DEF6	247.243	0.959537	0.292179	0.000453254	0.00182248	187	159	147	231	464	296	up-regulated
ANKRD1	146.983	1.44232	0.469405	0.00045625	0.00183276	91	25	98	247	182	230	up-regulated
TMBIM1	56.2908	1.17319	0.36743	0.000458912	0.00184179	30	45	26	97	70	72	up-regulated
SLCO2A1	638.443	1.00545	0.308368	0.00046045	0.00184667	504	485	257	811	617	1124	up-regulated
CEACAM5	255.004	2.92865	1.11758	0.000465934	0.00186567	24	89	17	102	909	391	up-regulated
MLLT11	77.4295	1.0653	0.330394	0.000480508	0.00191789	38	63	47	110	86	121	up-regulated
ABHD8	205.409	0.941963	0.287767	0.000484393	0.00193093	133	163	122	369	180	270	up-regulated
DDI2	288.69	0.723227	0.215326	0.000490446	0.0019532	146	279	240	369	378	337	up-regulated
CCNO	196.742	0.844216	0.255632	0.000501082	0.0019906	172	122	121	240	272	250	up-regulated
GPR63	55.6883	1.38658	0.451283	0.000503087	0.00199719	16	26	45	102	86	62	up-regulated
NR2F2	724.958	0.600011	0.176963	0.000506999	0.00201144	516	766	482	791	953	872	up-regulated
RGS10	356.839	0.591627	0.174464	0.000509034	0.00201759	290	327	247	406	486	396	up-regulated
TBL1XR1	1147.52	0.618136	0.182833	0.000513245	0.002033	753	950	1046	1230	1789	1169	up-regulated
HACD2	434.005	0.594247	0.175443	0.00051768	0.00204862	267	449	345	545	578	450	up-regulated
PHLDA2	556.38	0.583224	0.172092	0.000517619	0.00204862	446	505	401	740	567	689	up-regulated
MSI1	853.565	0.581767	0.171701	0.000519737	0.00205546	681	686	700	1083	855	1115	up-regulated
ETAA1	234.024	0.670794	0.199854	0.000526323	0.00207888	144	187	216	304	301	261	up-regulated
MANBA	561.812	0.639987	0.190272	0.000532468	0.0021005	450	454	421	633	886	548	up-regulated
STK17B	226.975	0.77191	0.232643	0.00053236	0.0021005	130	237	144	288	332	247	up-regulated
GDF11	790.297	0.618172	0.183507	0.00053858	0.00212327	503	692	703	1185	790	902	up-regulated
GSTA4	105.904	1.38216	0.454098	0.000547401	0.00215127	52	49	63	76	264	132	up-regulated
GARS	1446.62	0.595075	0.176651	0.00055081	0.00216331	1071	1199	1222	1360	2028	1812	up-regulated
SH2D3A	633.039	0.613566	0.182586	0.000556845	0.0021829	502	600	418	889	646	761	up-regulated
MCOLN3	57.2051	1.61869	0.551215	0.000558713	0.00218816	39	17	18	55	141	72	up-regulated
PLEKHA7	817.272	0.619128	0.184719	0.000570995	0.00223371	537	896	545	932	1151	895	up-regulated
ATP2C2	1163.94	0.714087	0.215484	0.000580482	0.00226774	829	988	844	1013	1902	1428	up-regulated
SLC1A1	51.9903	1.21279	0.391523	0.000589751	0.00229893	33	36	21	85	62	75	up-regulated
NCEH1	197.545	0.783525	0.238681	0.000592317	0.00230749	117	199	125	305	229	223	up-regulated
FAM69A	94.0211	0.873358	0.269335	0.000600421	0.0023347	56	79	64	146	120	104	up-regulated
SLC4A3	271.621	0.629061	0.188942	0.000607506	0.00235859	204	201	238	315	358	317	up-regulated
SLCO4A1	597.468	0.931307	0.290442	0.000620729	0.00240396	375	493	356	1072	437	859	up-regulated
MARCH3	76.732	1.24313	0.406133	0.00063413	0.00244783	36	52	43	62	141	125	up-regulated
AGTPBP1	408.597	0.752221	0.229692	0.000634208	0.00244783	216	342	364	453	666	433	up-regulated
COL6A2	259.08	1.10126	0.352618	0.000634841	0.00244951	144	133	199	192	493	386	up-regulated
TMEM135	392.339	0.665622	0.201308	0.00063566	0.00245192	241	384	301	529	575	356	up-regulated
CNNM2	257.622	0.657649	0.198838	0.000636356	0.00245309	199	231	175	286	375	288	up-regulated
ABCA7	487.413	0.609069	0.183384	0.00063775	0.00245771	357	386	424	594	512	651	up-regulated
CHAC1	278.829	2.61262	1.01687	0.000643796	0.00247948	88	40	39	88	706	673	up-regulated
TFDP2	581.573	0.677424	0.205505	0.000646394	0.00248795	464	421	457	578	906	668	up-regulated
CNTLN	102.472	1.02688	0.326967	0.000676228	0.00258771	39	76	85	131	168	121	up-regulated
FBXW7	508.45	0.655794	0.199989	0.000706421	0.00269167	306	397	493	753	606	521	up-regulated
TMEM144	122.812	0.785577	0.243504	0.000714649	0.00271927	93	100	77	148	172	149	up-regulated
PARP11	149.237	0.866219	0.271199	0.000714751	0.00271927	74	116	127	172	242	171	up-regulated
PNPLA4	68.1277	1.15078	0.376512	0.000738062	0.00280114	45	46	31	91	132	67	up-regulated
LIMS3	102.204	0.91928	0.291024	0.000745838	0.00282894	47	78	86	130	140	135	up-regulated
C20orf196	55.3534	1.19723	0.39567	0.000759228	0.00287624	38	35	23	69	102	66	up-regulated
LIAS	180.435	0.743389	0.230721	0.000772866	0.00292171	107	164	138	253	264	170	up-regulated
BAIAP3	579.116	0.690119	0.213117	0.000778653	0.00293915	460	415	452	547	829	764	up-regulated
TMEM56	168.361	0.803991	0.252125	0.000794376	0.0029907	100	119	148	273	204	174	up-regulated
TYW3	365.143	0.648642	0.199928	0.000806374	0.00303008	222	311	331	498	513	340	up-regulated
IL17RD	125.015	0.888296	0.282495	0.000815965	0.00306244	70	78	112	161	196	137	up-regulated
MT1X	170.535	1.43673	0.496982	0.000821282	0.00308055	81	122	54	342	84	334	up-regulated
DNAH5	68.4094	1.22701	0.410983	0.000828531	0.00310494	40	45	32	154	78	66	up-regulated
FOXC1	161.609	0.888236	0.283334	0.000848424	0.00317284	95	158	88	280	183	177	up-regulated
CHD5	328.543	0.833339	0.264037	0.000850285	0.00317885	165	222	319	379	399	485	up-regulated
ZNF585A	108.651	0.975118	0.316722	0.00090014	0.00335521	59	107	53	164	168	110	up-regulated
CAMK2N2	342.387	0.778831	0.246414	0.00090219	0.00336185	271	253	227	519	308	473	up-regulated
EEF1B2	5936	0.613041	0.190122	0.000903221	0.00336469	4415	4733	5032	6002	9919	5753	up-regulated
MKRN2OS	90.9903	0.863633	0.276957	0.000929644	0.00345592	51	72	70	130	133	95	up-regulated
NFIL3	279.521	0.614888	0.191448	0.000933007	0.00346739	233	221	211	313	349	350	up-regulated
TBC1D31	388.355	0.630964	0.197073	0.000955759	0.00354687	217	367	347	505	529	392	up-regulated
FXYD3	856.546	0.595546	0.185434	0.000959819	0.00355964	643	889	550	970	976	1131	up-regulated
PRRG2	179.897	0.627018	0.195981	0.000961883	0.00356518	143	151	133	223	224	209	up-regulated
CNNM1	321.288	0.772402	0.245635	0.000964964	0.003575	250	295	168	527	367	337	up-regulated
KRT16P2	47.8591	1.18395	0.400172	0.000967027	0.00358106	20	27	37	70	80	55	up-regulated
RGS17	62.2016	0.971487	0.318116	0.000972431	0.00359788	43	40	40	89	87	75	up-regulated
RTN2	307.326	0.636489	0.199404	0.000974144	0.00359996	273	238	211	358	394	370	up-regulated
TUBA4A	497.695	0.993667	0.327536	0.00100601	0.00370637	310	371	297	949	322	738	up-regulated
HUNK	187.865	0.852095	0.275244	0.00101672	0.00374402	115	181	107	324	192	219	up-regulated
LAMB3	394.357	0.679771	0.215015	0.00102565	0.0037736	317	281	309	416	472	561	up-regulated
LOC100130744	74.2158	0.915828	0.299817	0.00105866	0.00388007	48	53	51	98	118	80	up-regulated
SUSD4	277.95	0.642119	0.203374	0.00109263	0.00398951	214	206	233	418	334	273	up-regulated
WNK2	895.265	0.703649	0.224499	0.00109482	0.00399635	686	634	717	1396	775	1162	up-regulated
MCUB	359.277	0.629864	0.199378	0.00110724	0.00403815	213	357	292	519	383	412	up-regulated
FAR2	57.9728	1.04175	0.349554	0.00111079	0.00404993	34	33	43	77	95	67	up-regulated
NEK3	217.08	0.79498	0.257572	0.00113606	0.00412883	118	171	188	243	370	224	up-regulated
CHCHD2	3700.74	0.778638	0.25201	0.00115289	0.0041839	2516	3868	1873	5675	3225	5156	up-regulated
GAS5	1113.46	0.702933	0.225486	0.00116124	0.00421298	863	875	804	1206	2007	981	up-regulated
KDELR3	329.737	0.655413	0.209107	0.00116599	0.00422533	230	328	221	500	340	376	up-regulated
ELF5	379.664	0.848585	0.278164	0.00118303	0.00428212	314	311	179	499	655	340	up-regulated
EML5	141.701	1.06431	0.360973	0.00118369	0.00428308	72	72	121	200	278	116	up-regulated
DIAPH3	408.057	0.805251	0.262597	0.00119623	0.00432164	172	347	379	616	444	510	up-regulated
MTURN	502.679	0.745449	0.241148	0.0011999	0.00433065	305	425	403	482	902	524	up-regulated
CARD10	620.942	0.624166	0.199481	0.00123264	0.00443347	359	614	521	812	628	814	up-regulated
MSANTD4	274.213	0.631661	0.202282	0.00124925	0.00449064	192	238	222	369	398	244	up-regulated
ANKMY2	183.016	0.877777	0.29084	0.00125979	0.0045259	100	126	157	196	337	190	up-regulated
HES1	718.068	0.649678	0.208987	0.00127703	0.00458259	652	633	396	866	888	879	up-regulated
PRRT1	90.8895	1.08518	0.372955	0.00128363	0.00460361	68	47	51	121	92	160	up-regulated
CEP170P1	67.1028	0.998688	0.338101	0.001294	0.00463685	43	48	40	121	85	69	up-regulated
LACC1	195.618	0.948034	0.318491	0.00130006	0.0046572	91	166	141	258	380	157	up-regulated
AP1S3	275.092	0.700298	0.227911	0.00135568	0.00483156	152	233	250	427	336	271	up-regulated
SYNE1	89.7161	1.15513	0.405966	0.00140944	0.00501032	75	55	27	115	146	119	up-regulated
SCNN1A	422.701	1.08238	0.376059	0.00143591	0.00508562	190	443	171	320	697	719	up-regulated
NYNRIN	649.309	0.597395	0.193214	0.00143642	0.00508598	536	522	499	619	912	808	up-regulated
MAPRE3	297.368	0.589753	0.19064	0.0014395	0.0050926	258	261	198	388	343	342	up-regulated
BDH2	71.7084	1.1339	0.397944	0.00144037	0.00509423	47	31	49	84	143	77	up-regulated
PIGL	126.743	0.869719	0.2923	0.00145931	0.00515538	78	95	93	190	117	187	up-regulated
ZBTB47	177.572	0.613975	0.199866	0.00150471	0.00530078	138	151	135	232	202	211	up-regulated
MAST1	153.033	0.800891	0.269568	0.00163273	0.00569724	103	112	117	167	175	240	up-regulated
RFX2	211.523	0.70364	0.233641	0.00163838	0.00571537	170	171	141	269	220	296	up-regulated
FBXO25	280.064	0.606322	0.198904	0.00164584	0.00573661	222	273	179	326	387	305	up-regulated
PLCB1	362.964	0.617679	0.202874	0.00164822	0.0057417	261	385	228	452	509	367	up-regulated
RNF125	156.921	0.922199	0.317461	0.00168472	0.0058558	104	94	119	150	303	174	up-regulated
MTHFD2	1439.96	0.630274	0.207771	0.00168604	0.00585713	1047	1311	1067	1236	2236	1772	up-regulated
HTR2C	79.7162	0.943613	0.326153	0.00169623	0.00588601	51	56	53	84	142	94	up-regulated
RUNX2	277.96	2.03129	0.860234	0.001717	0.00594982	168	36	39	359	495	542	up-regulated
LYST	404.048	0.784892	0.266265	0.00181158	0.00623611	267	310	309	766	351	439	up-regulated
ANXA3	603.818	0.625732	0.207926	0.00182804	0.00628759	408	586	451	638	997	582	up-regulated
ATAT1	291.378	0.714879	0.240604	0.00184462	0.00633941	176	199	286	312	414	364	up-regulated
F2RL1	798.464	0.714193	0.240548	0.001863	0.00639203	619	746	456	1301	706	986	up-regulated
CRYBG1	554.343	0.775229	0.263712	0.00187867	0.00644051	494	373	339	917	496	702	up-regulated
CAPS	241.536	0.850044	0.29292	0.00190019	0.00650179	169	200	143	216	458	271	up-regulated
PRR11	2312.97	0.603845	0.20091	0.00190651	0.00651808	1176	2385	2077	2672	3329	2414	up-regulated
FYN	59.6096	1.16876	0.428133	0.00193925	0.00661375	45	23	34	65	103	85	up-regulated
TTC33	141.545	0.704809	0.238388	0.00196791	0.00669688	91	125	109	169	218	145	up-regulated
ABCB7	228.522	0.599343	0.200317	0.00199777	0.00678742	146	200	206	268	320	242	up-regulated
RELL2	186.678	0.763915	0.261308	0.00200684	0.00680931	126	129	157	297	178	235	up-regulated
FDPS	1000.35	0.749476	0.255535	0.00204388	0.00691965	594	878	779	1869	821	1117	up-regulated
SC5D	463.19	0.591906	0.198491	0.00208442	0.00704167	339	440	344	742	491	452	up-regulated
SMOX	583.881	0.624267	0.210393	0.00209784	0.00708128	449	486	450	675	568	865	up-regulated
POLB	246.037	0.599571	0.201892	0.00214373	0.00722253	184	201	206	292	366	238	up-regulated
CCDC40	99.9811	0.949614	0.337894	0.00215962	0.00727413	63	53	82	109	181	113	up-regulated
BTNL9	76.5858	0.956664	0.341013	0.00216374	0.00728177	48	41	62	90	100	116	up-regulated
CAPRIN2	157.151	0.831649	0.289885	0.00216422	0.00728177	86	98	151	198	254	162	up-regulated
TANGO6	182.801	0.692179	0.236116	0.00217091	0.00730036	111	175	138	290	213	183	up-regulated
ZNF189	200.841	0.697437	0.238585	0.00220019	0.0073869	137	133	188	291	262	201	up-regulated
NBPF1	7002.99	0.596328	0.201425	0.00222633	0.00746263	4739	5984	6182	6911	11949	6628	up-regulated
FHL3	243.537	0.82875	0.289969	0.00223881	0.00749645	212	157	145	370	223	347	up-regulated
RIMBP3	271.699	0.797766	0.279457	0.00237566	0.00792077	227	228	134	305	469	277	up-regulated
LNP1	48.1033	1.07086	0.393725	0.00237708	0.00792338	24	38	28	67	87	48	up-regulated
KPNA5	68.5155	0.875675	0.310917	0.00238119	0.00793498	48	45	49	105	92	74	up-regulated
CFAP44	252.121	0.725136	0.251488	0.00240648	0.00800859	148	164	256	321	365	267	up-regulated
NME7	167.172	0.639622	0.21943	0.00243391	0.00809127	117	123	153	205	214	194	up-regulated
ADA	227.206	0.701919	0.242859	0.00243821	0.00810224	118	211	196	349	246	257	up-regulated
MAP2K4P1	86.0956	0.826739	0.29185	0.00245235	0.00813959	49	80	57	132	100	103	up-regulated
MAFG-DT	127.354	1.088	0.404093	0.00246437	0.00817514	99	91	42	218	111	200	up-regulated
LIN9	205.724	0.669963	0.231064	0.0024729	0.0081991	110	217	158	274	261	229	up-regulated
TMEM45B	343.653	0.780103	0.273967	0.00249268	0.00825198	294	297	161	562	360	397	up-regulated
PAPSS2	908.786	0.694257	0.240663	0.00250456	0.00828212	507	1075	547	1224	947	1205	up-regulated
MACROD2	97.1983	0.986495	0.361548	0.00259142	0.00853328	86	51	49	111	163	121	up-regulated
PELI1	128.546	0.823457	0.293054	0.00261488	0.0085947	93	67	112	169	189	142	up-regulated
OPN3	261.505	0.744897	0.261752	0.00263169	0.00864767	212	241	132	378	269	341	up-regulated
TAF1A	113.435	0.883259	0.31759	0.00263559	0.00865595	45	94	99	172	160	119	up-regulated
PDLIM2	480.871	0.718951	0.251978	0.00267231	0.00875356	313	480	307	829	424	559	up-regulated
ALG14	100.561	0.71576	0.250751	0.0026738	0.00875614	65	87	77	140	119	119	up-regulated
DNHD1	144.244	0.747084	0.263411	0.00270058	0.00883691	82	103	137	186	169	190	up-regulated
DCP1B	214.309	0.646357	0.225175	0.00277142	0.00904036	194	161	144	258	296	235	up-regulated
DBNDD2	80.8885	0.879219	0.318351	0.00279346	0.0090921	54	64	50	126	80	112	up-regulated
GNG7	58.9551	1.04793	0.392316	0.00279517	0.00909413	38	37	35	54	97	91	up-regulated
CBARP	495.437	0.584454	0.202391	0.00282662	0.00918928	416	328	442	599	561	620	up-regulated
BAG2	147.178	0.921021	0.336757	0.00283777	0.00922072	92	105	101	301	123	167	up-regulated
RIMBP3C	501.881	0.747395	0.265128	0.00285593	0.00927732	446	412	255	545	860	508	up-regulated
PGAM2	74.7548	0.988767	0.367907	0.00291077	0.00944076	61	39	43	80	120	103	up-regulated
SRD5A3	441.821	0.589937	0.205284	0.00294261	0.00954155	338	413	318	631	407	554	up-regulated
POM121L1P	159.787	0.69576	0.245811	0.00294739	0.0095521	113	119	133	164	243	189	up-regulated
IFNGR2	431.079	0.644239	0.226061	0.00296565	0.00960382	400	355	251	543	474	560	up-regulated
INPP5B	307.712	0.702184	0.249558	0.00308263	0.00995688	201	265	239	265	492	390	up-regulated
RNF157	194.361	0.801099	0.29018	0.00313733	0.0101049	154	141	123	244	181	315	up-regulated
RSC1A1	136.381	0.645644	0.228495	0.00320996	0.0103182	88	135	100	170	184	149	up-regulated
CTBS	172.8	0.704249	0.252551	0.00331539	0.0105973	141	145	107	190	275	184	up-regulated
DNAJC18	106.037	0.789657	0.287603	0.00334607	0.0106638	73	61	95	145	140	123	up-regulated
TBC1D8B	132.545	0.676625	0.242205	0.00338652	0.0107771	101	96	108	184	181	130	up-regulated
PRTG	248.903	0.70515	0.253437	0.00338942	0.0107836	133	207	231	392	328	222	up-regulated
ZNF736	121.511	0.677895	0.242789	0.00340359	0.0108204	78	95	108	157	167	129	up-regulated
UHRF1	2050.29	0.62326	0.221445	0.00340606	0.0108255	1014	1908	2003	2854	2038	2576	up-regulated
CORO2A	480.61	0.818544	0.301152	0.00350006	0.0110933	311	543	194	539	791	539	up-regulated
FLJ44635	213.586	0.676526	0.243188	0.00351211	0.0111174	149	164	180	229	355	213	up-regulated
RPL23	2341.77	0.605272	0.215306	0.00351832	0.0111286	1539	1892	2183	2538	4010	2032	up-regulated
LRFN1	314.144	0.917391	0.345835	0.0036311	0.0114535	190	225	221	600	196	454	up-regulated
MYRIP	148.004	1.23171	0.499033	0.00367269	0.0115643	98	73	70	85	407	157	up-regulated
TTN	122.777	0.687375	0.24923	0.00373727	0.0117528	80	102	101	167	178	116	up-regulated
SCLT1	305.466	0.637287	0.229522	0.00376033	0.0118144	185	277	263	348	497	284	up-regulated
TMEM38A	102.547	0.807699	0.299396	0.00376125	0.0118144	82	90	49	136	140	121	up-regulated
OR2A9P	70.231	0.887963	0.33551	0.0038373	0.012016	54	43	46	82	90	104	up-regulated
FBXO30	358.53	0.598113	0.21492	0.00387533	0.0121139	217	343	309	516	490	307	up-regulated
WRN	451.14	0.607367	0.21878	0.00391106	0.0122195	247	416	426	536	678	436	up-regulated
ANKRD44	91.2461	0.837775	0.314254	0.00397653	0.0123993	47	89	60	153	112	94	up-regulated
HPSE	118.228	0.84331	0.317011	0.00398678	0.0124281	53	86	112	131	184	147	up-regulated
NCR3LG1	90.4696	0.911636	0.349309	0.00412171	0.0127946	79	45	56	114	147	101	up-regulated
CA11	360.797	0.63096	0.229752	0.00413924	0.0128458	299	253	293	342	532	443	up-regulated
SLC35B4	327.202	0.816902	0.307736	0.00422023	0.0130583	174	269	263	662	273	344	up-regulated
LOC100506548	566.725	0.793654	0.297628	0.00422138	0.0130586	388	357	476	493	1149	554	up-regulated
RSL24D1	1536.29	0.718611	0.265961	0.00423277	0.0130906	1010	1312	1162	1371	3091	1369	up-regulated
RPL31P11	59.3417	0.870853	0.331775	0.00424833	0.0131273	38	53	33	84	84	67	up-regulated
LOC154761	193.933	1.21489	0.503654	0.00426555	0.0131692	121	128	72	547	100	207	up-regulated
VAMP4	175.015	0.673314	0.247991	0.00432199	0.0133303	109	142	155	220	275	160	up-regulated
ENTPD7	267.789	0.625708	0.228791	0.00433209	0.0133483	185	252	201	445	285	257	up-regulated
PRDM6	119.336	0.683066	0.252136	0.00434217	0.0133728	84	113	79	167	130	147	up-regulated
FJX1	765.278	0.590851	0.215106	0.00436227	0.0134281	575	635	632	1231	660	880	up-regulated
HSPA4L	497.002	0.663506	0.244706	0.00442437	0.0135992	288	373	496	827	501	521	up-regulated
TVP23B	558.787	0.614729	0.224976	0.00443505	0.0136153	282	612	461	788	724	539	up-regulated
ZNF227	176.974	0.642959	0.237001	0.00451886	0.0138522	122	146	148	189	280	184	up-regulated
SUPT3H	101.405	0.756873	0.284733	0.00452555	0.0138693	85	66	71	118	147	121	up-regulated
CYP2U1	104.8	0.760641	0.286272	0.00454424	0.0139129	73	77	81	161	152	91	up-regulated
TXNDC5	171.557	0.688501	0.256511	0.00463575	0.0141654	135	167	93	234	191	214	up-regulated
ANOS1	60.3578	1.16099	0.4808	0.00468592	0.0142977	53	34	15	96	92	72	up-regulated
SLC30A3	83.4108	0.967504	0.382753	0.00473643	0.0144413	65	48	48	143	71	123	up-regulated
FDPSP2	105.041	0.87739	0.340906	0.00484397	0.0147404	57	81	80	205	97	116	up-regulated
GORAB	239.492	0.607339	0.224573	0.00484546	0.0147414	160	207	207	250	377	247	up-regulated
COL11A2	202.329	1.10364	0.453213	0.00488546	0.0148486	98	82	178	133	479	244	up-regulated
NR4A1	953.598	0.636717	0.237237	0.00496291	0.0150511	959	757	504	1260	1075	1160	up-regulated
NATD1	263.709	0.749051	0.28473	0.00497333	0.0150754	236	217	129	265	413	323	up-regulated
PRAG1	853.761	0.62222	0.232371	0.00518028	0.0156195	741	762	517	1333	755	1030	up-regulated
CD68	155.222	0.648217	0.243615	0.00523491	0.0157665	104	130	130	162	241	170	up-regulated
EML6	69.0923	0.826163	0.322411	0.00538517	0.0161671	54	50	42	79	106	84	up-regulated
GJB3	121.844	0.762221	0.29377	0.00540195	0.0162136	96	92	79	181	113	169	up-regulated
PTPRE	181.626	0.794325	0.308507	0.00548891	0.0164321	112	207	81	270	214	218	up-regulated
PHF21B	128.128	0.729057	0.28116	0.00568611	0.0169446	95	84	106	129	174	178	up-regulated
KRT16P1	41.7113	0.994504	0.406452	0.00570895	0.0170086	20	26	34	59	67	46	up-regulated
CTAGE9	367.116	0.746279	0.288877	0.00574462	0.0170945	253	285	277	334	733	339	up-regulated
ARHGEF4	87.1555	0.878874	0.353095	0.00609085	0.0179667	51	58	70	82	164	100	up-regulated
ZNF136	132.869	0.734523	0.286589	0.0061849	0.0182012	91	116	91	155	234	119	up-regulated
KIF9	98.4488	0.681416	0.263804	0.00629052	0.0184556	63	82	82	146	123	100	up-regulated
SESN2	796.898	0.667543	0.259996	0.00668382	0.0194953	652	694	495	626	1120	1178	up-regulated
CAPN13	110.343	1.18883	0.527587	0.00673328	0.0196056	55	69	60	65	324	96	up-regulated
CNKSR3	89.0083	0.754386	0.299393	0.00678318	0.0197161	53	68	76	113	143	86	up-regulated
CLYBL	74.2919	0.875967	0.360196	0.00713807	0.0206088	56	53	43	88	140	69	up-regulated
CDCA2	638.349	0.589706	0.22864	0.00715398	0.02065	311	643	605	927	717	676	up-regulated
RAB43	94.2973	0.807891	0.32705	0.00719879	0.0207602	49	96	60	162	101	105	up-regulated
LOC388692	1321.46	1.28373	0.594219	0.00724228	0.0208664	709	445	848	1311	3457	1202	up-regulated
ZNF230	53.3758	0.84721	0.348888	0.0075819	0.0217149	31	42	39	68	87	56	up-regulated
LIPE-AS1	118.285	0.606564	0.238737	0.00776324	0.0221733	87	99	96	130	159	141	up-regulated
SLC10A7	118.039	0.703023	0.28218	0.00791042	0.022532	57	110	104	165	159	122	up-regulated
BTN2A2	171.739	0.597462	0.235536	0.00795321	0.0226413	119	123	168	201	232	191	up-regulated
TRAPPC2B	62.9964	0.807757	0.333155	0.00812903	0.0230864	43	52	40	93	96	58	up-regulated
RASD1	245.213	0.821868	0.340484	0.00813185	0.0230887	238	181	94	302	275	371	up-regulated
IKZF2	89.603	1.07572	0.478358	0.00819308	0.0232278	49	60	52	66	236	80	up-regulated
ZNF613	92.3237	0.716601	0.28998	0.00819368	0.0232278	64	86	59	119	144	88	up-regulated
PGM2L1	233.593	0.754483	0.308312	0.00824063	0.0233503	169	122	217	231	407	256	up-regulated
CCDC138	163.253	0.729088	0.296452	0.00831557	0.0235307	83	148	138	262	235	130	up-regulated
ELFN1	135.538	0.931428	0.398562	0.0083732	0.023683	89	141	42	249	142	159	up-regulated
TNFSF15	130.772	1.07535	0.481047	0.00845136	0.0238502	84	101	50	69	292	188	up-regulated
NSUN7	167.238	0.667565	0.269126	0.00852132	0.024026	134	155	98	182	272	170	up-regulated
SH2D5	99.1779	1.04613	0.464692	0.00854661	0.0240919	41	49	91	216	70	130	up-regulated
ZNF35	134.216	0.619845	0.249751	0.00900299	0.025263	116	95	104	190	166	137	up-regulated
BEX2	97.1647	0.9701	0.425783	0.00904275	0.0253533	74	49	61	67	180	147	up-regulated
KATNAL2	99.6008	0.769181	0.320744	0.00916283	0.0256728	73	58	84	102	131	146	up-regulated
ZNF26	212.893	0.627312	0.253544	0.00918178	0.0257086	136	181	187	362	221	204	up-regulated
RAB39B	261.323	1.01104	0.451046	0.00930003	0.0259873	212	177	95	141	567	369	up-regulated
C11orf54	278.071	0.669116	0.274459	0.00954414	0.0265568	211	234	196	266	516	259	up-regulated
VIPR1	116.732	0.855473	0.36908	0.00987079	0.0273139	117	72	48	140	170	150	up-regulated
ZSWIM3	170.277	0.611387	0.249641	0.0100419	0.0277321	129	182	97	232	203	188	up-regulated
RIN2	213.644	0.874368	0.381186	0.0102317	0.0281631	156	177	104	147	455	248	up-regulated
SLC2A10	532.043	0.603908	0.247642	0.0103936	0.0285584	380	635	273	611	727	601	up-regulated
CENPP	84.1548	0.731725	0.308279	0.0104169	0.0286036	55	83	51	130	89	101	up-regulated
SLC43A1	130.913	1.10497	0.522371	0.0105931	0.0290109	129	55	36	95	237	221	up-regulated
COL6A1	115.392	0.813758	0.352644	0.0108522	0.0296297	66	75	103	97	158	189	up-regulated
PITPNM3	371.288	0.861252	0.381358	0.0113931	0.0309277	182	247	336	227	792	451	up-regulated
CAB39L	100.994	0.735803	0.31532	0.0114378	0.031039	89	72	61	116	168	102	up-regulated
GPR137B	229.44	0.587696	0.245769	0.0120071	0.0323664	209	214	127	293	260	277	up-regulated
ATP1A3	97.1756	0.773765	0.337435	0.0120488	0.0324438	56	105	53	98	134	140	up-regulated
SPRY3	81.6623	0.839245	0.374382	0.0123358	0.0330673	54	50	65	84	163	77	up-regulated
KDM7A	457.426	0.677212	0.289909	0.0124034	0.0332106	357	338	347	382	894	441	up-regulated
PPM1N	81.1374	0.735344	0.319307	0.0124298	0.0332452	52	63	65	77	129	102	up-regulated
MLXIPL	397.804	0.616053	0.261086	0.012606	0.0336617	337	235	356	387	493	562	up-regulated
WNT10B	125.993	0.86604	0.391252	0.0126568	0.0337828	74	91	93	263	83	156	up-regulated
BCL6	342.068	0.740317	0.32391	0.0128714	0.0342461	321	241	184	264	579	454	up-regulated
C11orf74	79.1696	0.846679	0.381477	0.0128947	0.0342864	46	55	63	86	162	68	up-regulated
ZNF543	72.892	0.797042	0.355922	0.0131997	0.0350154	58	35	60	90	95	97	up-regulated
SLC2A13	89.8505	0.708676	0.309712	0.0134492	0.0355717	63	93	48	115	133	93	up-regulated
EPHB6	385.181	0.777534	0.346753	0.0135879	0.0359007	367	255	197	795	324	382	up-regulated
FAM169A	127.318	0.697244	0.305769	0.0139485	0.0367293	75	121	95	232	136	116	up-regulated
ASTN2	83.5461	0.667743	0.292237	0.0142835	0.0375475	70	64	57	120	91	100	up-regulated
ZNF711	101.868	0.902717	0.423139	0.0143748	0.0377248	67	38	94	101	201	110	up-regulated
LINC01137	124.35	0.708435	0.314132	0.0145901	0.0382176	101	117	62	204	126	141	up-regulated
RELT	410.377	0.629325	0.274262	0.0147397	0.0385525	247	399	327	708	317	486	up-regulated
AFF1-AS1	52.1735	0.831386	0.384785	0.0151582	0.0395154	46	29	32	71	78	57	up-regulated
KIF18A	343.243	0.61979	0.271206	0.0153014	0.039842	148	382	297	448	483	336	up-regulated
CTSK	84.8717	0.629601	0.278274	0.0155159	0.0402719	68	66	64	98	122	93	up-regulated
SEC14L1P1	64.9546	0.690248	0.308319	0.0156422	0.0405324	44	58	46	98	77	70	up-regulated
SLC22A17	359.382	0.682917	0.30493	0.0157366	0.0407432	265	286	266	565	238	532	up-regulated
IGFBP3	480.758	1.23977	0.685877	0.0157737	0.0408308	317	281	117	1266	329	589	up-regulated
DHRS3	84.7157	1.19664	0.647902	0.015868	0.0410155	28	87	22	42	244	93	up-regulated
FAM126A	60.6984	0.879202	0.418395	0.0162867	0.041985	23	62	40	114	65	66	up-regulated
LINC01116	59.7271	0.819675	0.384426	0.0166237	0.0427305	47	49	29	85	100	52	up-regulated
MIR5047	83.4725	0.66688	0.300394	0.0168524	0.0432385	57	60	74	94	99	116	up-regulated
BCAS1	906.542	1.2563	0.711979	0.0169642	0.0434613	368	814	187	741	2281	1105	up-regulated
PPP2R5B	208.558	0.597634	0.265604	0.0171455	0.04382	196	176	122	305	206	248	up-regulated
FKBP14	137.103	0.587109	0.260187	0.0171522	0.0438246	85	115	130	192	188	122	up-regulated
POMK	64.0171	0.68563	0.311214	0.0171544	0.0438246	45	46	54	92	80	69	up-regulated
CTAGE15	304.194	0.686214	0.311996	0.0173346	0.0442397	209	243	239	254	619	277	up-regulated
C4orf33	61.8267	0.83811	0.399103	0.017401	0.0443731	30	40	58	69	115	62	up-regulated
PLCH2	63.769	0.824989	0.392261	0.0176404	0.0448374	30	52	52	55	99	95	up-regulated
TCAF2	183.301	1.01309	0.519509	0.0178517	0.0452917	124	138	71	522	88	171	up-regulated
SP140L	199.394	0.700686	0.323896	0.0185224	0.046678	126	143	179	164	384	207	up-regulated
ADAT2	152.985	0.688522	0.317339	0.0185825	0.0467853	71	108	169	216	213	150	up-regulated
ASAH2B	60.5616	0.692759	0.32254	0.0194818	0.0486384	43	51	43	72	94	63	up-regulated
MCM8	546.181	0.60817	0.277177	0.0195598	0.048765	239	475	594	769	540	684	up-regulated
HIST1H4C	74.8625	0.896569	0.450317	0.0201343	0.0499587	25	38	85	116	112	77	up-regulated
AFAP1L2	1003.93	-6.24848	0.215243	5.57201e-186	6.97226e-182	2062	2097	1887	24	28	25	down-regulated
TSPYL5	1118.16	-7.54912	0.27416	1.01723e-166	6.3643e-163	2125	2357	2320	10	16	9	down-regulated
DLC1	652.378	-4.89083	0.187699	1.7045e-150	5.33209e-147	1212	1345	1304	40	51	35	down-regulated
GFRA1	2484.42	-4.34543	0.167793	6.00743e-149	1.25285e-145	4641	4919	4907	212	302	179	down-regulated
FREM2	1651.43	-4.7028	0.18231	9.20487e-148	1.64544e-144	2432	4062	3355	148	120	95	down-regulated
BCL2	1034.52	-5.12893	0.21488	3.75131e-127	4.69402e-124	2010	1867	2241	66	41	62	down-regulated
IFITM3	1584.47	-5.00056	0.211346	5.93958e-125	6.75654e-122	3383	3795	2239	90	103	90	down-regulated
CA12	1311.1	-6.08756	0.266918	1.04591e-116	9.34815e-114	2390	3110	2446	26	26	58	down-regulated
IFITM1	1389.85	-5.81979	0.262134	1.52533e-110	1.19291e-107	2983	3473	1925	34	50	57	down-regulated
PLEKHG4	833.321	-5.13514	0.231729	4.55924e-110	3.35587e-107	1601	1878	1489	27	55	53	down-regulated
LGALS3BP	680.339	-5.15765	0.2335	3.23502e-109	2.24888e-106	1427	1590	1037	36	36	37	down-regulated
BST2	424.202	-5.5273	0.250319	1.3145e-108	8.657e-106	828	889	821	18	20	15	down-regulated
NPY1R	696.449	-5.56704	0.253534	1.13094e-107	6.73878e-105	1269	1322	1572	24	43	18	down-regulated
FCHO1	431.845	-5.9963	0.286996	1.48974e-97	7.45642e-95	851	927	822	7	18	14	down-regulated
KIAA1324L	382.99	-4.30342	0.206493	2.38238e-97	1.1041e-94	692	772	767	36	42	31	down-regulated
KITLG	1083.61	-4.79269	0.232191	8.08282e-96	3.4876e-93	2022	2720	1706	99	51	72	down-regulated
FBN2	505.072	-6.60961	0.31894	1.37122e-95	5.53485e-93	1058	972	1011	15	9	6	down-regulated
CRABP2	481.839	-3.81844	0.185873	1.01273e-94	3.84009e-92	877	986	893	63	78	48	down-regulated
OAS3	886.163	-6.70363	0.328752	1.61099e-93	5.75953e-91	1743	2571	1121	16	14	19	down-regulated
HSPB8	563.481	-3.5549	0.176517	2.86167e-91	9.94669e-89	1087	1165	925	86	93	82	down-regulated
AHNAK2	1281.15	-3.82903	0.193773	5.57513e-88	1.74404e-85	2322	2633	2378	233	139	128	down-regulated
MAPK13	669.828	-4.77459	0.241857	8.0385e-88	2.45331e-85	1234	1516	1219	31	70	38	down-regulated
EHD2	321.145	-5.22912	0.264318	9.96778e-88	2.96969e-85	581	740	602	20	15	14	down-regulated
A4GALT	372.877	-5.10551	0.264012	4.9443e-84	1.37484e-81	782	767	661	24	25	13	down-regulated
TENM3	804.656	-8.5993	0.444729	1.44653e-82	3.85116e-80	1415	2073	1468	3	8	1	down-regulated
ABLIM3	365.518	-6.179	0.323826	1.16299e-81	2.9105e-79	773	741	682	9	9	11	down-regulated
GATA3-AS1	385.869	-6.11613	0.322485	8.84666e-81	2.17055e-78	819	853	652	7	15	10	down-regulated
RTN4RL1	507.91	-3.62115	0.191911	2.07283e-80	4.8032e-78	947	1127	811	87	79	60	down-regulated
FAM83B	555.194	-4.34043	0.233541	5.06392e-78	1.15209e-75	930	1216	1109	73	53	29	down-regulated
GSTM3	428.165	-3.77781	0.203685	8.92791e-78	1.99491e-75	764	806	869	56	72	44	down-regulated
DEGS2	447.443	-4.29128	0.231999	2.0255e-77	4.36984e-75	944	954	702	41	51	36	down-regulated
EFEMP1	415.735	-4.03011	0.218601	5.7444e-77	1.2183e-74	863	857	671	47	49	45	down-regulated
ABCD1	1368.7	-2.37155	0.128994	2.01064e-76	4.12444e-74	1992	2674	2398	409	495	410	down-regulated
PARP10	643.654	-5.20161	0.28397	5.36551e-76	1.08288e-73	1375	1578	892	48	25	27	down-regulated
HOXC10	513.218	-3.26563	0.1797	6.42709e-75	1.27654e-72	930	1016	899	83	96	105	down-regulated
ADORA1	570.029	-3.112	0.172081	3.49494e-74	6.62609e-72	989	1057	1078	100	128	120	down-regulated
TAPBP	904.837	-3.07717	0.171272	3.11427e-73	5.73072e-71	1801	1762	1374	193	195	178	down-regulated
IFITM2	1259.55	-3.58147	0.199708	4.81269e-73	8.7277e-71	2574	2838	1713	196	186	189	down-regulated
P2RY2	759.838	-3.71228	0.208821	8.25717e-72	1.45524e-69	1158	1850	1365	83	136	98	down-regulated
CMYA5	467.007	-4.94973	0.279132	2.44508e-71	4.24934e-69	979	1156	644	31	34	21	down-regulated
DNAJA4	275.099	-5.22638	0.294552	5.06404e-71	8.68033e-69	457	604	587	15	19	8	down-regulated
EPHA4	442.228	-5.55721	0.314399	1.00282e-70	1.69572e-68	831	1130	710	31	12	11	down-regulated
L1CAM	950.657	-4.56471	0.260207	5.14391e-70	8.35919e-68	1826	2006	1751	119	47	61	down-regulated
FAM46B	266.155	-5.66613	0.322464	1.42967e-69	2.26448e-67	518	608	475	13	9	8	down-regulated
CLDN1	351.522	-4.45626	0.254776	1.79272e-69	2.80404e-67	706	805	551	39	26	25	down-regulated
IFI27	263.797	-4.86643	0.280399	2.13014e-68	3.25055e-66	499	615	453	17	14	20	down-regulated
RNF43	338.382	-5.56081	0.322367	1.91114e-67	2.7807e-65	793	668	550	14	17	10	down-regulated
OLFM1	664.511	-3.03946	0.177364	7.08503e-67	9.96123e-65	1162	1392	1085	170	116	139	down-regulated
ETNK2	853.009	-2.99211	0.175626	3.69746e-66	5.08421e-64	1590	1585	1451	155	211	194	down-regulated
LRIG1	888.82	-2.50987	0.147305	4.97795e-66	6.77055e-64	1433	1644	1559	251	318	219	down-regulated
ADAMTS19	439.257	-7.30764	0.429707	6.25517e-65	8.41623e-63	721	1277	717	6	8	2	down-regulated
GATA3	1762.35	-2.64691	0.157905	4.50963e-64	6.00309e-62	3158	3225	2903	407	511	509	down-regulated
ARC	452.356	-3.81817	0.23066	1.50281e-62	1.93862e-60	893	987	709	78	58	41	down-regulated
HPDL	319.124	-6.66729	0.400993	2.79027e-62	3.52673e-60	593	817	539	3	11	4	down-regulated
ACKR3	694.912	-2.67438	0.163693	5.30502e-61	6.57245e-59	1230	1385	1069	168	204	183	down-regulated
FGD3	428.275	-4.04223	0.247959	6.68014e-61	8.19496e-59	731	1066	699	33	58	52	down-regulated
GSDMD	266.217	-5.1646	0.320248	2.15481e-59	2.51993e-57	572	583	427	19	9	14	down-regulated
RBPMS	431.39	-3.00819	0.18881	3.23502e-58	3.64682e-56	810	820	714	95	85	100	down-regulated
MYOF	1725.1	-2.23682	0.14072	9.17929e-58	1.02554e-55	2601	3319	2839	640	702	457	down-regulated
NKAIN1	280.607	-5.99039	0.377333	1.40669e-57	1.55769e-55	632	484	555	7	6	12	down-regulated
NT5E	320.417	-5.87374	0.371758	3.73911e-57	4.10416e-55	661	860	421	10	9	12	down-regulated
IFIT1	342.23	-6.22836	0.39564	1.27057e-56	1.38249e-54	744	893	439	6	12	8	down-regulated
KCNC3	509.763	-2.62529	0.167367	1.93726e-56	2.08973e-54	885	870	922	146	133	140	down-regulated
RAB34	293.4	-7.12265	0.451509	6.96546e-56	7.26324e-54	582	620	578	1	7	4	down-regulated
IRF7	364.126	-6.2226	0.39815	1.06056e-55	1.09676e-53	762	964	487	9	16	3	down-regulated
CACNG4	1195.27	-2.01233	0.129524	2.84892e-55	2.92201e-53	1735	2115	2033	489	432	482	down-regulated
SLC7A2	1882.01	-4.40606	0.284736	3.71625e-55	3.7806e-53	3392	4316	3350	269	151	83	down-regulated
SIGMAR1	272.17	-6.51784	0.417781	4.8791e-55	4.90501e-53	542	678	436	10	5	2	down-regulated
STMN3	700.986	-2.78383	0.179863	4.89992e-55	4.90501e-53	1382	1213	1129	198	172	155	down-regulated
C16orf45	435.944	-4.11685	0.266734	6.24239e-55	6.19929e-53	829	1074	637	51	32	55	down-regulated
WISP2	322.188	-4.01487	0.265313	6.73744e-53	6.33876e-51	693	543	602	33	33	43	down-regulated
KIF12	324.424	-6.84241	0.450905	1.28889e-52	1.18588e-50	810	552	576	6	2	8	down-regulated
PEX6	191.751	-3.7038	0.246751	6.95476e-52	6.30615e-50	328	402	364	29	25	26	down-regulated
BMPER	429.466	-8.08853	0.533161	1.08023e-51	9.72441e-50	804	706	1088	5	3	1	down-regulated
CHRD	352.496	-7.51566	0.496548	1.23868e-51	1.10712e-49	849	724	555	6	4	1	down-regulated
PCSK1N	341.758	-7.75403	0.512242	2.81692e-51	2.49987e-49	721	750	607	2	6	1	down-regulated
GNB4	253.46	-4.29464	0.291008	3.08966e-50	2.66627e-48	402	503	576	22	35	15	down-regulated
PHLDB1	1139.37	-2.31196	0.157377	8.68523e-50	7.44372e-48	1885	1848	2055	338	395	391	down-regulated
TCEA3	236.99	-6.69604	0.451952	1.13719e-49	9.55014e-48	450	448	533	4	7	2	down-regulated
HSD3B7	694.81	-1.98576	0.136722	1.30238e-48	1.05823e-46	1087	1289	1032	295	268	266	down-regulated
KCNK5	836.497	-3.66503	0.253854	2.28847e-48	1.84746e-46	1402	1567	1779	173	75	110	down-regulated
DDX60	346.117	-5.98414	0.414574	3.60501e-48	2.87321e-46	583	1102	444	6	17	8	down-regulated
DSCAM-AS1	550.704	-3.68621	0.256116	5.00279e-48	3.96202e-46	840	1166	1144	119	60	55	down-regulated
P2RY6	210.564	-5.6982	0.398078	4.36269e-47	3.30851e-45	299	594	395	10	8	5	down-regulated
TEKT4P2	428.107	-2.54944	0.180124	2.14443e-46	1.58777e-44	729	835	681	131	145	94	down-regulated
RASSF8	353.94	-3.13627	0.222189	3.35274e-46	2.46782e-44	578	749	631	87	83	44	down-regulated
MEGF9	668.911	-2.25588	0.159914	4.70916e-46	3.42591e-44	908	1379	1136	260	238	189	down-regulated
UBE2L6	215.308	-5.49074	0.389112	5.22534e-46	3.77946e-44	499	474	311	7	13	7	down-regulated
FAM234B	614.876	-2.26366	0.160797	7.1244e-46	5.12343e-44	906	1280	959	236	225	168	down-regulated
SLC16A5	240.375	-6.60392	0.466486	8.29829e-46	5.93352e-44	552	556	345	4	7	3	down-regulated
FOXI1	362.736	-8.18801	0.573224	9.8179e-46	6.94076e-44	686	941	602	1	3	3	down-regulated
ASCL2	384.624	-2.78447	0.19856	1.02846e-45	7.22987e-44	619	818	633	86	89	110	down-regulated
ST8SIA4	531.16	-3.56477	0.254855	1.49039e-45	1.04186e-43	640	1409	1013	71	97	74	down-regulated
PLXNA4	286.799	-6.95487	0.495485	2.39459e-45	1.66464e-43	594	771	388	0	6	7	down-regulated
HECW2	150.487	-5.20153	0.370548	2.48422e-45	1.7174e-43	280	343	277	9	7	7	down-regulated
ESPN	539.911	-4.94842	0.357069	9.27602e-45	6.34267e-43	1013	1160	1033	21	63	15	down-regulated
WIPF1	183.773	-5.62156	0.407628	6.02666e-44	4.05439e-42	426	367	301	5	9	7	down-regulated
CKMT1B	1753.61	-2.29621	0.167855	1.60921e-43	1.07107e-41	2877	3637	2463	525	580	635	down-regulated
PPFIA3	973.147	-1.74653	0.128254	5.90649e-43	3.79015e-41	1270	1757	1597	472	431	421	down-regulated
GPER1	271.228	-6.25877	0.460427	7.57646e-43	4.83695e-41	754	514	345	9	6	5	down-regulated
SHISA2	339.979	-4.2892	0.318781	2.18988e-42	1.39096e-40	850	687	425	31	37	28	down-regulated
TMEM229B	434.812	-3.07438	0.228971	3.52412e-42	2.21595e-40	829	958	601	78	93	98	down-regulated
DOCK8	168.283	-3.96272	0.296055	7.95271e-42	4.95086e-40	284	413	281	17	24	18	down-regulated
IRF6	506.923	-3.2192	0.241668	1.58214e-41	9.80066e-40	833	1098	891	75	142	72	down-regulated
ARL4A	586.673	-2.29715	0.172444	2.29603e-41	1.40835e-39	933	1115	949	192	245	151	down-regulated
ACOT2	160.85	-5.5065	0.411329	2.31402e-41	1.41246e-39	295	392	283	6	12	2	down-regulated
GRIK3	311.07	-8.18095	0.604001	5.27431e-41	3.18828e-39	636	651	605	2	3	1	down-regulated
PGM5	332.637	-4.07831	0.308839	6.40111e-41	3.85082e-39	618	881	445	26	51	31	down-regulated
SVIL	1064.09	-1.82711	0.137856	7.63825e-41	4.57308e-39	1548	1903	1655	560	434	396	down-regulated
STARD13	281.768	-3.16539	0.24201	4.30713e-40	2.54222e-38	428	640	501	76	45	45	down-regulated
IFIH1	261.492	-4.85637	0.374044	1.11886e-39	6.45173e-38	481	688	394	6	26	18	down-regulated
SP100	296.598	-2.60312	0.200692	2.09295e-39	1.19585e-37	447	652	477	96	79	72	down-regulated
ZNF22	202.209	-7.1516	0.541791	2.12976e-39	1.21135e-37	357	457	420	3	5	0	down-regulated
LTBP2	174.871	-3.65773	0.282234	2.24586e-39	1.2716e-37	350	315	322	30	27	18	down-regulated
DDX58	404.704	-2.46237	0.189926	2.26901e-39	1.27893e-37	635	899	585	129	123	114	down-regulated
MMP13	217.396	-4.12715	0.319096	2.34233e-39	1.31433e-37	303	567	410	29	14	25	down-regulated
THBD	179.207	-6.06516	0.467653	5.02626e-39	2.79527e-37	394	445	244	5	5	5	down-regulated
PAK6	136.723	-5.49101	0.425041	9.61268e-39	5.29883e-37	237	343	246	5	5	7	down-regulated
TAP1	388.308	-3.1787	0.247673	9.90794e-39	5.43763e-37	735	906	514	83	88	56	down-regulated
FBP1	534.355	-3.58003	0.279577	1.14691e-38	6.23967e-37	1039	1039	935	45	113	81	down-regulated
CKMT1A	1687.57	-2.18878	0.170463	1.25845e-38	6.81685e-37	2678	3473	2385	536	577	665	down-regulated
SCNN1B	162.85	-5.50541	0.428903	1.71313e-38	9.20017e-37	312	441	232	7	5	8	down-regulated
NLRX1	257.666	-7.90478	0.605681	2.94175e-38	1.55317e-36	471	622	486	2	2	2	down-regulated
LINC01123	1279.75	-2.02497	0.158632	3.59253e-38	1.88089e-36	1565	2678	2139	535	521	438	down-regulated
BDH1	438.017	-4.74493	0.373555	4.85223e-38	2.52983e-36	795	981	820	60	18	14	down-regulated
PARP12	341.884	-3.54116	0.279437	6.56798e-38	3.41017e-36	661	861	422	47	57	53	down-regulated
PLPP2	497.824	-2.65658	0.210827	1.95537e-37	9.98675e-36	858	965	813	110	123	163	down-regulated
TIMP3	224.155	-7.48162	0.583483	2.64292e-37	1.3389e-35	487	506	369	4	1	2	down-regulated
RHOBTB3	1763.5	-2.02238	0.16038	2.72582e-37	1.37533e-35	2509	2720	3435	644	758	653	down-regulated
TNFRSF11B	242.405	-7.23169	0.571068	5.37485e-37	2.70103e-35	485	717	290	3	3	3	down-regulated
PTGES	127.654	-4.82178	0.384444	6.99674e-37	3.48806e-35	262	284	209	9	7	9	down-regulated
MGP	173.147	-4.19237	0.336203	1.10556e-36	5.48962e-35	392	284	317	17	22	13	down-regulated
MMP24OS	234.766	-3.3274	0.268587	2.69003e-36	1.32001e-34	465	481	361	55	31	38	down-regulated
ARHGAP29	560.414	-2.47533	0.199697	3.28556e-36	1.60595e-34	817	1258	871	168	210	127	down-regulated
ANXA6	1030.21	-1.80529	0.14529	3.3564e-36	1.63419e-34	1590	1814	1514	542	407	409	down-regulated
SUSD3	293.33	-8.34394	0.657216	4.02769e-36	1.95343e-34	616	621	547	1	2	2	down-regulated
PRPH	182.38	-3.20054	0.259966	8.85085e-36	4.22713e-34	301	379	333	36	46	23	down-regulated
KRT17	183.098	-3.55196	0.288903	9.97439e-36	4.72763e-34	365	398	272	35	29	20	down-regulated
SLC12A4	302.011	-2.50342	0.203479	9.96269e-36	4.72763e-34	541	591	443	100	83	83	down-regulated
CPNE7	253.497	-7.87531	0.627622	1.14567e-35	5.40971e-34	430	462	649	2	3	1	down-regulated
SLC7A8	194.344	-5.98566	0.487296	1.43878e-35	6.74288e-34	502	420	239	6	3	8	down-regulated
ACSS1	236.65	-5.72937	0.468108	2.28135e-35	1.06121e-33	690	406	297	13	7	5	down-regulated
IFI35	231.183	-4.3018	0.353239	2.9809e-35	1.37638e-33	512	563	275	16	25	23	down-regulated
TLN2	492.929	-1.76741	0.144252	3.01739e-35	1.38811e-33	711	855	776	210	245	207	down-regulated
MYBL1	254.924	-3.14114	0.258173	4.52697e-35	2.06032e-33	343	487	582	59	53	40	down-regulated
NOTCH1	1892.38	-2.75146	0.226153	4.528e-35	2.06032e-33	2975	4167	3045	641	317	473	down-regulated
MUC1	10596.9	-5.04181	0.41636	7.08615e-35	3.20105e-33	20655	33225	10174	544	591	634	down-regulated
KRT18	24580.8	-2.07174	0.171287	1.04762e-34	4.69854e-33	42878	49562	29820	8813	10023	8856	down-regulated
LTBP4	917.113	-1.89815	0.156723	1.43633e-34	6.39601e-33	1467	1560	1402	358	361	420	down-regulated
STK26	820.874	-1.69449	0.139694	1.45946e-34	6.47597e-33	1060	1457	1352	437	368	344	down-regulated
FRK	133.772	-5.96126	0.488863	1.68748e-34	7.4613e-33	232	264	310	3	7	2	down-regulated
TGFBR3L	165.669	-3.6629	0.30583	4.04474e-34	1.76964e-32	318	386	241	25	19	26	down-regulated
FAR2P1	169.414	-5.64585	0.468654	4.18295e-34	1.82374e-32	276	318	423	14	3	2	down-regulated
IFI6	508.052	-3.69896	0.309553	4.45237e-34	1.93446e-32	1070	1227	603	70	49	89	down-regulated
TRIL	170.152	-3.66786	0.307509	8.00354e-34	3.45339e-32	379	318	262	25	27	20	down-regulated
ENO2	456.07	-3.07849	0.261064	3.59807e-33	1.51591e-31	805	802	885	120	57	103	down-regulated
PCDH19	251.143	-6.64316	0.561546	4.67286e-33	1.96213e-31	441	898	223	6	5	3	down-regulated
CD47	823.131	-1.58105	0.133942	8.27001e-33	3.43796e-31	1174	1332	1280	428	463	335	down-regulated
ADIRF	165.727	-4.27876	0.364775	9.57215e-33	3.9661e-31	311	372	286	28	9	10	down-regulated
FRMD4A	208.748	-2.51702	0.214961	1.34333e-32	5.51116e-31	354	368	366	57	69	56	down-regulated
COL4A5	344.58	-2.7565	0.235715	1.36411e-32	5.57815e-31	675	617	539	72	113	75	down-regulated
COL5A1	1692.39	-3.01717	0.260677	4.74885e-32	1.92305e-30	2896	2554	3722	231	443	401	down-regulated
KRT18P55	1853.46	-2.16398	0.186816	6.48031e-32	2.59898e-30	3416	3429	2430	571	757	656	down-regulated
CAVIN1	108.628	-4.90503	0.426295	2.22715e-31	8.84711e-30	173	212	260	8	6	6	down-regulated
C15orf59	120.09	-5.57705	0.483721	2.97961e-31	1.17987e-29	246	263	211	10	2	2	down-regulated
OAS2	244.906	-6.93722	0.604657	3.14823e-31	1.24271e-29	609	698	186	4	3	4	down-regulated
KYNU	348.077	-4.22659	0.371043	3.51684e-31	1.38384e-29	615	854	573	18	63	21	down-regulated
FAM69B	263.346	-2.37305	0.208997	8.58049e-31	3.31382e-29	459	515	382	79	94	77	down-regulated
LRRC61	368.306	-2.77296	0.244944	9.39846e-31	3.60745e-29	724	696	543	89	73	110	down-regulated
ACOT4	145.58	-6.65447	0.579319	1.2168e-30	4.65621e-29	256	397	240	6	0	2	down-regulated
NBPF4	108.614	-4.63647	0.409732	1.67056e-30	6.37309e-29	232	240	167	8	10	6	down-regulated
GAMT	449.012	-2.09608	0.185637	1.97167e-30	7.47622e-29	760	792	677	182	141	176	down-regulated
GSTO2	183.022	-2.74056	0.244036	3.08358e-30	1.1587e-28	326	348	302	39	57	43	down-regulated
LIN7A	124.377	-4.32712	0.384987	3.28354e-30	1.23015e-28	280	242	199	15	13	6	down-regulated
ST6GALNAC4	137.105	-4.86362	0.432778	3.29732e-30	1.23162e-28	258	393	172	10	10	6	down-regulated
MBNL3	460.929	-1.84806	0.165141	8.09958e-30	2.99852e-28	601	872	758	229	192	172	down-regulated
PARP14	562.348	-3.21091	0.289145	1.00822e-29	3.71053e-28	973	1468	712	90	154	76	down-regulated
SLC26A2	777.39	-1.74924	0.156618	1.10258e-29	4.04592e-28	1152	1274	1250	373	417	269	down-regulated
DSCAM	390.091	-9.45619	0.815379	1.15742e-29	4.23473e-28	746	832	805	1	2	0	down-regulated
NES	221.546	-4.21395	0.382401	1.95011e-29	7.09352e-28	261	491	552	21	12	31	down-regulated
ABCC5	1326.49	-1.38117	0.124535	3.82572e-29	1.37561e-27	1870	1953	2043	813	747	628	down-regulated
PARVB	145.089	-3.33089	0.303331	4.5963e-29	1.64795e-27	263	283	263	36	17	23	down-regulated
PLA2G16	126.657	-6.63013	0.595417	7.20307e-29	2.5752e-27	257	260	248	2	0	5	down-regulated
IFIT5	276.569	-2.77746	0.253884	7.72784e-29	2.75494e-27	446	675	378	85	64	57	down-regulated
LBH	133.607	-5.20565	0.475069	8.74509e-29	3.09992e-27	342	274	173	10	6	4	down-regulated
NBPF6	101.171	-4.95028	0.452851	1.53102e-28	5.41177e-27	216	227	157	5	9	4	down-regulated
PTPN14	2898.49	-1.7208	0.158466	4.10332e-28	1.41837e-26	4689	5092	3859	1168	1578	1241	down-regulated
ZIC1	153.609	-7.39366	0.668007	5.86588e-28	2.01648e-26	288	366	285	2	3	0	down-regulated
KRT8	83534.4	-2.02865	0.188417	7.11893e-28	2.44052e-26	138410	176441	99534	30880	39345	26837	down-regulated
CXCL12	631.808	-9.72552	0.89072	9.26717e-28	3.15109e-26	1663	793	1311	1	3	0	down-regulated
CDON	379.21	-2.22793	0.207739	9.85239e-28	3.341e-26	712	566	621	136	132	123	down-regulated
SECTM1	175.518	-7.57811	0.6965	2.40476e-27	8.11071e-26	261	537	293	1	2	2	down-regulated
AMOTL1	818.099	-2.07947	0.19536	2.55604e-27	8.59776e-26	1383	1664	1030	271	339	307	down-regulated
IL24	128.984	-6.87303	0.635315	3.38018e-27	1.1249e-25	259	239	280	0	3	3	down-regulated
ACBD7	153.331	-3.01832	0.284958	3.3717e-27	1.1249e-25	204	346	298	31	40	27	down-regulated
TDRD1	298.603	-9.05918	0.823813	5.80693e-27	1.91216e-25	498	634	697	1	1	1	down-regulated
CTSF	148.764	-5.39832	0.514108	6.41802e-27	2.10784e-25	373	232	269	6	1	12	down-regulated
MAPK12	218.812	-2.27066	0.219247	5.06246e-26	1.61598e-24	317	393	406	65	88	67	down-regulated
SUSD2	231.876	-2.64297	0.256064	5.86236e-26	1.86182e-24	404	522	309	70	53	63	down-regulated
IRS1	2182.41	-1.26898	0.121974	7.40246e-26	2.32148e-24	2734	3452	3306	1401	1150	1240	down-regulated
RAP2C	1150.97	-1.66395	0.160604	8.85869e-26	2.77122e-24	1432	1981	1986	527	658	453	down-regulated
IRX3	1272.31	-1.52719	0.147796	1.14374e-25	3.5601e-24	1998	2091	1699	593	720	622	down-regulated
NEURL1	202.99	-3.93614	0.385217	1.25616e-25	3.90033e-24	420	543	215	17	32	22	down-regulated
PGR	1706.81	-2.81928	0.278357	3.84857e-25	1.17744e-23	2580	3045	3564	292	659	287	down-regulated
NUDT16	496.098	-1.62026	0.158803	4.12591e-25	1.25614e-23	724	906	678	276	237	208	down-regulated
SKIDA1	112.07	-3.14359	0.310406	4.55937e-25	1.38139e-23	160	246	218	27	21	18	down-regulated
RTL8B	772.865	-1.72955	0.170509	6.56754e-25	1.97547e-23	1192	1284	1166	399	286	367	down-regulated
ASAP3	385.81	-1.70406	0.167833	9.88473e-25	2.93795e-23	603	598	603	200	185	153	down-regulated
GJB7	104.161	-6.56517	0.639876	1.348e-24	3.98761e-23	206	245	182	4	2	0	down-regulated
HSH2D	201.321	-3.61562	0.363513	2.08594e-24	6.11272e-23	390	510	251	43	17	27	down-regulated
SYBU	259.793	-4.23016	0.425777	2.14689e-24	6.27664e-23	602	415	474	12	48	15	down-regulated
AGAP2	131.872	-3.77959	0.380611	2.59126e-24	7.52308e-23	163	242	353	16	18	17	down-regulated
PLIN2	109.403	-6.62913	0.65178	2.6237e-24	7.59963e-23	258	202	196	3	2	1	down-regulated
SYNPO	574.521	-2.37847	0.239162	2.94563e-24	8.51241e-23	1138	1156	661	180	176	183	down-regulated
PSAT1	147.455	-7.63345	0.74205	2.98874e-24	8.61707e-23	295	276	322	1	3	0	down-regulated
IVL	85.3085	-4.59024	0.462717	3.8545e-24	1.10117e-22	154	214	138	5	4	10	down-regulated
SDK1	363.475	-3.41365	0.346883	5.36434e-24	1.52208e-22	863	712	446	52	41	83	down-regulated
VAV1	87.4	-5.72848	0.572558	5.69614e-24	1.61257e-22	124	235	175	4	3	2	down-regulated
ACOT1	168.419	-4.33419	0.440479	5.83491e-24	1.64813e-22	315	348	321	4	29	12	down-regulated
CAV1	166.02	-6.65103	0.671047	8.11889e-24	2.28296e-22	114	500	424	6	2	1	down-regulated
FABP5	214.752	-8.16004	0.809028	8.46916e-24	2.37611e-22	235	361	718	0	3	1	down-regulated
SCNN1G	115.553	-6.96426	0.69038	9.60417e-24	2.6706e-22	212	301	195	0	4	1	down-regulated
RXRA	2294.81	-0.98082	0.098866	1.54279e-23	4.24285e-22	2984	3399	2960	1523	1604	1458	down-regulated
TLDC1	825.896	-1.56088	0.158736	1.86579e-23	5.08641e-22	993	1555	1278	432	469	339	down-regulated
EFS	91.1433	-6.35649	0.639131	2.47346e-23	6.69922e-22	155	206	193	2	1	3	down-regulated
SULT2B1	424.657	-2.14843	0.220491	2.56161e-23	6.90808e-22	687	786	658	110	184	161	down-regulated
FAM102B	934.158	-1.9989	0.205613	3.6336e-23	9.71522e-22	1551	1659	1377	300	499	301	down-regulated
JPH2	88.2791	-5.90096	0.601229	3.90476e-23	1.0418e-21	130	228	181	5	0	3	down-regulated
TACC2	619.43	-1.62082	0.165947	5.01223e-23	1.33159e-21	879	1173	833	271	339	289	down-regulated
OAS1	238.873	-3.41055	0.355051	6.18899e-23	1.63727e-21	525	585	234	46	40	32	down-regulated
728939	2285.03	-5.45507	0.570766	6.46181e-23	1.70584e-21	6349	2635	4318	50	139	91	down-regulated
IRX5	984.403	-1.44585	0.149177	8.1399e-23	2.13531e-21	1531	1628	1257	520	520	519	down-regulated
THBS1	2528.82	-1.97401	0.205004	9.13226e-23	2.38564e-21	4180	4342	3840	1415	926	700	down-regulated
POMT1	567.713	-1.284	0.132615	1.11103e-22	2.89029e-21	749	870	853	330	354	296	down-regulated
SPSB1	498.785	-1.78288	0.185245	1.14478e-22	2.97192e-21	815	793	757	277	210	177	down-regulated
HSPA2	192.22	-2.64288	0.276578	1.24702e-22	3.22397e-21	266	465	302	52	42	59	down-regulated
PCLO	100.42	-6.27553	0.646647	1.27593e-22	3.28512e-21	214	270	127	4	1	2	down-regulated
IGDCC3	96.344	-5.44087	0.566963	1.4206e-22	3.65009e-21	267	162	137	4	5	3	down-regulated
PAPLN	84.7506	-3.6267	0.380291	1.4322e-22	3.67235e-21	128	179	177	12	9	15	down-regulated
CUL1	869.629	-1.14006	0.118284	1.96001e-22	4.96469e-21	1084	1316	1278	579	563	472	down-regulated
BACE1	1131.08	-1.16096	0.120473	2.0007e-22	5.05753e-21	1521	1830	1456	724	673	674	down-regulated
LMO1	83.5816	-5.6563	0.587434	2.04157e-22	5.15045e-21	143	162	197	1	7	1	down-regulated
SMTNL2	98.7612	-5.07727	0.533119	2.67488e-22	6.72103e-21	150	195	245	5	11	0	down-regulated
LOC90768	168.432	-8.21524	0.828803	2.6826e-22	6.72694e-21	284	416	336	0	2	1	down-regulated
LRRC10B	97.7258	-6.71259	0.691594	3.55589e-22	8.82834e-21	170	258	171	1	2	2	down-regulated
ZC3HAV1	1004.92	-1.12959	0.11829	4.91297e-22	1.21254e-20	1307	1647	1294	630	659	582	down-regulated
SCIN	515.581	-2.36497	0.250976	5.1991e-22	1.27812e-20	809	730	1097	168	211	113	down-regulated
KLHL35	116.653	-6.28881	0.666113	8.04428e-22	1.95074e-20	287	317	103	3	2	3	down-regulated
MAPK15	386.118	-3.06826	0.329279	9.66903e-22	2.3402e-20	543	542	1024	54	87	93	down-regulated
STAT6	818.273	-2.71509	0.291092	1.02066e-21	2.4608e-20	1382	1485	1492	111	299	212	down-regulated
RERG	291.222	-3.63404	0.390324	1.04521e-21	2.51514e-20	548	617	492	74	38	14	down-regulated
COL9A2	91.3903	-4.78105	0.512201	1.32086e-21	3.17234e-20	109	270	175	5	10	3	down-regulated
HBA1	128.935	-4.05691	0.43862	1.72213e-21	4.11242e-20	205	413	146	12	13	16	down-regulated
ZNF114	175.176	-2.22904	0.240414	2.47506e-21	5.8656e-20	234	359	303	56	72	52	down-regulated
USP18	407.142	-1.93692	0.209102	3.22132e-21	7.59102e-20	583	855	566	196	182	120	down-regulated
JADE3	701.555	-1.46724	0.157665	3.34003e-21	7.84124e-20	841	1233	1115	402	408	296	down-regulated
IFIT3	102.569	-4.92006	0.535754	3.57727e-21	8.38247e-20	273	215	114	5	4	9	down-regulated
KRTCAP3	262.084	-2.03006	0.220041	3.98805e-21	9.32757e-20	451	473	368	88	103	109	down-regulated
C1QTNF6	617.082	-2.04532	0.221977	4.42944e-21	1.03406e-19	975	1332	771	191	258	251	down-regulated
S100A6	210.792	-2.24281	0.2442	5.2525e-21	1.22392e-19	360	387	322	89	54	71	down-regulated
PDZK1	1368.95	-5.56748	0.613074	5.76298e-21	1.34037e-19	3749	1660	2587	25	80	49	down-regulated
EFHD1	755.273	-3.17231	0.349081	8.11492e-21	1.88163e-19	1393	1474	1305	218	58	154	down-regulated
FAM120C	536.98	-1.79477	0.195878	8.98835e-21	2.07895e-19	751	1137	702	274	211	221	down-regulated
ATP8A2	73.0936	-5.0297	0.549322	9.40125e-21	2.16246e-19	152	187	98	3	5	4	down-regulated
DNALI1	98.0504	-4.35081	0.478004	1.002e-20	2.30055e-19	177	269	135	11	13	2	down-regulated
HCAR1	85.7208	-5.38881	0.590373	1.20853e-20	2.75452e-19	140	280	105	4	4	3	down-regulated
GDPD3	134.088	-3.38229	0.37361	1.22395e-20	2.78459e-19	176	406	189	23	24	20	down-regulated
DCAF4	708.177	-1.31284	0.143023	1.29976e-20	2.95171e-19	967	1200	945	433	448	327	down-regulated
FAM110B	251.852	-2.62495	0.291514	2.25533e-20	5.05751e-19	557	413	346	88	62	54	down-regulated
PADI2	253.33	-3.19529	0.356928	2.85297e-20	6.35217e-19	405	656	362	24	71	47	down-regulated
TRIM7	146.371	-2.63069	0.292994	3.04742e-20	6.77307e-19	227	348	209	36	50	32	down-regulated
SLC4A8	228.389	-2.65911	0.297647	4.19659e-20	9.27774e-19	280	579	377	45	77	58	down-regulated
HBA2	116.113	-4.35174	0.490811	5.55732e-20	1.22427e-18	200	375	119	7	10	13	down-regulated
ENOX2	497.327	-1.59751	0.177888	5.80737e-20	1.27711e-18	681	799	820	240	301	190	down-regulated
ARTN	124.226	-7.76508	0.834425	6.80764e-20	1.49446e-18	223	294	244	0	3	0	down-regulated
PKN3	484.795	-1.77877	0.199082	7.14788e-20	1.5664e-18	634	947	747	174	227	237	down-regulated
TAF3	488.337	-1.21741	0.135369	8.05694e-20	1.76253e-18	618	766	718	307	291	272	down-regulated
IL20	235.148	-9.24001	0.978967	8.40421e-20	1.83528e-18	459	516	462	1	1	0	down-regulated
UBE2QL1	123.543	-3.00417	0.339726	8.42288e-20	1.83616e-18	217	280	182	31	16	31	down-regulated
RASAL1	75.0093	-4.24593	0.479518	9.23633e-20	2.00999e-18	112	219	115	9	5	7	down-regulated
AOX1	100.911	-4.83465	0.546846	9.80354e-20	2.12972e-18	204	301	101	11	4	4	down-regulated
RUBCN	1014.07	-0.963381	0.107088	1.08547e-19	2.35398e-18	1278	1503	1336	689	721	633	down-regulated
SCUBE2	165.586	-8.17072	0.890512	1.1564e-19	2.50347e-18	487	275	226	3	0	0	down-regulated
GNAI2	1610.08	-0.934811	0.103973	1.20276e-19	2.59933e-18	2092	2246	2135	1125	1129	1032	down-regulated
LMX1B	841.688	-1.16798	0.130696	1.42417e-19	3.06724e-18	1162	1362	1058	552	510	475	down-regulated
RASGRF1	113.157	-3.73899	0.426711	1.42773e-19	3.06963e-18	150	290	217	17	6	21	down-regulated
PXMP4	331.35	-2.17384	0.24653	1.54886e-19	3.31865e-18	562	732	386	117	134	100	down-regulated
CDYL2	485.875	-1.6989	0.192102	1.77957e-19	3.7935e-18	771	933	588	242	216	214	down-regulated
GREB1	2438.85	-5.34598	0.614628	1.80096e-19	3.83255e-18	4295	5195	5133	34	158	123	down-regulated
TCIRG1	501.146	-1.7481	0.198062	1.95819e-19	4.16007e-18	599	900	893	223	200	248	down-regulated
SOGA1	1152.1	-1.41108	0.159164	2.01529e-19	4.26688e-18	1410	2207	1583	738	598	530	down-regulated
FBLN1	118.625	-7.69241	0.839987	2.19134e-19	4.62399e-18	202	307	221	0	2	1	down-regulated
KRT8P41	1790.04	-1.94288	0.221313	2.54424e-19	5.34163e-18	2437	4167	2269	698	934	543	down-regulated
PAQR5	108.346	-5.19634	0.596233	3.4631e-19	7.24644e-18	267	269	110	7	9	0	down-regulated
ATP2B4	857.285	-2.08778	0.239512	3.89964e-19	8.13269e-18	1372	1479	1413	206	424	318	down-regulated
LINC00648	69.6613	-5.07744	0.58227	4.8411e-19	1.00292e-17	169	148	95	6	2	3	down-regulated
CD59	1777.44	-0.960952	0.108932	5.21412e-19	1.07842e-17	2344	2602	2256	1321	1223	1048	down-regulated
CELSR3	1020.67	-1.08867	0.12403	6.58469e-19	1.34851e-17	1330	1608	1333	609	705	620	down-regulated
AHRR	211.571	-3.26261	0.381298	9.34622e-19	1.90782e-17	261	693	261	31	42	40	down-regulated
RASA3	605.938	-1.20022	0.13767	9.63725e-19	1.96402e-17	786	986	829	341	387	358	down-regulated
SULF1	71.1443	-5.56769	0.642717	1.23172e-18	2.49797e-17	97	148	185	1	6	1	down-regulated
NRP1	1110.8	-1.69445	0.196476	1.24572e-18	2.52229e-17	1395	1935	1918	688	420	438	down-regulated
NDRG4	450.779	-1.32843	0.153223	1.25049e-18	2.52785e-17	586	781	624	242	261	254	down-regulated
TMEM164	1035.53	-1.69287	0.19646	1.31088e-18	2.64566e-17	1616	1415	1795	406	591	439	down-regulated
GJA1	105.517	-5.1533	0.602828	1.43093e-18	2.87404e-17	193	280	163	14	1	1	down-regulated
KCNJ3	69.2029	-6.19111	0.707591	1.64752e-18	3.29321e-17	141	163	115	2	1	2	down-regulated
LHX1	209.184	-2.74747	0.324628	2.46011e-18	4.87851e-17	284	428	417	70	28	57	down-regulated
MED13L	2202.72	-0.971679	0.112502	2.66773e-18	5.26519e-17	2759	3211	2988	1402	1678	1341	down-regulated
TRIP6	1374.5	-0.904993	0.104752	2.86126e-18	5.63827e-17	1636	1987	1883	997	934	911	down-regulated
P2RX4	606.23	-1.11346	0.12956	3.22382e-18	6.33275e-17	773	938	840	423	366	348	down-regulated
B3GALNT1	280.58	-2.17445	0.257028	3.61792e-18	7.0736e-17	391	535	496	88	142	68	down-regulated
LOC441666	62.6499	-5.38315	0.629821	3.67868e-18	7.17e-17	81	159	141	3	4	1	down-regulated
SOWAHB	439.778	-1.5934	0.187279	3.83863e-18	7.4585e-17	687	739	604	259	228	161	down-regulated
GCHFR	160.637	-2.69856	0.320406	3.85691e-18	7.4824e-17	323	327	205	57	37	30	down-regulated
RHBG	94.0276	-6.9402	0.802044	4.49236e-18	8.64814e-17	108	211	259	0	3	1	down-regulated
FUT9	194.45	-1.84441	0.218381	5.32577e-18	1.0215e-16	275	374	293	100	83	66	down-regulated
GBP2	68.0771	-5.66588	0.668755	5.34372e-18	1.02242e-16	163	133	109	0	2	5	down-regulated
XYLT1	1047.35	-1.71174	0.202986	6.30268e-18	1.20039e-16	1792	1289	1789	459	520	456	down-regulated
DDX60L	181.509	-8.85579	0.996314	6.93283e-18	1.3164e-16	387	448	276	0	1	1	down-regulated
WWC2	759.966	-1.57109	0.186264	7.24655e-18	1.36973e-16	907	1312	1301	475	327	327	down-regulated
RASGRP1	718.142	-1.88499	0.224645	7.81076e-18	1.47415e-16	1004	1257	1227	244	427	228	down-regulated
ARHGEF6	139.249	-4.08231	0.493186	8.90717e-18	1.67855e-16	365	289	145	6	23	14	down-regulated
SLC27A6	52.5038	-4.53466	0.540669	9.30775e-18	1.7514e-16	89	112	109	6	3	3	down-regulated
[truncated: 1,376 more rows]
